# Supplementary material for: Improved integration of single-cell transcriptome data demonstrates common and unique signatures of heart failure in mice and humans
Source: Gigascience. 2024 Apr 4;13:giae011. doi: 10.1093/gigascience/giae011 (PMC10993718; doi:10.1093/gigascience/giae011)
Supplement: giae011_Supplemental_Files [file giae011_supplemental_files.zip]

Archive with 12 entries (12 files):
- Supp_1_PAPER_baseline_charac_Human_Mice.xlsx
- Supp_2_OrthologueAssignment_stats_mice.xlsx
- Supp_3_Human Mice DEG analysis HFrEF CTRL.xlsx
- Supp_4_Human Mice HFrEF GSEA CM.xlsx
- Supp_5_Human Mice HFrEF GSEA EC.xlsx.xlsx
- Supp_6_cell_numbers.xlsx
- Supp_Fig_1_pipeline.pdf
- Supp_Fig_2_UMAPs_comb.pdf
- Supp_Fig_3_circos.pdf
- Supp_Fig_4_Upset_DEG.pdf
- Supp_Fig_5_GSEA_Endothelial.pdf
- Supp_Fig_6_Hu_Mi_Ze.pdf
