# Supplementary material for: Improved integration of single-cell transcriptome data demonstrates common and unique signatures of heart failure in mice and humans
Source: Gigascience. 2024 Apr 4;13:giae011. doi: 10.1093/gigascience/giae011 (PMC10993718; doi:10.1093/gigascience/giae011)
Supplement: giae011_Supplemental_Files [file giae011_supplemental_files.zip › Supp_1_PAPER_baseline_charac_Human_Mice.xlsx]

## Sheet: Human samples
ID	GS Project Number / Atlas ID	Condition	sex male_1 female_2	Age	ejection fraction scores	Availability	Accession Identifiers
Human-CTRL-n1 (H0035)	Human Cell Atlas (H0035)	Healthy	2	45-50	Healthy	Human cell atlas PRJEB39602	SAMEA7249629
Human-CTRL-n2 (H0025)	Human Cell Atlas (H0025)	Healthy	1	50-55	Healthy	Human cell atlas PRJEB39602	SAMEA7249805
Human-CTRL-n3 (CBTM-423C)	Human Cell Atlas (CBTM-423C)	Healthy	1	60-65	Healthy	Human cell atlas PRJEB39602	SAMEA7249683
Human-CTRL-n4 (CBTM-417C)	Human Cell Atlas (CBTM-417C)	Healthy	1	65-70	Healthy	Human cell atlas PRJEB39602	SAMEA7249685
Human-CTRL-n5 (H0037)	Human Cell Atlas (H0037)	Healthy	1	55-60	Healthy	Human cell atlas PRJEB39602	SAMEA7249852
Human-CTRL-n6 (H0015)	Human Cell Atlas (H0015)	Healthy	2	50-55	Healthy	Human cell atlas PRJEB39602	SAMEA7249630
Human-CTRL-n7 (H0026)	Human Cell Atlas (H0026)	Healthy	1	50-55	Healthy	Human cell atlas PRJEB39602	SAMEA7249850
Human-CTRL-n8 (CBTM-364B)	Human Cell Atlas (CBTM-364B)	Healthy	1	55-60	Healthy	Human cell atlas PRJEB39602	SAMEA7249706
Human-CTRL-n9(CBTM-362C)	Human Cell Atlas (CBTM-362C)	Healthy	1	60-65	Healthy	Human cell atlas PRJEB39602	SAMEA7249749
Human-CTRL-n10 (CBTM-473C)	Human Cell Atlas (CBTM-473C)	Healthy	2	60-65	Healthy	Human cell atlas PRJEB39602	SAMEA7249811
Human-CTRL-n11 (H0020)	Human Cell Atlas (H0020)	Healthy	2	40-45	Healthy	Human cell atlas PRJEB39602	SAMEA7249846
Human-CTRL-n12 (CBTM-390C)	Human Cell Atlas (CBTM-390C)	Healthy	2	65-70	Healthy	Human cell atlas PRJEB39602	SAMEA7249726
Human-HFrEF-n1 (3025)	103837-001-005	HFrEF	1	67	12	https://www.ebi.ac.uk/biostudies/arrayexpress/studies/E-MTAB-13264?key=a21b387e-699d-445f-bd13-91eda7db65b0
Human-HFrEF-n2 (3054)	104383-022	HFrEF	1	52	29	https://www.ebi.ac.uk/biostudies/arrayexpress/studies/E-MTAB-13264?key=a21b387e-699d-445f-bd13-91eda7db65b0
Human-HFrEF-n3 (3058)	104383-009-004	HFrEF	1	70	40	https://www.ebi.ac.uk/biostudies/arrayexpress/studies/E-MTAB-13264?key=a21b387e-699d-445f-bd13-91eda7db65b0

## Sheet: Mice samples
ID	GS Project Number / GSE ID	Condition	sex male_1 female_2	Age	ejection fraction scores	Availability
Mice-CTRL-n1	104081-001-003	Healthy	1	12 Weeks	Healthy	https://www.ebi.ac.uk/biostudies/arrayexpress/studies/E-MTAB-13264?key=a21b387e-699d-445f-bd13-91eda7db65b0
Mice-CTRL-n2	104081-001-004	Healthy	1	12 Weeks	Healthy	https://www.ebi.ac.uk/biostudies/arrayexpress/studies/E-MTAB-13264?key=a21b387e-699d-445f-bd13-91eda7db65b0
Mice-CTRL-n3	104081-001-005	Healthy	1	12 Weeks	Healthy	https://www.ebi.ac.uk/biostudies/arrayexpress/studies/E-MTAB-13264?key=a21b387e-699d-445f-bd13-91eda7db65b0
Mice-CTRL-n4	E-MTAB-7869	Healthy	1	18 Months	Healthy	ArrayExpress SAMEA5577726
Mice-CTRL-n5	E-MTAB-7869	Healthy	1	18 Months	Healthy	ArrayExpress SAMEA5577727
Mice-CTRL-n6	E-MTAB-7869	Healthy	1	18 Months	Healthy	ArrayExpress SAMEA5577728
Mice-CTRL-n7	E-MTAB-7869	Healthy	1	12 Weeks	Healthy	ArrayExpress SAMEA5577729
Mice-CTRL-n8	E-MTAB-7869	Healthy	1	12 Weeks	Healthy	ArrayExpress SAMEA5577730
Mice-CTRL-n9	E-MTAB-7869	Healthy	1	12 Weeks	Healthy	ArrayExpress SAMEA5577731
Mice-HFrEF-n1	104383-013-001	HFrEF	1	12 Weeks	31	https://www.ebi.ac.uk/biostudies/arrayexpress/studies/E-MTAB-13264?key=a21b387e-699d-445f-bd13-91eda7db65b0
Mice-HFrEF-n2	104383-013-002	HFrEF	1	12 Weeks	32	https://www.ebi.ac.uk/biostudies/arrayexpress/studies/E-MTAB-13264?key=a21b387e-699d-445f-bd13-91eda7db65b0
Mice-HFrEF-n3	104383-013-003	HFrEF	1	12 Weeks	33	https://www.ebi.ac.uk/biostudies/arrayexpress/studies/E-MTAB-13264?key=a21b387e-699d-445f-bd13-91eda7db65b0
Mice-HFrEF-n4	104383-013-004	HFrEF	1	12 Weeks	20	https://www.ebi.ac.uk/biostudies/arrayexpress/studies/E-MTAB-13264?key=a21b387e-699d-445f-bd13-91eda7db65b0
