# Supplementary material for: Improved integration of single-cell transcriptome data demonstrates common and unique signatures of heart failure in mice and humans
Source: Gigascience. 2024 Apr 4;13:giae011. doi: 10.1093/gigascience/giae011 (PMC10993718; doi:10.1093/gigascience/giae011)
Supplement: giae011_Supplemental_Files [file giae011_supplemental_files.zip › Supp_3_Human Mice DEG analysis HFrEF CTRL.xlsx]

## Sheet: Human DEG analysis HFrEF Ctrl
	p_val	avg_log2FC	pct.1	pct.2	p_val_adj
ABCC4	0.0e+00	0.67	0.231	0.061	0.0e+00
ABCG1	0.0e+00	0.67	0.189	0.049	0.0e+00
ABHD17A	0.0e+00	0.42	0.144	0.034	0.0e+00
ABI1	0.0e+00	0.34	0.304	0.173	0.0e+00
ABLIM3	0.0e+00	1.45	0.444	0.196	0.0e+00
ABO	0.0e+00	0.59	0.175	0.032	0.0e+00
ABR	0.0e+00	0.43	0.400	0.260	0.0e+00
ABTB1	0.0e+00	0.31	0.129	0.041	0.0e+00
ACAP3	0.0e+00	0.52	0.209	0.068	0.0e+00
ACER2	0.0e+00	0.38	0.158	0.050	0.0e+00
ACER3	0.0e+00	0.35	0.288	0.163	0.0e+00
ACIN1	0.0e+00	0.37	0.320	0.180	0.0e+00
ACTA1	0.0e+00	-1.37	0.240	0.432	0.0e+00
ACTB	0.0e+00	-1.23	0.238	0.431	0.0e+00
ACTC1	0.0e+00	-1.90	0.216	0.590	0.0e+00
ACTG1	0.0e+00	-1.04	0.177	0.403	0.0e+00
ACTN1	0.0e+00	0.60	0.353	0.174	0.0e+00
ACTN2	0.0e+00	-0.49	0.340	0.479	0.0e+00
ADAM10	0.0e+00	0.45	0.405	0.258	0.0e+00
ADAM15	0.0e+00	0.72	0.220	0.038	0.0e+00
ADAM33	0.0e+00	0.46	0.121	0.034	0.0e+00
ADAMTS1	0.0e+00	1.08	0.253	0.061	0.0e+00
ADAMTS10	0.0e+00	0.50	0.155	0.030	0.0e+00
ADAMTS9	0.0e+00	0.84	0.471	0.260	0.0e+00
ADAMTSL1	0.0e+00	0.73	0.138	0.020	0.0e+00
ADAR	0.0e+00	0.32	0.240	0.121	0.0e+00
ADARB1	0.0e+00	0.54	0.251	0.105	0.0e+00
ADCY4	0.0e+00	0.79	0.277	0.049	0.0e+00
ADD1	0.0e+00	0.55	0.442	0.234	0.0e+00
ADGRA2	0.0e+00	0.24	0.107	0.033	0.0e+00
ADGRF5	0.0e+00	1.11	0.396	0.093	0.0e+00
ADGRG1	0.0e+00	0.54	0.125	0.010	0.0e+00
ADGRL4	0.0e+00	1.33	0.317	0.034	0.0e+00
ADIPOR2	0.0e+00	0.54	0.312	0.159	0.0e+00
AEBP2	0.0e+00	0.39	0.340	0.194	0.0e+00
AFAP1	0.0e+00	0.42	0.185	0.050	0.0e+00
AFAP1L1	0.0e+00	0.63	0.300	0.167	0.0e+00
AFDN	0.0e+00	1.35	0.529	0.203	0.0e+00
AGAP1	0.0e+00	0.52	0.554	0.374	0.0e+00
AGAP3	0.0e+00	0.40	0.149	0.046	0.0e+00
AGBL5	0.0e+00	-0.51	0.028	0.115	0.0e+00
AGMO	0.0e+00	0.67	0.207	0.052	0.0e+00
AGO2	0.0e+00	0.33	0.299	0.164	0.0e+00
AGPAT4	0.0e+00	0.55	0.173	0.031	0.0e+00
AHNAK	0.0e+00	0.96	0.435	0.159	0.0e+00
AIDA	0.0e+00	0.25	0.113	0.034	0.0e+00
AKAP11	0.0e+00	0.32	0.145	0.046	0.0e+00
AKAP12	0.0e+00	0.42	0.191	0.076	0.0e+00
AKT3	0.0e+00	0.62	0.580	0.284	0.0e+00
ALG13	0.0e+00	0.63	0.312	0.112	0.0e+00
ALMS1	0.0e+00	0.40	0.240	0.108	0.0e+00
ALPK1	0.0e+00	0.53	0.204	0.053	0.0e+00
ALPK3	0.0e+00	0.48	0.295	0.221	0.0e+00
ALS2CL	0.0e+00	0.44	0.182	0.083	0.0e+00
ANAPC4	0.0e+00	0.35	0.156	0.052	0.0e+00
ANGEL1	0.0e+00	0.65	0.187	0.041	0.0e+00
ANKHD1	0.0e+00	0.39	0.529	0.371	0.0e+00
ANKLE2	0.0e+00	0.32	0.193	0.084	0.0e+00
ANKRD1	0.0e+00	-0.87	0.407	0.465	0.0e+00
ANKRD10	0.0e+00	0.49	0.421	0.230	0.0e+00
ANKRD11	0.0e+00	0.78	0.592	0.337	0.0e+00
ANKRD12	0.0e+00	0.79	0.655	0.423	0.0e+00
ANKRD2	0.0e+00	-1.22	0.097	0.291	0.0e+00
ANKRD29	0.0e+00	0.33	0.138	0.046	0.0e+00
ANKRD36	0.0e+00	1.04	0.440	0.128	0.0e+00
ANKRD50	0.0e+00	0.29	0.106	0.026	0.0e+00
ANKRD9	0.0e+00	-0.45	0.081	0.198	0.0e+00
ANKUB1	0.0e+00	-0.78	0.090	0.258	0.0e+00
ANO1	0.0e+00	0.31	0.160	0.066	0.0e+00
ANO10	0.0e+00	0.38	0.270	0.134	0.0e+00
ANO2	0.0e+00	1.86	0.442	0.067	0.0e+00
ANTXR1	0.0e+00	0.53	0.212	0.093	0.0e+00
ANXA1	0.0e+00	0.18	0.119	0.047	0.0e+00
ANXA3	0.0e+00	0.34	0.165	0.038	0.0e+00
AOPEP	0.0e+00	-0.35	0.583	0.589	0.0e+00
AP2A2	0.0e+00	0.53	0.291	0.106	0.0e+00
AP3B1	0.0e+00	0.46	0.404	0.229	0.0e+00
APBB2	0.0e+00	0.65	0.641	0.340	0.0e+00
APOD	0.0e+00	-2.22	0.043	0.226	0.0e+00
APOL3	0.0e+00	0.49	0.162	0.029	0.0e+00
APOLD1	0.0e+00	0.59	0.198	0.053	0.0e+00
APP	0.0e+00	0.41	0.461	0.291	0.0e+00
APPBP2	0.0e+00	0.42	0.343	0.188	0.0e+00
AQP1	0.0e+00	0.22	0.116	0.035	0.0e+00
ARAP3	0.0e+00	1.03	0.268	0.025	0.0e+00
ARFGAP1	0.0e+00	0.36	0.133	0.034	0.0e+00
ARFIP1	0.0e+00	0.35	0.264	0.140	0.0e+00
ARGLU1	0.0e+00	0.91	0.639	0.351	0.0e+00
ARHGAP10	0.0e+00	-0.63	0.454	0.582	0.0e+00
ARHGAP18	0.0e+00	0.19	0.164	0.066	0.0e+00
ARHGAP25	0.0e+00	0.29	0.113	0.035	0.0e+00
ARHGAP29	0.0e+00	0.59	0.518	0.287	0.0e+00
ARHGAP31	0.0e+00	0.87	0.480	0.257	0.0e+00
ARHGEF1	0.0e+00	0.31	0.155	0.053	0.0e+00
ARHGEF10	0.0e+00	0.52	0.291	0.131	0.0e+00
ARHGEF12	0.0e+00	0.50	0.571	0.400	0.0e+00
ARHGEF15	0.0e+00	0.78	0.187	0.012	0.0e+00
ARHGEF28	0.0e+00	0.51	0.142	0.032	0.0e+00
ARHGEF3	0.0e+00	0.61	0.298	0.159	0.0e+00
ARHGEF7	0.0e+00	0.65	0.489	0.268	0.0e+00
ARID4A	0.0e+00	0.41	0.273	0.135	0.0e+00
ARID4B	0.0e+00	0.60	0.524	0.287	0.0e+00
ARL15	0.0e+00	1.73	0.698	0.484	0.0e+00
ARL17B	0.0e+00	0.83	0.315	0.097	0.0e+00
ARMCX4	0.0e+00	0.47	0.313	0.170	0.0e+00
ARRB1	0.0e+00	0.19	0.157	0.065	0.0e+00
ART3	0.0e+00	-0.44	0.073	0.192	0.0e+00
ASAP1	0.0e+00	0.58	0.691	0.496	0.0e+00
ASAP2	0.0e+00	0.71	0.387	0.129	0.0e+00
ASB11	0.0e+00	-0.43	0.045	0.161	0.0e+00
ASCC3	0.0e+00	0.64	0.441	0.225	0.0e+00
ATAD2B	0.0e+00	0.40	0.384	0.230	0.0e+00
ATF6	0.0e+00	0.33	0.299	0.168	0.0e+00
ATG2B	0.0e+00	0.35	0.224	0.105	0.0e+00
ATN1	0.0e+00	0.48	0.199	0.061	0.0e+00
ATOH8	0.0e+00	0.38	0.110	0.022	0.0e+00
ATP10A	0.0e+00	0.27	0.131	0.055	0.0e+00
ATP11C	0.0e+00	0.28	0.143	0.048	0.0e+00
ATP1B1	0.0e+00	-0.72	0.138	0.310	0.0e+00
ATP5F1D	0.0e+00	-0.49	0.064	0.169	0.0e+00
ATP5IF1	0.0e+00	-0.44	0.076	0.182	0.0e+00
ATP5MC3	0.0e+00	-0.77	0.064	0.240	0.0e+00
ATP5MG	0.0e+00	-0.61	0.126	0.264	0.0e+00
ATP5MPL	0.0e+00	-0.63	0.089	0.235	0.0e+00
ATP5PF	0.0e+00	-0.60	0.079	0.204	0.0e+00
ATP8B1	0.0e+00	0.33	0.348	0.189	0.0e+00
ATP9B	0.0e+00	0.52	0.422	0.243	0.0e+00
ATRX	0.0e+00	0.79	0.632	0.390	0.0e+00
ATXN3	0.0e+00	0.38	0.310	0.162	0.0e+00
ATXN7	0.0e+00	0.38	0.251	0.117	0.0e+00
ATXN7L1	0.0e+00	0.42	0.324	0.172	0.0e+00
BACE2	0.0e+00	0.43	0.231	0.101	0.0e+00
BACH2	0.0e+00	0.51	0.275	0.134	0.0e+00
BAIAP2L1	0.0e+00	0.48	0.136	0.025	0.0e+00
BAZ1A	0.0e+00	0.24	0.220	0.115	0.0e+00
BAZ1B	0.0e+00	0.40	0.300	0.159	0.0e+00
BAZ2A	0.0e+00	0.50	0.274	0.108	0.0e+00
BAZ2B	0.0e+00	0.79	0.680	0.434	0.0e+00
BBS9	0.0e+00	0.58	0.475	0.284	0.0e+00
BBX	0.0e+00	0.36	0.420	0.269	0.0e+00
BCLAF1	0.0e+00	0.60	0.373	0.172	0.0e+00
BCO2	0.0e+00	-0.73	0.207	0.375	0.0e+00
BCR	0.0e+00	0.35	0.176	0.069	0.0e+00
BDH2	0.0e+00	0.31	0.128	0.045	0.0e+00
BDP1	0.0e+00	0.64	0.424	0.227	0.0e+00
BHLHE40	0.0e+00	0.31	0.143	0.055	0.0e+00
BICD1	0.0e+00	0.68	0.420	0.181	0.0e+00
BIN3	0.0e+00	0.44	0.175	0.060	0.0e+00
BIRC6	0.0e+00	0.34	0.634	0.485	0.0e+00
BMP1	0.0e+00	0.33	0.147	0.053	0.0e+00
BMPR2	0.0e+00	0.97	0.618	0.366	0.0e+00
BNC2	0.0e+00	0.22	0.240	0.127	0.0e+00
BOD1L1	0.0e+00	0.54	0.385	0.218	0.0e+00
BPTF	0.0e+00	0.76	0.616	0.373	0.0e+00
BRD2	0.0e+00	0.53	0.231	0.081	0.0e+00
BTNL9	0.0e+00	1.70	0.407	0.063	0.0e+00
C10orf71	0.0e+00	-0.49	0.068	0.203	0.0e+00
C14orf180	0.0e+00	-0.75	0.063	0.250	0.0e+00
C2CD2	0.0e+00	0.12	0.159	0.075	0.0e+00
C6orf62	0.0e+00	0.31	0.214	0.097	0.0e+00
CA8	0.0e+00	1.24	0.222	0.024	0.0e+00
CACHD1	0.0e+00	0.52	0.167	0.037	0.0e+00
CACNB2	0.0e+00	-0.77	0.450	0.610	0.0e+00
CADPS2	0.0e+00	1.34	0.465	0.192	0.0e+00
CALCRL	0.0e+00	0.29	0.217	0.106	0.0e+00
CALM1	0.0e+00	0.49	0.297	0.153	0.0e+00
CAMK2G	0.0e+00	0.36	0.182	0.068	0.0e+00
CAMSAP2	0.0e+00	0.35	0.325	0.187	0.0e+00
CAPN2	0.0e+00	0.63	0.294	0.087	0.0e+00
CAPN3	0.0e+00	0.31	0.119	0.036	0.0e+00
CASC4	0.0e+00	0.44	0.353	0.212	0.0e+00
CASD1	0.0e+00	0.42	0.231	0.107	0.0e+00
CASK	0.0e+00	0.35	0.319	0.187	0.0e+00
CASP4	0.0e+00	0.35	0.157	0.049	0.0e+00
CASP8AP2	0.0e+00	0.39	0.195	0.083	0.0e+00
CAV2	0.0e+00	-0.56	0.144	0.266	0.0e+00
CAVIN4	0.0e+00	-0.33	0.045	0.137	0.0e+00
CBL	0.0e+00	0.26	0.208	0.100	0.0e+00
CBR4	0.0e+00	-0.93	0.265	0.447	0.0e+00
CCAR1	0.0e+00	0.47	0.370	0.200	0.0e+00
CCDC149	0.0e+00	0.35	0.151	0.051	0.0e+00
CCDC171	0.0e+00	0.57	0.196	0.060	0.0e+00
CCDC3	0.0e+00	0.47	0.105	0.021	0.0e+00
CCDC50	0.0e+00	0.51	0.247	0.085	0.0e+00
CCDC68	0.0e+00	0.52	0.155	0.023	0.0e+00
CCDC82	0.0e+00	0.26	0.180	0.084	0.0e+00
CCDC85A	0.0e+00	0.83	0.286	0.120	0.0e+00
CCDC88A	0.0e+00	0.74	0.361	0.157	0.0e+00
CCL2	0.0e+00	-1.72	0.018	0.109	0.0e+00
CCM2L	0.0e+00	0.53	0.118	0.005	0.0e+00
CCNH	0.0e+00	0.51	0.472	0.324	0.0e+00
CCNL1	0.0e+00	0.49	0.331	0.148	0.0e+00
CCNL2	0.0e+00	0.96	0.497	0.186	0.0e+00
CD2AP	0.0e+00	0.45	0.282	0.124	0.0e+00
CD34	0.0e+00	0.24	0.164	0.051	0.0e+00
CD36	0.0e+00	-0.51	0.645	0.699	0.0e+00
CD63	0.0e+00	-0.88	0.089	0.197	0.0e+00
CD93	0.0e+00	0.40	0.118	0.013	0.0e+00
CDC14A	0.0e+00	0.33	0.212	0.095	0.0e+00
CDC16	0.0e+00	0.35	0.248	0.129	0.0e+00
CDC42BPA	0.0e+00	0.54	0.714	0.519	0.0e+00
CDC42BPB	0.0e+00	0.66	0.384	0.166	0.0e+00
CDH13	0.0e+00	-0.46	0.534	0.533	0.0e+00
CDH2	0.0e+00	-0.65	0.297	0.473	0.0e+00
CDH23	0.0e+00	0.58	0.137	0.023	0.0e+00
CDH5	0.0e+00	0.93	0.248	0.023	0.0e+00
CDK11B	0.0e+00	0.45	0.183	0.065	0.0e+00
CDK17	0.0e+00	1.00	0.413	0.153	0.0e+00
CDK6	0.0e+00	0.66	0.410	0.232	0.0e+00
CDK9	0.0e+00	0.31	0.107	0.032	0.0e+00
CDR2	0.0e+00	0.59	0.369	0.196	0.0e+00
CELF1	0.0e+00	0.34	0.451	0.299	0.0e+00
CEMIP2	0.0e+00	0.43	0.167	0.071	0.0e+00
CENPC	0.0e+00	0.33	0.280	0.157	0.0e+00
CEP112	0.0e+00	0.92	0.487	0.235	0.0e+00
CEP120	0.0e+00	0.30	0.121	0.041	0.0e+00
CEP126	0.0e+00	0.43	0.133	0.044	0.0e+00
CEP170	0.0e+00	0.37	0.353	0.209	0.0e+00
CEP290	0.0e+00	0.41	0.217	0.095	0.0e+00
CEP350	0.0e+00	0.36	0.460	0.311	0.0e+00
CERK	0.0e+00	0.43	0.211	0.095	0.0e+00
CFAP161	0.0e+00	0.42	0.126	0.025	0.0e+00
CFAP44	0.0e+00	0.36	0.142	0.047	0.0e+00
CFD	0.0e+00	-1.83	0.017	0.221	0.0e+00
CFH	0.0e+00	0.91	0.232	0.055	0.0e+00
CFI	0.0e+00	0.39	0.118	0.016	0.0e+00
CGGBP1	0.0e+00	-0.65	0.144	0.287	0.0e+00
CHCHD10	0.0e+00	-0.85	0.091	0.303	0.0e+00
CHD3	0.0e+00	0.38	0.129	0.025	0.0e+00
CHD4	0.0e+00	0.41	0.241	0.106	0.0e+00
CHD7	0.0e+00	0.48	0.273	0.146	0.0e+00
CHIC2	0.0e+00	0.33	0.220	0.101	0.0e+00
CHPT1	0.0e+00	-0.71	0.252	0.408	0.0e+00
CHRM2	0.0e+00	-0.66	0.221	0.388	0.0e+00
CHSY1	0.0e+00	0.24	0.231	0.122	0.0e+00
CHSY3	0.0e+00	0.88	0.231	0.048	0.0e+00
CKM	0.0e+00	-0.91	0.114	0.320	0.0e+00
CKMT2	0.0e+00	-1.39	0.193	0.463	0.0e+00
CLEC2D	0.0e+00	0.37	0.200	0.093	0.0e+00
CLIC5	0.0e+00	0.59	0.445	0.368	0.0e+00
CLIP2	0.0e+00	0.23	0.155	0.064	0.0e+00
CLK1	0.0e+00	0.44	0.324	0.165	0.0e+00
CLMN	0.0e+00	0.18	0.287	0.175	0.0e+00
CMIP	0.0e+00	0.87	0.323	0.089	0.0e+00
CMTM8	0.0e+00	1.07	0.319	0.064	0.0e+00
CNOT6L	0.0e+00	0.47	0.276	0.121	0.0e+00
CNTLN	0.0e+00	0.54	0.294	0.115	0.0e+00
CNTRL	0.0e+00	0.28	0.173	0.076	0.0e+00
COBLL1	0.0e+00	0.57	0.446	0.248	0.0e+00
COL14A1	0.0e+00	0.74	0.151	0.026	0.0e+00
COL15A1	0.0e+00	0.23	0.229	0.119	0.0e+00
COL16A1	0.0e+00	0.41	0.119	0.035	0.0e+00
COL18A1	0.0e+00	0.96	0.390	0.129	0.0e+00
COL1A1	0.0e+00	0.29	0.167	0.077	0.0e+00
COL24A1	0.0e+00	0.63	0.150	0.042	0.0e+00
COL3A1	0.0e+00	0.60	0.280	0.137	0.0e+00
COL4A1	0.0e+00	0.71	0.505	0.267	0.0e+00
COL4A2	0.0e+00	0.61	0.611	0.398	0.0e+00
COL5A1	0.0e+00	0.41	0.196	0.090	0.0e+00
COL5A2	0.0e+00	0.32	0.302	0.169	0.0e+00
COL6A1	0.0e+00	0.52	0.392	0.225	0.0e+00
COL8A1	0.0e+00	1.00	0.349	0.117	0.0e+00
COLGALT1	0.0e+00	0.17	0.112	0.043	0.0e+00
COP1	0.0e+00	0.39	0.478	0.315	0.0e+00
COQ10A	0.0e+00	-0.53	0.060	0.203	0.0e+00
CORIN	0.0e+00	-0.60	0.097	0.241	0.0e+00
COX4I1	0.0e+00	-0.60	0.100	0.227	0.0e+00
COX5A	0.0e+00	-0.69	0.078	0.237	0.0e+00
COX5B	0.0e+00	-0.82	0.063	0.240	0.0e+00
COX6A2	0.0e+00	-0.70	0.076	0.221	0.0e+00
COX6B1	0.0e+00	-0.56	0.048	0.155	0.0e+00
COX7A1	0.0e+00	-0.73	0.090	0.248	0.0e+00
COX7B	0.0e+00	-0.66	0.066	0.196	0.0e+00
COX7C	0.0e+00	-0.75	0.082	0.234	0.0e+00
CPAMD8	0.0e+00	0.90	0.197	0.028	0.0e+00
CPNE8	0.0e+00	0.68	0.323	0.109	0.0e+00
CPVL	0.0e+00	-0.80	0.089	0.259	0.0e+00
CREB5	0.0e+00	0.67	0.403	0.225	0.0e+00
CREBBP	0.0e+00	0.39	0.436	0.266	0.0e+00
CRIM1	0.0e+00	0.79	0.411	0.200	0.0e+00
CRYAB	0.0e+00	-1.51	0.173	0.466	0.0e+00
CRYBG3	0.0e+00	0.71	0.348	0.151	0.0e+00
CSDC2	0.0e+00	-0.49	0.175	0.310	0.0e+00
CSNK1E	0.0e+00	0.57	0.291	0.113	0.0e+00
CSRP3	0.0e+00	-0.88	0.161	0.346	0.0e+00
CST3	0.0e+00	-1.01	0.084	0.206	0.0e+00
CTBP1	0.0e+00	0.32	0.136	0.048	0.0e+00
CTIF	0.0e+00	0.55	0.334	0.191	0.0e+00
CTNNA3	0.0e+00	-0.60	0.479	0.590	0.0e+00
CTNNB1	0.0e+00	0.95	0.450	0.175	0.0e+00
CTNND1	0.0e+00	0.41	0.475	0.323	0.0e+00
CTTNBP2NL	0.0e+00	0.74	0.278	0.074	0.0e+00
CXCL2	0.0e+00	0.76	0.140	0.013	0.0e+00
CYC1	0.0e+00	-0.57	0.069	0.200	0.0e+00
CYCS	0.0e+00	-0.47	0.058	0.160	0.0e+00
CYFIP1	0.0e+00	0.35	0.296	0.145	0.0e+00
CYTH1	0.0e+00	0.71	0.329	0.140	0.0e+00
CYTH3	0.0e+00	0.20	0.371	0.238	0.0e+00
CYYR1	0.0e+00	0.81	0.257	0.049	0.0e+00
DAB2IP	0.0e+00	0.58	0.343	0.181	0.0e+00
DACH1	0.0e+00	0.67	0.343	0.135	0.0e+00
DANCR	0.0e+00	-0.58	0.058	0.208	0.0e+00
DAZAP1	0.0e+00	0.37	0.191	0.070	0.0e+00
DCP1B	0.0e+00	-0.47	0.098	0.230	0.0e+00
DDHD1	0.0e+00	0.35	0.215	0.098	0.0e+00
DDX17	0.0e+00	1.01	0.805	0.523	0.0e+00
DDX39B	0.0e+00	0.34	0.359	0.211	0.0e+00
DDX3Y	0.0e+00	0.34	0.142	0.042	0.0e+00
DDX42	0.0e+00	0.41	0.219	0.086	0.0e+00
DDX60	0.0e+00	0.50	0.149	0.024	0.0e+00
DELE1	0.0e+00	0.40	0.215	0.102	0.0e+00
DENND2A	0.0e+00	0.27	0.353	0.197	0.0e+00
DENND3	0.0e+00	0.47	0.270	0.102	0.0e+00
DGKE	0.0e+00	0.36	0.128	0.031	0.0e+00
DGKH	0.0e+00	0.86	0.463	0.187	0.0e+00
DHX15	0.0e+00	0.30	0.279	0.155	0.0e+00
DHX36	0.0e+00	0.36	0.307	0.174	0.0e+00
DIAPH2	0.0e+00	0.36	0.588	0.436	0.0e+00
DICER1	0.0e+00	0.54	0.394	0.200	0.0e+00
DIPK2B	0.0e+00	0.99	0.239	0.023	0.0e+00
DISP1	0.0e+00	0.31	0.219	0.109	0.0e+00
DLEU2	0.0e+00	0.59	0.572	0.377	0.0e+00
DLL4	0.0e+00	0.58	0.119	0.009	0.0e+00
DMD	0.0e+00	-0.51	0.651	0.698	0.0e+00
DMTF1	0.0e+00	0.50	0.324	0.158	0.0e+00
DNAH11	0.0e+00	-0.46	0.018	0.141	0.0e+00
DNAJC13	0.0e+00	0.30	0.232	0.120	0.0e+00
DNM3	0.0e+00	0.89	0.309	0.107	0.0e+00
DNMT1	0.0e+00	0.24	0.134	0.053	0.0e+00
DOCK1	0.0e+00	1.06	0.582	0.247	0.0e+00
DOCK4	0.0e+00	1.17	0.555	0.275	0.0e+00
DOCK6	0.0e+00	1.09	0.418	0.152	0.0e+00
DOCK9	0.0e+00	1.50	0.529	0.142	0.0e+00
DPP8	0.0e+00	0.34	0.270	0.140	0.0e+00
DPYD	0.0e+00	0.47	0.606	0.418	0.0e+00
DPYSL3	0.0e+00	0.74	0.214	0.039	0.0e+00
DSCAML1	0.0e+00	0.22	0.175	0.082	0.0e+00
DST	0.0e+00	0.91	0.817	0.629	0.0e+00
DUSP6	0.0e+00	0.41	0.108	0.015	0.0e+00
DYNC1H1	0.0e+00	0.47	0.373	0.203	0.0e+00
DYNC1LI2	0.0e+00	0.40	0.272	0.130	0.0e+00
DYNC2H1	0.0e+00	0.33	0.232	0.112	0.0e+00
DYSF	0.0e+00	0.51	0.331	0.221	0.0e+00
EBF1	0.0e+00	0.50	0.613	0.348	0.0e+00
EBF3	0.0e+00	0.52	0.245	0.078	0.0e+00
ECE1	0.0e+00	0.39	0.291	0.121	0.0e+00
EEPD1	0.0e+00	0.93	0.276	0.082	0.0e+00
EFNB2	0.0e+00	0.94	0.200	0.021	0.0e+00
EFR3A	0.0e+00	0.45	0.303	0.150	0.0e+00
EGFL7	0.0e+00	1.61	0.485	0.078	0.0e+00
EGFR	0.0e+00	0.30	0.309	0.149	0.0e+00
EHBP1	0.0e+00	0.66	0.453	0.233	0.0e+00
EHBP1L1	0.0e+00	0.69	0.270	0.081	0.0e+00
EIF1	0.0e+00	-0.71	0.176	0.319	0.0e+00
EIF1B	0.0e+00	-0.78	0.102	0.287	0.0e+00
EIF2AK2	0.0e+00	0.43	0.249	0.114	0.0e+00
EIF4G1	0.0e+00	0.32	0.159	0.061	0.0e+00
EIF4G2	0.0e+00	0.45	0.265	0.115	0.0e+00
EIF4G3	0.0e+00	0.55	0.602	0.396	0.0e+00
ELK3	0.0e+00	0.82	0.249	0.058	0.0e+00
ELMO1	0.0e+00	1.21	0.505	0.147	0.0e+00
ELN	0.0e+00	0.44	0.210	0.077	0.0e+00
ELOVL5	0.0e+00	0.45	0.268	0.101	0.0e+00
ELP4	0.0e+00	0.51	0.336	0.204	0.0e+00
EMCN	0.0e+00	1.27	0.370	0.069	0.0e+00
EML1	0.0e+00	0.41	0.243	0.118	0.0e+00
EML4	0.0e+00	0.46	0.333	0.162	0.0e+00
EMP1	0.0e+00	0.30	0.200	0.090	0.0e+00
EMSY	0.0e+00	0.44	0.310	0.165	0.0e+00
ENG	0.0e+00	0.98	0.413	0.149	0.0e+00
ENTPD1	0.0e+00	0.82	0.210	0.032	0.0e+00
EP400	0.0e+00	0.36	0.245	0.114	0.0e+00
EPAS1	0.0e+00	1.16	0.517	0.199	0.0e+00
EPB41L2	0.0e+00	0.65	0.492	0.217	0.0e+00
EPB41L4A	0.0e+00	0.89	0.488	0.247	0.0e+00
EPC2	0.0e+00	0.39	0.312	0.176	0.0e+00
EPHA3	0.0e+00	0.47	0.243	0.119	0.0e+00
EPHA4	0.0e+00	0.46	0.228	0.112	0.0e+00
EPHB4	0.0e+00	0.53	0.144	0.015	0.0e+00
EPSTI1	0.0e+00	0.51	0.139	0.022	0.0e+00
ERBIN	0.0e+00	0.40	0.427	0.265	0.0e+00
ERCC6L2	0.0e+00	0.45	0.342	0.189	0.0e+00
ERF	0.0e+00	0.31	0.102	0.023	0.0e+00
ERG	0.0e+00	1.07	0.299	0.044	0.0e+00
ERICH1	0.0e+00	0.42	0.267	0.120	0.0e+00
ESAM	0.0e+00	0.70	0.227	0.037	0.0e+00
ESRRG	0.0e+00	-0.78	0.251	0.436	0.0e+00
ESYT2	0.0e+00	0.72	0.509	0.294	0.0e+00
ETS1	0.0e+00	0.57	0.299	0.126	0.0e+00
ETS2	0.0e+00	0.33	0.155	0.054	0.0e+00
ETV6	0.0e+00	0.43	0.479	0.326	0.0e+00
EVA1C	0.0e+00	0.67	0.503	0.298	0.0e+00
EWSR1	0.0e+00	0.43	0.318	0.161	0.0e+00
EXOC1	0.0e+00	0.34	0.266	0.131	0.0e+00
EXOC2	0.0e+00	0.43	0.282	0.133	0.0e+00
EXOC6	0.0e+00	0.55	0.331	0.201	0.0e+00
EXOG	0.0e+00	-0.74	0.196	0.349	0.0e+00
EXOSC10	0.0e+00	0.29	0.172	0.071	0.0e+00
EXT1	0.0e+00	0.64	0.578	0.359	0.0e+00
F8	0.0e+00	1.72	0.372	0.066	0.0e+00
FABP3	0.0e+00	-0.58	0.140	0.282	0.0e+00
FAM111A	0.0e+00	0.55	0.152	0.021	0.0e+00
FAM114A1	0.0e+00	0.21	0.166	0.078	0.0e+00
FAM120B	0.0e+00	0.73	0.435	0.205	0.0e+00
FAM122C	0.0e+00	0.29	0.110	0.029	0.0e+00
FAM126A	0.0e+00	0.41	0.277	0.136	0.0e+00
FAM155A	0.0e+00	1.27	0.132	0.014	0.0e+00
FAM160B2	0.0e+00	0.33	0.140	0.045	0.0e+00
FAM171A1	0.0e+00	0.38	0.166	0.052	0.0e+00
FAM193A	0.0e+00	0.42	0.353	0.201	0.0e+00
FAM193B	0.0e+00	0.66	0.308	0.109	0.0e+00
FAM219A	0.0e+00	0.48	0.239	0.095	0.0e+00
FAM241A	0.0e+00	0.47	0.262	0.144	0.0e+00
FAM49A	0.0e+00	0.33	0.154	0.058	0.0e+00
FAM76B	0.0e+00	0.22	0.116	0.042	0.0e+00
FANCL	0.0e+00	0.34	0.149	0.048	0.0e+00
FAP	0.0e+00	0.34	0.100	0.022	0.0e+00
FAR1	0.0e+00	0.35	0.321	0.179	0.0e+00
FARP1	0.0e+00	0.53	0.313	0.115	0.0e+00
FAT4	0.0e+00	0.92	0.281	0.071	0.0e+00
FBN1	0.0e+00	0.69	0.331	0.118	0.0e+00
FBRSL1	0.0e+00	0.42	0.191	0.079	0.0e+00
FBXL7	0.0e+00	0.75	0.759	0.561	0.0e+00
FCHO2	0.0e+00	0.54	0.337	0.151	0.0e+00
FCHSD2	0.0e+00	0.64	0.680	0.477	0.0e+00
FER	0.0e+00	0.31	0.488	0.332	0.0e+00
FGD5	0.0e+00	0.93	0.256	0.029	0.0e+00
FGF12	0.0e+00	-1.42	0.444	0.595	0.0e+00
FGF2	0.0e+00	0.33	0.114	0.031	0.0e+00
FGFR1OP2	0.0e+00	0.31	0.190	0.085	0.0e+00
FHL2	0.0e+00	-1.55	0.392	0.634	0.0e+00
FHOD3	0.0e+00	-0.56	0.313	0.470	0.0e+00
FILIP1	0.0e+00	-0.37	0.538	0.573	0.0e+00
FLI1	0.0e+00	1.30	0.398	0.083	0.0e+00
FLNB	0.0e+00	0.96	0.365	0.135	0.0e+00
FLOT1	0.0e+00	0.26	0.224	0.110	0.0e+00
FLT1	0.0e+00	1.79	0.494	0.140	0.0e+00
FMNL3	0.0e+00	0.69	0.253	0.053	0.0e+00
FN3K	0.0e+00	-0.59	0.060	0.208	0.0e+00
FNBP1	0.0e+00	0.31	0.331	0.179	0.0e+00
FNBP1L	0.0e+00	0.48	0.359	0.189	0.0e+00
FOS	0.0e+00	0.37	0.120	0.042	0.0e+00
FOSL2	0.0e+00	0.39	0.165	0.058	0.0e+00
FOXN3	0.0e+00	0.51	0.639	0.465	0.0e+00
FOXP1	0.0e+00	0.43	0.708	0.578	0.0e+00
FREM1	0.0e+00	0.98	0.158	0.040	0.0e+00
FRMD4A	0.0e+00	0.46	0.491	0.314	0.0e+00
FRMD4B	0.0e+00	0.27	0.309	0.168	0.0e+00
FRMD8	0.0e+00	0.30	0.108	0.035	0.0e+00
FRYL	0.0e+00	0.77	0.573	0.346	0.0e+00
FSD2	0.0e+00	-1.00	0.104	0.330	0.0e+00
FTH1	0.0e+00	-0.77	0.178	0.298	0.0e+00
FTO	0.0e+00	0.48	0.525	0.360	0.0e+00
FTX	0.0e+00	0.47	0.840	0.747	0.0e+00
FUT8	0.0e+00	0.80	0.299	0.106	0.0e+00
FXYD6	0.0e+00	0.37	0.186	0.073	0.0e+00
FYN	0.0e+00	0.48	0.448	0.221	0.0e+00
FZD4	0.0e+00	0.30	0.172	0.072	0.0e+00
G0S2	0.0e+00	-0.54	0.017	0.124	0.0e+00
GABBR1	0.0e+00	0.54	0.224	0.070	0.0e+00
GAK	0.0e+00	0.58	0.254	0.081	0.0e+00
GALNT1	0.0e+00	0.51	0.254	0.128	0.0e+00
GALNT10	0.0e+00	0.56	0.245	0.089	0.0e+00
GALNT17	0.0e+00	-0.62	0.243	0.400	0.0e+00
GALNT18	0.0e+00	1.92	0.484	0.125	0.0e+00
GALNT7	0.0e+00	0.33	0.147	0.051	0.0e+00
GAPDH	0.0e+00	-0.84	0.133	0.286	0.0e+00
GATA2	0.0e+00	0.45	0.107	0.013	0.0e+00
GATAD2A	0.0e+00	0.32	0.283	0.141	0.0e+00
GCC2	0.0e+00	0.62	0.366	0.167	0.0e+00
GDAP1L1	0.0e+00	-0.40	0.009	0.106	0.0e+00
GDI1	0.0e+00	0.44	0.158	0.042	0.0e+00
GFOD1	0.0e+00	0.79	0.411	0.245	0.0e+00
GIMAP7	0.0e+00	0.22	0.105	0.025	0.0e+00
GIMAP8	0.0e+00	0.34	0.126	0.031	0.0e+00
GIT1	0.0e+00	0.39	0.127	0.036	0.0e+00
GIT2	0.0e+00	0.37	0.258	0.130	0.0e+00
GLIS3	0.0e+00	0.13	0.238	0.137	0.0e+00
GLS	0.0e+00	0.64	0.416	0.196	0.0e+00
GMDS	0.0e+00	0.65	0.340	0.149	0.0e+00
GNA14	0.0e+00	0.51	0.168	0.047	0.0e+00
GNAI1	0.0e+00	0.18	0.149	0.064	0.0e+00
GNAI2	0.0e+00	0.55	0.206	0.054	0.0e+00
GNAQ	0.0e+00	0.78	0.469	0.168	0.0e+00
GNB1	0.0e+00	0.41	0.459	0.272	0.0e+00
GNL1	0.0e+00	0.33	0.129	0.041	0.0e+00
GOLGA3	0.0e+00	0.28	0.153	0.060	0.0e+00
GOLGA4	0.0e+00	0.56	0.621	0.469	0.0e+00
GOLGB1	0.0e+00	1.03	0.526	0.242	0.0e+00
GOT1	0.0e+00	-0.60	0.146	0.295	0.0e+00
GPC6	0.0e+00	0.78	0.181	0.081	0.0e+00
GPCPD1	0.0e+00	0.38	0.236	0.112	0.0e+00
GRAMD1A	0.0e+00	0.30	0.165	0.068	0.0e+00
GRAMD1B	0.0e+00	-0.58	0.144	0.276	0.0e+00
GRASP	0.0e+00	0.68	0.175	0.019	0.0e+00
GRB10	0.0e+00	1.59	0.448	0.124	0.0e+00
GRK5	0.0e+00	0.27	0.543	0.359	0.0e+00
GRXCR2	0.0e+00	-0.77	0.009	0.137	0.0e+00
GSE1	0.0e+00	0.89	0.391	0.201	0.0e+00
GSTK1	0.0e+00	-0.54	0.143	0.260	0.0e+00
GTF2I	0.0e+00	0.42	0.483	0.326	0.0e+00
GUK1	0.0e+00	0.26	0.141	0.057	0.0e+00
GULP1	0.0e+00	0.63	0.226	0.064	0.0e+00
H19	0.0e+00	0.54	0.165	0.041	0.0e+00
H3F3B	0.0e+00	-0.79	0.183	0.296	0.0e+00
HACD1	0.0e+00	-0.79	0.179	0.368	0.0e+00
HACE1	0.0e+00	0.29	0.156	0.062	0.0e+00
HDAC7	0.0e+00	0.54	0.359	0.183	0.0e+00
HDAC8	0.0e+00	0.48	0.450	0.296	0.0e+00
HDGFL3	0.0e+00	0.21	0.204	0.103	0.0e+00
HDX	0.0e+00	0.45	0.141	0.040	0.0e+00
HECTD4	0.0e+00	0.42	0.440	0.280	0.0e+00
HEG1	0.0e+00	1.13	0.424	0.160	0.0e+00
HERC1	0.0e+00	0.67	0.614	0.393	0.0e+00
HERC2	0.0e+00	0.48	0.492	0.326	0.0e+00
HERC4	0.0e+00	0.41	0.542	0.367	0.0e+00
HERC6	0.0e+00	0.40	0.134	0.044	0.0e+00
HIP1	0.0e+00	0.53	0.479	0.268	0.0e+00
HIP1R	0.0e+00	0.36	0.130	0.038	0.0e+00
HIPK2	0.0e+00	0.44	0.577	0.438	0.0e+00
HIVEP2	0.0e+00	0.65	0.395	0.194	0.0e+00
HMCN1	0.0e+00	1.25	0.309	0.045	0.0e+00
HMCN2	0.0e+00	0.41	0.127	0.042	0.0e+00
HMGN3	0.0e+00	-0.78	0.281	0.460	0.0e+00
HNRNPA2B1	0.0e+00	0.33	0.552	0.390	0.0e+00
HNRNPA3	0.0e+00	0.32	0.342	0.203	0.0e+00
HNRNPD	0.0e+00	0.34	0.312	0.180	0.0e+00
HNRNPH1	0.0e+00	0.15	0.458	0.307	0.0e+00
HNRNPU	0.0e+00	0.45	0.428	0.259	0.0e+00
HOMER1	0.0e+00	-0.63	0.195	0.354	0.0e+00
HOOK2	0.0e+00	-0.71	0.243	0.403	0.0e+00
HOOK3	0.0e+00	0.30	0.348	0.212	0.0e+00
HP1BP3	0.0e+00	0.46	0.400	0.228	0.0e+00
HPCAL1	0.0e+00	0.62	0.215	0.070	0.0e+00
HSPA12B	0.0e+00	0.46	0.129	0.014	0.0e+00
HSPB1	0.0e+00	-0.85	0.135	0.212	0.0e+00
HSPB3	0.0e+00	-0.85	0.084	0.272	0.0e+00
HSPG2	0.0e+00	0.98	0.554	0.266	0.0e+00
HTT	0.0e+00	0.34	0.314	0.176	0.0e+00
HYAL1	0.0e+00	0.47	0.127	0.030	0.0e+00
HYAL2	0.0e+00	0.56	0.133	0.027	0.0e+00
ICE1	0.0e+00	0.33	0.238	0.119	0.0e+00
ID1	0.0e+00	0.53	0.313	0.090	0.0e+00
IDH2	0.0e+00	-0.59	0.097	0.243	0.0e+00
IFI44	0.0e+00	0.96	0.235	0.019	0.0e+00
IFI44L	0.0e+00	0.94	0.233	0.025	0.0e+00
IFITM3	0.0e+00	-0.65	0.129	0.125	0.0e+00
IFNAR2	0.0e+00	0.83	0.306	0.072	0.0e+00
IGFBP3	0.0e+00	0.44	0.111	0.023	0.0e+00
IKBKB	0.0e+00	0.34	0.215	0.087	0.0e+00
IL10RB	0.0e+00	0.18	0.118	0.043	0.0e+00
IL15RA	0.0e+00	0.22	0.111	0.038	0.0e+00
IL1R1	0.0e+00	0.31	0.151	0.057	0.0e+00
IL1RAPL1	0.0e+00	-0.62	0.397	0.497	0.0e+00
IL33	0.0e+00	0.28	0.107	0.036	0.0e+00
IL4R	0.0e+00	0.53	0.200	0.039	0.0e+00
ILF3	0.0e+00	0.35	0.236	0.117	0.0e+00
INF2	0.0e+00	0.51	0.174	0.037	0.0e+00
INPP4A	0.0e+00	0.44	0.281	0.133	0.0e+00
INPP5A	0.0e+00	0.40	0.256	0.132	0.0e+00
INPP5D	0.0e+00	1.31	0.285	0.030	0.0e+00
INPPL1	0.0e+00	0.32	0.137	0.045	0.0e+00
INSR	0.0e+00	1.15	0.630	0.424	0.0e+00
INSYN2A	0.0e+00	-0.62	0.025	0.101	0.0e+00
INTS3	0.0e+00	0.47	0.207	0.065	0.0e+00
IQCK	0.0e+00	0.27	0.160	0.070	0.0e+00
IQGAP1	0.0e+00	0.27	0.381	0.238	0.0e+00
IQSEC1	0.0e+00	0.81	0.322	0.123	0.0e+00
IRAK3	0.0e+00	0.87	0.334	0.099	0.0e+00
IRF3	0.0e+00	0.36	0.146	0.047	0.0e+00
ITFG1	0.0e+00	0.48	0.535	0.391	0.0e+00
ITGA1	0.0e+00	1.32	0.477	0.142	0.0e+00
ITGA5	0.0e+00	0.32	0.181	0.073	0.0e+00
ITGA6	0.0e+00	1.40	0.350	0.070	0.0e+00
ITGA8	0.0e+00	0.54	0.115	0.021	0.0e+00
ITIH5	0.0e+00	0.44	0.178	0.069	0.0e+00
ITPKB	0.0e+00	0.51	0.222	0.061	0.0e+00
ITPR1	0.0e+00	0.54	0.406	0.241	0.0e+00
ITPR2	0.0e+00	0.84	0.534	0.284	0.0e+00
ITPR3	0.0e+00	0.59	0.164	0.021	0.0e+00
ITPRID1	0.0e+00	-0.57	0.006	0.113	0.0e+00
ITPRID2	0.0e+00	0.44	0.252	0.123	0.0e+00
ITSN2	0.0e+00	0.73	0.510	0.292	0.0e+00
IVNS1ABP	0.0e+00	0.51	0.223	0.088	0.0e+00
JAG1	0.0e+00	0.46	0.240	0.093	0.0e+00
JAG2	0.0e+00	0.79	0.162	0.009	0.0e+00
JAM2	0.0e+00	0.50	0.168	0.048	0.0e+00
JAM3	0.0e+00	0.54	0.215	0.073	0.0e+00
JCAD	0.0e+00	0.63	0.179	0.026	0.0e+00
JMJD1C	0.0e+00	0.52	0.803	0.671	0.0e+00
KALRN	0.0e+00	0.70	0.633	0.444	0.0e+00
KANK1	0.0e+00	-0.71	0.381	0.537	0.0e+00
KANK3	0.0e+00	0.33	0.217	0.076	0.0e+00
KANTR	0.0e+00	0.44	0.259	0.138	0.0e+00
KAT2A	0.0e+00	0.45	0.170	0.050	0.0e+00
KAT6A	0.0e+00	0.56	0.466	0.275	0.0e+00
KCNN3	0.0e+00	0.71	0.148	0.013	0.0e+00
KCNT2	0.0e+00	0.54	0.164	0.053	0.0e+00
KCTD15	0.0e+00	0.40	0.105	0.012	0.0e+00
KDM2A	0.0e+00	0.38	0.493	0.339	0.0e+00
KDM3A	0.0e+00	0.43	0.224	0.088	0.0e+00
KDM5A	0.0e+00	0.61	0.411	0.215	0.0e+00
KDM5D	0.0e+00	0.46	0.211	0.067	0.0e+00
KDR	0.0e+00	0.42	0.130	0.018	0.0e+00
KIAA0100	0.0e+00	0.24	0.136	0.054	0.0e+00
KIAA1109	0.0e+00	0.89	0.498	0.205	0.0e+00
KIAA1217	0.0e+00	0.80	0.652	0.456	0.0e+00
KIAA1671	0.0e+00	0.91	0.286	0.058	0.0e+00
KIAA2026	0.0e+00	0.49	0.409	0.245	0.0e+00
KIFAP3	0.0e+00	0.42	0.336	0.192	0.0e+00
KIRREL1	0.0e+00	0.17	0.176	0.085	0.0e+00
KITLG	0.0e+00	0.26	0.119	0.035	0.0e+00
KLC1	0.0e+00	0.63	0.468	0.247	0.0e+00
KLF12	0.0e+00	0.76	0.593	0.371	0.0e+00
KLF2	0.0e+00	0.58	0.203	0.054	0.0e+00
KLF3	0.0e+00	0.36	0.205	0.087	0.0e+00
KLF4	0.0e+00	0.47	0.114	0.015	0.0e+00
KLF7	0.0e+00	0.55	0.385	0.199	0.0e+00
KLHL2	0.0e+00	0.37	0.159	0.044	0.0e+00
KLHL20	0.0e+00	0.47	0.268	0.135	0.0e+00
KLHL29	0.0e+00	0.41	0.168	0.063	0.0e+00
KLHL31	0.0e+00	-0.75	0.112	0.288	0.0e+00
KLHL5	0.0e+00	0.86	0.327	0.095	0.0e+00
KMT2A	0.0e+00	0.60	0.416	0.200	0.0e+00
KMT2C	0.0e+00	0.44	0.612	0.436	0.0e+00
KMT2D	0.0e+00	0.29	0.166	0.070	0.0e+00
KMT2E	0.0e+00	0.66	0.609	0.391	0.0e+00
KSR1	0.0e+00	0.50	0.172	0.032	0.0e+00
L3MBTL4	0.0e+00	0.54	0.164	0.053	0.0e+00
LAMA2	0.0e+00	-0.32	0.638	0.754	0.0e+00
LAMA3	0.0e+00	0.52	0.188	0.071	0.0e+00
LAMA5	0.0e+00	1.03	0.328	0.077	0.0e+00
LAMB2	0.0e+00	0.62	0.242	0.072	0.0e+00
LAP3	0.0e+00	0.19	0.117	0.042	0.0e+00
LCAT	0.0e+00	0.58	0.175	0.037	0.0e+00
LCN10	0.0e+00	0.51	0.100	0.009	0.0e+00
LDB2	0.0e+00	2.27	0.590	0.160	0.0e+00
LDB3	0.0e+00	-0.37	0.466	0.580	0.0e+00
LDLRAD3	0.0e+00	0.11	0.178	0.099	0.0e+00
LDLRAD4	0.0e+00	0.93	0.610	0.348	0.0e+00
LENG8	0.0e+00	0.61	0.370	0.157	0.0e+00
LEPR	0.0e+00	0.44	0.131	0.028	0.0e+00
LHFPL2	0.0e+00	0.34	0.176	0.065	0.0e+00
LIMA1	0.0e+00	0.54	0.408	0.183	0.0e+00
LIMK2	0.0e+00	0.52	0.212	0.066	0.0e+00
LIMS2	0.0e+00	0.95	0.451	0.200	0.0e+00
LMBR1	0.0e+00	0.45	0.334	0.187	0.0e+00
LMCD1	0.0e+00	0.19	0.217	0.100	0.0e+00
LMF1	0.0e+00	0.64	0.241	0.072	0.0e+00
LNX1	0.0e+00	0.35	0.173	0.048	0.0e+00
LPCAT2	0.0e+00	0.53	0.162	0.047	0.0e+00
LRCH1	0.0e+00	0.63	0.413	0.202	0.0e+00
LRMDA	0.0e+00	0.91	0.623	0.394	0.0e+00
LRP5	0.0e+00	0.45	0.236	0.120	0.0e+00
LRP6	0.0e+00	0.50	0.265	0.128	0.0e+00
LRRC39	0.0e+00	-0.72	0.136	0.309	0.0e+00
LRRC8C	0.0e+00	0.19	0.235	0.124	0.0e+00
LRRK2	0.0e+00	0.37	0.163	0.059	0.0e+00
LRRTM3	0.0e+00	-2.21	0.044	0.441	0.0e+00
LTBP2	0.0e+00	0.98	0.167	0.043	0.0e+00
LTBP3	0.0e+00	0.46	0.188	0.058	0.0e+00
LUC7L	0.0e+00	0.57	0.369	0.179	0.0e+00
LUC7L3	0.0e+00	0.43	0.686	0.524	0.0e+00
LYN	0.0e+00	0.16	0.112	0.045	0.0e+00
LYST	0.0e+00	0.59	0.351	0.161	0.0e+00
MACF1	0.0e+00	0.83	0.783	0.572	0.0e+00
MAFK	0.0e+00	0.41	0.179	0.080	0.0e+00
MAGI1	0.0e+00	0.40	0.696	0.545	0.0e+00
MAGI3	0.0e+00	0.62	0.376	0.181	0.0e+00
MALAT1	0.0e+00	-1.17	1.000	1.000	0.0e+00
MALT1	0.0e+00	0.50	0.255	0.131	0.0e+00
MAML2	0.0e+00	0.18	0.555	0.369	0.0e+00
MAML3	0.0e+00	0.85	0.473	0.222	0.0e+00
MAMLD1	0.0e+00	0.55	0.131	0.012	0.0e+00
MAN2A1	0.0e+00	0.37	0.210	0.080	0.0e+00
MAN2C1	0.0e+00	0.44	0.245	0.100	0.0e+00
MAP2	0.0e+00	0.62	0.264	0.082	0.0e+00
MAP3K1	0.0e+00	0.28	0.194	0.082	0.0e+00
MAP3K11	0.0e+00	0.34	0.126	0.037	0.0e+00
MAP3K3	0.0e+00	0.42	0.319	0.178	0.0e+00
MAP3K6	0.0e+00	0.41	0.144	0.033	0.0e+00
MAP3K7	0.0e+00	0.32	0.219	0.107	0.0e+00
MAP4K5	0.0e+00	0.30	0.278	0.152	0.0e+00
MAPK14	0.0e+00	0.51	0.317	0.155	0.0e+00
MAPK8	0.0e+00	0.58	0.418	0.265	0.0e+00
MAPK8IP3	0.0e+00	0.42	0.291	0.153	0.0e+00
MARF1	0.0e+00	0.29	0.168	0.072	0.0e+00
MAST4	0.0e+00	0.47	0.704	0.561	0.0e+00
MBD5	0.0e+00	0.68	0.664	0.478	0.0e+00
MBD6	0.0e+00	0.40	0.144	0.045	0.0e+00
MBNL1	0.0e+00	0.37	0.754	0.651	0.0e+00
MCAM	0.0e+00	0.53	0.230	0.077	0.0e+00
MCC	0.0e+00	0.42	0.428	0.278	0.0e+00
MCF2L	0.0e+00	2.06	0.387	0.044	0.0e+00
MCTP1	0.0e+00	1.30	0.311	0.059	0.0e+00
MCU	0.0e+00	0.48	0.317	0.159	0.0e+00
MDH1	0.0e+00	-0.58	0.195	0.336	0.0e+00
MECOM	0.0e+00	2.06	0.549	0.150	0.0e+00
MED13	0.0e+00	0.37	0.450	0.301	0.0e+00
MED13L	0.0e+00	0.36	0.662	0.509	0.0e+00
MEF2C	0.0e+00	0.52	0.623	0.510	0.0e+00
MEG3	0.0e+00	0.70	0.217	0.102	0.0e+00
MEOX2	0.0e+00	1.00	0.304	0.075	0.0e+00
MFSD6	0.0e+00	0.28	0.167	0.069	0.0e+00
MGAT1	0.0e+00	0.23	0.130	0.048	0.0e+00
MGAT4A	0.0e+00	0.64	0.255	0.096	0.0e+00
MGLL	0.0e+00	1.03	0.418	0.255	0.0e+00
MGMT	0.0e+00	0.55	0.282	0.120	0.0e+00
MGP	0.0e+00	-1.42	0.106	0.263	0.0e+00
MGST1	0.0e+00	-0.83	0.031	0.103	0.0e+00
MICALL2	0.0e+00	0.41	0.144	0.033	0.0e+00
MID1	0.0e+00	0.48	0.216	0.081	0.0e+00
MIDN	0.0e+00	0.43	0.189	0.069	0.0e+00
MIS18BP1	0.0e+00	0.32	0.189	0.088	0.0e+00
MITF	0.0e+00	-0.84	0.270	0.438	0.0e+00
MLIP	0.0e+00	-1.00	0.339	0.536	0.0e+00
MLKL	0.0e+00	0.44	0.118	0.015	0.0e+00
MLLT1	0.0e+00	0.28	0.105	0.027	0.0e+00
MLLT3	0.0e+00	0.47	0.331	0.174	0.0e+00
MLLT6	0.0e+00	0.59	0.278	0.092	0.0e+00
MLXIP	0.0e+00	0.33	0.244	0.122	0.0e+00
MMRN2	0.0e+00	0.39	0.120	0.017	0.0e+00
MN1	0.0e+00	0.62	0.147	0.024	0.0e+00
MOB2	0.0e+00	0.32	0.136	0.041	0.0e+00
MON2	0.0e+00	0.48	0.526	0.344	0.0e+00
MOV10	0.0e+00	0.28	0.110	0.027	0.0e+00
MPDZ	0.0e+00	0.67	0.472	0.269	0.0e+00
MPHOSPH8	0.0e+00	0.49	0.436	0.262	0.0e+00
MPP3	0.0e+00	-0.69	0.195	0.366	0.0e+00
MPRIP	0.0e+00	0.35	0.391	0.240	0.0e+00
MSL1	0.0e+00	0.50	0.217	0.075	0.0e+00
MT-ATP6	0.0e+00	2.08	0.896	0.320	0.0e+00
MT-ATP8	0.0e+00	0.68	0.167	0.010	0.0e+00
MT-CO1	0.0e+00	1.49	0.942	0.616	0.0e+00
MT-CO2	0.0e+00	1.47	0.901	0.428	0.0e+00
MT-CO3	0.0e+00	1.17	0.896	0.530	0.0e+00
MT-CYB	0.0e+00	1.43	0.860	0.403	0.0e+00
MT-ND1	0.0e+00	1.36	0.680	0.205	0.0e+00
MT-ND2	0.0e+00	1.49	0.705	0.168	0.0e+00
MT-ND3	0.0e+00	2.04	0.874	0.284	0.0e+00
MT-ND4	0.0e+00	1.95	0.844	0.262	0.0e+00
MT-ND4L	0.0e+00	1.15	0.299	0.021	0.0e+00
MT-ND5	0.0e+00	1.66	0.505	0.075	0.0e+00
MT-ND6	0.0e+00	0.31	0.113	0.029	0.0e+00
MTFR1	0.0e+00	-0.77	0.136	0.316	0.0e+00
MTHFD1L	0.0e+00	0.43	0.160	0.065	0.0e+00
MTMR2	0.0e+00	0.34	0.230	0.110	0.0e+00
MTUS2	0.0e+00	-0.52	0.218	0.384	0.0e+00
MVP	0.0e+00	0.28	0.172	0.065	0.0e+00
MYCBP2	0.0e+00	0.63	0.503	0.276	0.0e+00
MYH9	0.0e+00	0.54	0.519	0.324	0.0e+00
MYL12A	0.0e+00	-1.22	0.190	0.390	0.0e+00
MYL2	0.0e+00	-1.72	0.315	0.655	0.0e+00
MYL3	0.0e+00	-0.68	0.295	0.489	0.0e+00
MYL7	0.0e+00	-1.15	0.135	0.273	0.0e+00
MYL9	0.0e+00	-0.67	0.231	0.379	0.0e+00
MYO10	0.0e+00	0.61	0.184	0.040	0.0e+00
MYO15B	0.0e+00	0.99	0.342	0.072	0.0e+00
MYO1C	0.0e+00	0.33	0.232	0.119	0.0e+00
MYO1D	0.0e+00	0.82	0.452	0.199	0.0e+00
MYO1E	0.0e+00	1.09	0.385	0.141	0.0e+00
MYO5C	0.0e+00	0.42	0.105	0.017	0.0e+00
MYO6	0.0e+00	0.68	0.353	0.135	0.0e+00
MYO9A	0.0e+00	0.49	0.524	0.354	0.0e+00
MYO9B	0.0e+00	0.38	0.323	0.179	0.0e+00
MYOF	0.0e+00	0.51	0.303	0.165	0.0e+00
MYOM1	0.0e+00	-0.44	0.449	0.536	0.0e+00
MYOZ2	0.0e+00	-0.70	0.272	0.452	0.0e+00
N4BP2L1	0.0e+00	0.26	0.129	0.044	0.0e+00
NAB1	0.0e+00	0.35	0.189	0.064	0.0e+00
NADSYN1	0.0e+00	0.32	0.113	0.030	0.0e+00
NASP	0.0e+00	0.38	0.239	0.114	0.0e+00
NAV2	0.0e+00	0.79	0.483	0.310	0.0e+00
NBEAL2	0.0e+00	0.42	0.115	0.018	0.0e+00
NCALD	0.0e+00	0.57	0.372	0.201	0.0e+00
NCBP3	0.0e+00	0.45	0.223	0.087	0.0e+00
NCKAP1	0.0e+00	0.35	0.435	0.291	0.0e+00
NCOA7	0.0e+00	0.31	0.245	0.109	0.0e+00
NCOR2	0.0e+00	0.55	0.389	0.194	0.0e+00
NDE1	0.0e+00	0.26	0.146	0.054	0.0e+00
NDRG1	0.0e+00	0.80	0.217	0.037	0.0e+00
NDUFA1	0.0e+00	-0.52	0.042	0.138	0.0e+00
NDUFA4	0.0e+00	-0.65	0.085	0.201	0.0e+00
NDUFB8	0.0e+00	-0.76	0.126	0.312	0.0e+00
NDUFB9	0.0e+00	-0.53	0.050	0.167	0.0e+00
NECTIN2	0.0e+00	0.47	0.224	0.076	0.0e+00
NEDD4	0.0e+00	0.78	0.296	0.075	0.0e+00
NEDD9	0.0e+00	0.91	0.319	0.091	0.0e+00
NEK3	0.0e+00	0.25	0.124	0.042	0.0e+00
NEURL1B	0.0e+00	0.79	0.355	0.135	0.0e+00
NEXN	0.0e+00	-0.74	0.455	0.575	0.0e+00
NFASC	0.0e+00	0.52	0.218	0.101	0.0e+00
NFAT5	0.0e+00	0.41	0.586	0.429	0.0e+00
NFATC1	0.0e+00	0.50	0.144	0.033	0.0e+00
NFATC2IP	0.0e+00	0.40	0.203	0.081	0.0e+00
NFATC4	0.0e+00	0.27	0.114	0.040	0.0e+00
NFE2L2	0.0e+00	0.35	0.369	0.230	0.0e+00
NFE2L3	0.0e+00	-0.49	0.014	0.139	0.0e+00
NHSL2	0.0e+00	0.49	0.164	0.032	0.0e+00
NIPBL	0.0e+00	0.44	0.584	0.409	0.0e+00
NISCH	0.0e+00	0.43	0.238	0.102	0.0e+00
NKTR	0.0e+00	0.94	0.638	0.361	0.0e+00
NLGN1	0.0e+00	-0.87	0.295	0.498	0.0e+00
NLK	0.0e+00	0.50	0.390	0.232	0.0e+00
NLRC5	0.0e+00	0.69	0.203	0.028	0.0e+00
NLRP1	0.0e+00	1.16	0.337	0.047	0.0e+00
NOD1	0.0e+00	0.50	0.298	0.130	0.0e+00
NOP56	0.0e+00	0.28	0.119	0.037	0.0e+00
NOS3	0.0e+00	0.60	0.129	0.005	0.0e+00
NOSTRIN	0.0e+00	0.91	0.236	0.036	0.0e+00
NOTCH1	0.0e+00	0.78	0.222	0.032	0.0e+00
NOTCH4	0.0e+00	1.71	0.376	0.031	0.0e+00
NOVA2	0.0e+00	0.48	0.126	0.010	0.0e+00
NOX4	0.0e+00	0.73	0.190	0.067	0.0e+00
NPDC1	0.0e+00	0.95	0.311	0.058	0.0e+00
NPHP3	0.0e+00	0.42	0.312	0.165	0.0e+00
NR2F2	0.0e+00	-0.41	0.162	0.148	0.0e+00
NR4A1	0.0e+00	0.78	0.229	0.088	0.0e+00
NREP	0.0e+00	0.57	0.206	0.089	0.0e+00
NRK	0.0e+00	0.67	0.116	0.031	0.0e+00
NRP2	0.0e+00	0.41	0.105	0.019	0.0e+00
NT5C	0.0e+00	-0.60	0.040	0.166	0.0e+00
NUDCD1	0.0e+00	0.25	0.112	0.037	0.0e+00
NUMA1	0.0e+00	0.62	0.282	0.094	0.0e+00
NUMB	0.0e+00	0.43	0.453	0.273	0.0e+00
NUP214	0.0e+00	0.29	0.262	0.140	0.0e+00
NXF1	0.0e+00	0.31	0.120	0.039	0.0e+00
NXN	0.0e+00	0.86	0.321	0.128	0.0e+00
ODF2L	0.0e+00	0.66	0.308	0.103	0.0e+00
OGA	0.0e+00	0.40	0.465	0.290	0.0e+00
OMG	0.0e+00	-0.48	0.011	0.106	0.0e+00
OSBPL10	0.0e+00	0.40	0.213	0.075	0.0e+00
OSBPL5	0.0e+00	0.29	0.179	0.081	0.0e+00
OSMR	0.0e+00	0.78	0.329	0.100	0.0e+00
PABPN1	0.0e+00	0.50	0.317	0.158	0.0e+00
PACS1	0.0e+00	0.49	0.439	0.292	0.0e+00
PACS2	0.0e+00	0.45	0.240	0.101	0.0e+00
PALD1	0.0e+00	0.45	0.148	0.043	0.0e+00
PALLD	0.0e+00	-0.56	0.530	0.617	0.0e+00
PALM	0.0e+00	0.38	0.137	0.037	0.0e+00
PALMD	0.0e+00	0.97	0.509	0.324	0.0e+00
PAM	0.0e+00	0.49	0.660	0.521	0.0e+00
PAN3	0.0e+00	0.29	0.512	0.355	0.0e+00
PAPSS2	0.0e+00	0.45	0.157	0.048	0.0e+00
PARD3B	0.0e+00	0.58	0.516	0.350	0.0e+00
PARP12	0.0e+00	0.35	0.122	0.029	0.0e+00
PARP14	0.0e+00	1.06	0.371	0.082	0.0e+00
PARP4	0.0e+00	0.41	0.252	0.098	0.0e+00
PARP8	0.0e+00	-0.13	0.143	0.081	0.0e+00
PARP9	0.0e+00	0.62	0.211	0.047	0.0e+00
PBX2	0.0e+00	0.30	0.101	0.026	0.0e+00
PCDH17	0.0e+00	0.55	0.140	0.030	0.0e+00
PCED1B	0.0e+00	0.81	0.253	0.054	0.0e+00
PCM1	0.0e+00	0.43	0.545	0.386	0.0e+00
PCNX1	0.0e+00	0.48	0.453	0.290	0.0e+00
PCSK5	0.0e+00	1.24	0.268	0.126	0.0e+00
PDCD4	0.0e+00	0.30	0.192	0.089	0.0e+00
PDE10A	0.0e+00	0.78	0.518	0.275	0.0e+00
PDE1C	0.0e+00	-0.57	0.449	0.617	0.0e+00
PDE4D	0.0e+00	0.85	0.616	0.434	0.0e+00
PDE7A	0.0e+00	-0.54	0.397	0.513	0.0e+00
PDE7B	0.0e+00	0.54	0.462	0.297	0.0e+00
PDE8A	0.0e+00	0.38	0.564	0.393	0.0e+00
PDGFB	0.0e+00	0.29	0.132	0.030	0.0e+00
PDGFRB	0.0e+00	-0.70	0.256	0.271	0.0e+00
PDLIM1	0.0e+00	0.63	0.296	0.150	0.0e+00
PDLIM5	0.0e+00	-0.77	0.651	0.647	0.0e+00
PDLIM7	0.0e+00	0.40	0.226	0.104	0.0e+00
PDS5B	0.0e+00	0.41	0.373	0.212	0.0e+00
PEAK1	0.0e+00	0.96	0.688	0.448	0.0e+00
PEAR1	0.0e+00	0.17	0.126	0.053	0.0e+00
PECAM1	0.0e+00	1.70	0.414	0.070	0.0e+00
PELI1	0.0e+00	0.75	0.271	0.063	0.0e+00
PELI2	0.0e+00	0.56	0.244	0.089	0.0e+00
PFKL	0.0e+00	0.27	0.121	0.038	0.0e+00
PGGHG	0.0e+00	0.33	0.124	0.027	0.0e+00
PGM1	0.0e+00	-0.42	0.107	0.220	0.0e+00
PHACTR2	0.0e+00	0.62	0.503	0.318	0.0e+00
PHF14	0.0e+00	0.35	0.377	0.224	0.0e+00
PHF20L1	0.0e+00	0.46	0.357	0.199	0.0e+00
PHF3	0.0e+00	0.45	0.340	0.180	0.0e+00
PHIP	0.0e+00	0.55	0.492	0.324	0.0e+00
PHLDB1	0.0e+00	0.40	0.410	0.227	0.0e+00
PHLDB2	0.0e+00	0.62	0.497	0.364	0.0e+00
PHLPP1	0.0e+00	0.42	0.292	0.141	0.0e+00
PI4KA	0.0e+00	0.39	0.343	0.186	0.0e+00
PIEZO1	0.0e+00	0.52	0.137	0.014	0.0e+00
PIK3C2A	0.0e+00	0.45	0.408	0.238	0.0e+00
PIK3C2B	0.0e+00	0.91	0.243	0.055	0.0e+00
PIK3CA	0.0e+00	0.37	0.308	0.161	0.0e+00
PIK3R3	0.0e+00	1.91	0.522	0.211	0.0e+00
PIP5K1B	0.0e+00	-0.49	0.231	0.373	0.0e+00
PIP5K1C	0.0e+00	0.78	0.233	0.042	0.0e+00
PITPNC1	0.0e+00	1.77	0.550	0.181	0.0e+00
PITPNM2	0.0e+00	0.60	0.284	0.140	0.0e+00
PKD1	0.0e+00	0.46	0.217	0.090	0.0e+00
PKD1L1	0.0e+00	1.03	0.216	0.054	0.0e+00
PKD2	0.0e+00	0.46	0.374	0.198	0.0e+00
PKN1	0.0e+00	0.45	0.200	0.073	0.0e+00
PKN3	0.0e+00	0.51	0.149	0.022	0.0e+00
PKP2	0.0e+00	-0.66	0.267	0.450	0.0e+00
PKP4	0.0e+00	0.98	0.446	0.216	0.0e+00
PLA2R1	0.0e+00	0.36	0.140	0.052	0.0e+00
PLAGL1	0.0e+00	0.68	0.279	0.110	0.0e+00
PLCB1	0.0e+00	1.77	0.564	0.166	0.0e+00
PLCB4	0.0e+00	0.55	0.618	0.458	0.0e+00
PLCE1	0.0e+00	0.64	0.369	0.196	0.0e+00
PLCG1	0.0e+00	0.40	0.209	0.087	0.0e+00
PLCG2	0.0e+00	0.59	0.164	0.041	0.0e+00
PLCXD3	0.0e+00	-0.85	0.287	0.485	0.0e+00
PLEC	0.0e+00	0.54	0.248	0.095	0.0e+00
PLEKHG1	0.0e+00	2.20	0.470	0.069	0.0e+00
PLEKHG2	0.0e+00	0.43	0.156	0.038	0.0e+00
PLEKHH2	0.0e+00	0.41	0.133	0.050	0.0e+00
PLN	0.0e+00	-1.30	0.201	0.407	0.0e+00
PLPP1	0.0e+00	0.82	0.550	0.411	0.0e+00
PLSCR1	0.0e+00	0.62	0.253	0.063	0.0e+00
PLSCR4	0.0e+00	0.53	0.241	0.076	0.0e+00
PLXDC1	0.0e+00	0.28	0.191	0.098	0.0e+00
PLXDC2	0.0e+00	1.49	0.636	0.242	0.0e+00
PLXNA2	0.0e+00	1.44	0.418	0.093	0.0e+00
PLXNB2	0.0e+00	0.29	0.104	0.029	0.0e+00
PLXND1	0.0e+00	0.72	0.288	0.068	0.0e+00
PML	0.0e+00	0.44	0.188	0.058	0.0e+00
PNISR	0.0e+00	0.76	0.738	0.528	0.0e+00
PODXL	0.0e+00	0.90	0.259	0.056	0.0e+00
POGZ	0.0e+00	0.50	0.477	0.295	0.0e+00
POLR2A	0.0e+00	0.36	0.177	0.064	0.0e+00
POSTN	0.0e+00	1.04	0.117	0.031	0.0e+00
PPARG	0.0e+00	0.44	0.305	0.170	0.0e+00
PPARGC1B	0.0e+00	-0.57	0.210	0.341	0.0e+00
PPCDC	0.0e+00	0.43	0.204	0.082	0.0e+00
PPIG	0.0e+00	0.47	0.358	0.199	0.0e+00
PPM1F	0.0e+00	0.41	0.139	0.033	0.0e+00
PPP1R12A	0.0e+00	0.41	0.534	0.375	0.0e+00
PPP1R12B	0.0e+00	-0.63	0.543	0.572	0.0e+00
PPP1R12C	0.0e+00	0.45	0.258	0.123	0.0e+00
PPP1R16B	0.0e+00	1.07	0.261	0.027	0.0e+00
PPP1R1C	0.0e+00	-0.60	0.108	0.258	0.0e+00
PPP1R3C	0.0e+00	-0.57	0.038	0.136	0.0e+00
PPP3CA	0.0e+00	0.52	0.423	0.233	0.0e+00
PPP3R1	0.0e+00	0.37	0.303	0.173	0.0e+00
PPP4R3A	0.0e+00	0.36	0.300	0.164	0.0e+00
PRAG1	0.0e+00	0.37	0.135	0.034	0.0e+00
PRDM16	0.0e+00	0.54	0.284	0.213	0.0e+00
PREX1	0.0e+00	0.51	0.174	0.035	0.0e+00
PREX2	0.0e+00	1.27	0.459	0.128	0.0e+00
PRICKLE2	0.0e+00	0.68	0.299	0.092	0.0e+00
PRKCE	0.0e+00	0.50	0.502	0.355	0.0e+00
PRKCH	0.0e+00	1.33	0.404	0.089	0.0e+00
PRKD1	0.0e+00	0.59	0.309	0.114	0.0e+00
PRKD2	0.0e+00	0.68	0.208	0.039	0.0e+00
PRKX	0.0e+00	0.29	0.149	0.047	0.0e+00
PROS1	0.0e+00	0.45	0.220	0.086	0.0e+00
PRPF38B	0.0e+00	0.56	0.297	0.125	0.0e+00
PRR14L	0.0e+00	0.36	0.259	0.134	0.0e+00
PRRC2A	0.0e+00	0.32	0.156	0.054	0.0e+00
PRRC2C	0.0e+00	0.87	0.531	0.236	0.0e+00
PRSS48	0.0e+00	-0.44	0.010	0.116	0.0e+00
PTBP1	0.0e+00	0.32	0.175	0.064	0.0e+00
PTBP3	0.0e+00	0.31	0.258	0.116	0.0e+00
PTCHD4	0.0e+00	0.60	0.113	0.018	0.0e+00
PTH1R	0.0e+00	-0.68	0.091	0.128	0.0e+00
PTK2	0.0e+00	0.62	0.702	0.513	0.0e+00
PTPN12	0.0e+00	0.82	0.507	0.216	0.0e+00
PTPN14	0.0e+00	0.63	0.368	0.208	0.0e+00
PTPRB	0.0e+00	1.44	0.404	0.067	0.0e+00
PTPRM	0.0e+00	1.41	0.813	0.595	0.0e+00
PXDN	0.0e+00	0.66	0.240	0.057	0.0e+00
PXN	0.0e+00	1.18	0.378	0.094	0.0e+00
RAB11A	0.0e+00	-0.91	0.157	0.321	0.0e+00
RAB11FIP3	0.0e+00	0.53	0.290	0.122	0.0e+00
RAB27A	0.0e+00	0.23	0.111	0.034	0.0e+00
RAB3GAP2	0.0e+00	0.34	0.312	0.182	0.0e+00
RABGAP1	0.0e+00	0.45	0.460	0.290	0.0e+00
RAD51B	0.0e+00	0.25	0.426	0.219	0.0e+00
RAI14	0.0e+00	0.87	0.232	0.040	0.0e+00
RALB	0.0e+00	0.24	0.104	0.031	0.0e+00
RALGAPA1	0.0e+00	0.46	0.546	0.385	0.0e+00
RALGAPA2	0.0e+00	1.08	0.452	0.192	0.0e+00
RALGAPB	0.0e+00	0.37	0.267	0.132	0.0e+00
RALYL	0.0e+00	-0.60	0.172	0.311	0.0e+00
RAMP3	0.0e+00	0.47	0.169	0.031	0.0e+00
RANBP17	0.0e+00	0.51	0.227	0.099	0.0e+00
RAP1B	0.0e+00	0.29	0.373	0.231	0.0e+00
RAPGEF1	0.0e+00	1.57	0.516	0.203	0.0e+00
RAPGEF2	0.0e+00	0.49	0.592	0.432	0.0e+00
RAPGEF3	0.0e+00	0.75	0.180	0.013	0.0e+00
RAPGEF4	0.0e+00	0.66	0.288	0.144	0.0e+00
RAPGEF5	0.0e+00	1.44	0.464	0.130	0.0e+00
RARRES1	0.0e+00	-0.77	0.024	0.120	0.0e+00
RASA2	0.0e+00	0.36	0.341	0.186	0.0e+00
RASGRF2	0.0e+00	1.52	0.370	0.053	0.0e+00
RASIP1	0.0e+00	0.88	0.207	0.016	0.0e+00
RASSF1	0.0e+00	0.33	0.178	0.082	0.0e+00
RB1	0.0e+00	0.43	0.532	0.349	0.0e+00
RB1CC1	0.0e+00	0.50	0.418	0.256	0.0e+00
RBCK1	0.0e+00	0.29	0.126	0.045	0.0e+00
RBFOX1	0.0e+00	-0.55	0.296	0.456	0.0e+00
RBM17	0.0e+00	0.37	0.272	0.136	0.0e+00
RBM20	0.0e+00	-0.69	0.344	0.506	0.0e+00
RBM25	0.0e+00	0.88	0.528	0.238	0.0e+00
RBM33	0.0e+00	0.31	0.359	0.222	0.0e+00
RBM5	0.0e+00	0.63	0.396	0.180	0.0e+00
RBM6	0.0e+00	0.34	0.648	0.506	0.0e+00
RBMS2	0.0e+00	0.80	0.397	0.138	0.0e+00
RBMS3	0.0e+00	0.44	0.859	0.712	0.0e+00
RESF1	0.0e+00	0.33	0.245	0.115	0.0e+00
RFTN1	0.0e+00	0.98	0.393	0.144	0.0e+00
RFTN2	0.0e+00	0.52	0.195	0.063	0.0e+00
RFX2	0.0e+00	0.39	0.181	0.081	0.0e+00
RFX3	0.0e+00	0.71	0.383	0.143	0.0e+00
RFX7	0.0e+00	0.52	0.340	0.188	0.0e+00
RGCC	0.0e+00	0.15	0.126	0.046	0.0e+00
RGL2	0.0e+00	0.47	0.156	0.038	0.0e+00
RGS12	0.0e+00	0.50	0.204	0.068	0.0e+00
RHOJ	0.0e+00	0.51	0.317	0.122	0.0e+00
RIC3	0.0e+00	-0.51	0.078	0.216	0.0e+00
RIF1	0.0e+00	0.40	0.288	0.134	0.0e+00
RIMKLB	0.0e+00	0.38	0.237	0.108	0.0e+00
RIN2	0.0e+00	0.50	0.588	0.425	0.0e+00
RIN3	0.0e+00	0.76	0.280	0.078	0.0e+00
RNF115	0.0e+00	0.46	0.492	0.353	0.0e+00
RNF130	0.0e+00	0.47	0.334	0.185	0.0e+00
RNF144A	0.0e+00	0.49	0.271	0.130	0.0e+00
RNF144B	0.0e+00	0.48	0.177	0.058	0.0e+00
RNF152	0.0e+00	0.26	0.267	0.142	0.0e+00
RNF207	0.0e+00	-0.64	0.140	0.292	0.0e+00
RNF213	0.0e+00	0.90	0.467	0.175	0.0e+00
RNF217	0.0e+00	0.43	0.228	0.099	0.0e+00
RNF220	0.0e+00	0.76	0.176	0.034	0.0e+00
ROBO1	0.0e+00	0.46	0.232	0.110	0.0e+00
ROBO4	0.0e+00	0.48	0.144	0.018	0.0e+00
ROCK1	0.0e+00	0.22	0.458	0.311	0.0e+00
ROCK2	0.0e+00	0.52	0.477	0.271	0.0e+00
RORA	0.0e+00	0.54	0.590	0.438	0.0e+00
RPGR	0.0e+00	0.43	0.157	0.047	0.0e+00
RPH3AL	0.0e+00	0.38	0.139	0.029	0.0e+00
RPL10	0.0e+00	-0.92	0.211	0.376	0.0e+00
RPL37	0.0e+00	0.35	0.217	0.103	0.0e+00
RPL3L	0.0e+00	-0.44	0.118	0.244	0.0e+00
RPL41	0.0e+00	-0.95	0.185	0.326	0.0e+00
RPLP0	0.0e+00	-0.70	0.073	0.173	0.0e+00
RPLP1	0.0e+00	-1.19	0.127	0.322	0.0e+00
RPS6KA2	0.0e+00	0.76	0.433	0.207	0.0e+00
RRBP1	0.0e+00	0.48	0.274	0.101	0.0e+00
RSF1	0.0e+00	0.39	0.437	0.285	0.0e+00
RTN4	0.0e+00	0.31	0.337	0.172	0.0e+00
RUFY3	0.0e+00	0.57	0.455	0.228	0.0e+00
RXRA	0.0e+00	0.24	0.119	0.042	0.0e+00
RYR2	0.0e+00	-0.83	0.646	0.762	0.0e+00
S100A6	0.0e+00	-0.92	0.058	0.165	0.0e+00
SACS	0.0e+00	0.35	0.176	0.075	0.0e+00
SAMD9L	0.0e+00	0.64	0.167	0.016	0.0e+00
SASH1	0.0e+00	0.97	0.583	0.272	0.0e+00
SAT2	0.0e+00	-0.64	0.077	0.230	0.0e+00
SCAF11	0.0e+00	0.56	0.564	0.381	0.0e+00
SCARF1	0.0e+00	0.36	0.131	0.044	0.0e+00
SCLT1	0.0e+00	0.68	0.368	0.173	0.0e+00
SEC14L1	0.0e+00	0.90	0.382	0.101	0.0e+00
SEC16A	0.0e+00	0.26	0.126	0.047	0.0e+00
SEC24B	0.0e+00	0.37	0.345	0.204	0.0e+00
SEC24D	0.0e+00	0.33	0.302	0.165	0.0e+00
SEC63	0.0e+00	0.40	0.307	0.167	0.0e+00
SELENOW	0.0e+00	-0.52	0.192	0.313	0.0e+00
SEMA3F	0.0e+00	0.48	0.109	0.005	0.0e+00
SEMA4C	0.0e+00	0.48	0.120	0.019	0.0e+00
SEMA6C	0.0e+00	0.38	0.118	0.034	0.0e+00
SENP6	0.0e+00	0.42	0.529	0.368	0.0e+00
SENP7	0.0e+00	0.55	0.397	0.213	0.0e+00
SEPTIN11	0.0e+00	0.24	0.250	0.128	0.0e+00
SEPTIN6	0.0e+00	0.28	0.152	0.061	0.0e+00
SEPTIN9	0.0e+00	0.22	0.253	0.136	0.0e+00
SERP1	0.0e+00	-0.64	0.088	0.221	0.0e+00
SESN3	0.0e+00	0.39	0.111	0.023	0.0e+00
SETD2	0.0e+00	0.38	0.489	0.339	0.0e+00
SETD5	0.0e+00	0.33	0.575	0.416	0.0e+00
SETX	0.0e+00	0.67	0.441	0.210	0.0e+00
SF3B1	0.0e+00	0.74	0.445	0.188	0.0e+00
SFPQ	0.0e+00	0.35	0.432	0.282	0.0e+00
SFSWAP	0.0e+00	0.40	0.314	0.163	0.0e+00
SGCD	0.0e+00	-0.87	0.437	0.566	0.0e+00
SGCG	0.0e+00	-0.39	0.209	0.349	0.0e+00
SGIP1	0.0e+00	0.95	0.373	0.170	0.0e+00
SGK1	0.0e+00	0.62	0.181	0.044	0.0e+00
SGSM2	0.0e+00	0.34	0.147	0.055	0.0e+00
SH2D3C	0.0e+00	0.78	0.293	0.071	0.0e+00
SH3BGRL	0.0e+00	0.64	0.267	0.073	0.0e+00
SH3BGRL2	0.0e+00	0.46	0.124	0.026	0.0e+00
SH3BP2	0.0e+00	0.31	0.117	0.031	0.0e+00
SH3BP4	0.0e+00	0.36	0.112	0.019	0.0e+00
SH3PXD2B	0.0e+00	0.59	0.220	0.078	0.0e+00
SH3RF1	0.0e+00	0.28	0.392	0.236	0.0e+00
SH3RF2	0.0e+00	-0.77	0.091	0.249	0.0e+00
SH3RF3	0.0e+00	0.92	0.349	0.150	0.0e+00
SH3YL1	0.0e+00	0.33	0.164	0.069	0.0e+00
SHANK3	0.0e+00	1.78	0.400	0.034	0.0e+00
SHB	0.0e+00	0.35	0.150	0.057	0.0e+00
SHC1	0.0e+00	0.29	0.102	0.025	0.0e+00
SHC2	0.0e+00	0.61	0.173	0.027	0.0e+00
SHE	0.0e+00	0.69	0.204	0.027	0.0e+00
SHISA5	0.0e+00	0.20	0.109	0.035	0.0e+00
SHOC2	0.0e+00	0.39	0.291	0.156	0.0e+00
SHROOM4	0.0e+00	0.85	0.293	0.069	0.0e+00
SIK3	0.0e+00	0.44	0.625	0.478	0.0e+00
SIN3B	0.0e+00	0.52	0.210	0.073	0.0e+00
SIPA1L1	0.0e+00	0.42	0.283	0.113	0.0e+00
SIPA1L2	0.0e+00	0.57	0.317	0.202	0.0e+00
SKAP2	0.0e+00	0.26	0.109	0.028	0.0e+00
SKI	0.0e+00	0.39	0.211	0.084	0.0e+00
SKIL	0.0e+00	0.50	0.268	0.103	0.0e+00
SLC16A4	0.0e+00	-0.46	0.039	0.139	0.0e+00
SLC1A3	0.0e+00	-0.49	0.248	0.398	0.0e+00
SLC25A29	0.0e+00	0.49	0.170	0.044	0.0e+00
SLC25A4	0.0e+00	-1.51	0.173	0.495	0.0e+00
SLC44A2	0.0e+00	0.38	0.204	0.088	0.0e+00
SLC45A4	0.0e+00	0.59	0.138	0.059	0.0e+00
SLC5A1	0.0e+00	-0.42	0.098	0.219	0.0e+00
SLC7A6OS	0.0e+00	-0.49	0.082	0.207	0.0e+00
SLC8A1	0.0e+00	-0.64	0.623	0.690	0.0e+00
SLC9A3R2	0.0e+00	0.85	0.261	0.048	0.0e+00
SLC9C1	0.0e+00	1.41	0.259	0.078	0.0e+00
SLCO2A1	0.0e+00	1.31	0.190	0.014	0.0e+00
SLCO4A1	0.0e+00	0.47	0.119	0.018	0.0e+00
SLFN5	0.0e+00	0.36	0.132	0.027	0.0e+00
SLIT3	0.0e+00	0.84	0.191	0.102	0.0e+00
SLK	0.0e+00	0.44	0.253	0.108	0.0e+00
SMAD1	0.0e+00	0.35	0.186	0.085	0.0e+00
SMAD3	0.0e+00	0.38	0.276	0.137	0.0e+00
SMAD6	0.0e+00	1.37	0.270	0.060	0.0e+00
SMAD7	0.0e+00	0.47	0.152	0.036	0.0e+00
SMAD9	0.0e+00	0.34	0.112	0.028	0.0e+00
SMARCA2	0.0e+00	0.52	0.404	0.236	0.0e+00
SMARCC1	0.0e+00	0.37	0.331	0.190	0.0e+00
SMC4	0.0e+00	0.31	0.138	0.051	0.0e+00
SMC5	0.0e+00	0.52	0.467	0.264	0.0e+00
SMCHD1	0.0e+00	0.47	0.498	0.328	0.0e+00
SMG1	0.0e+00	0.51	0.479	0.305	0.0e+00
SMOC2	0.0e+00	1.17	0.241	0.083	0.0e+00
SMTN	0.0e+00	0.61	0.301	0.132	0.0e+00
SMURF2	0.0e+00	0.46	0.350	0.195	0.0e+00
SMYD1	0.0e+00	-0.97	0.125	0.334	0.0e+00
SMYD3	0.0e+00	0.47	0.556	0.408	0.0e+00
SNED1	0.0e+00	0.72	0.317	0.134	0.0e+00
SNRK	0.0e+00	0.67	0.395	0.203	0.0e+00
SNRNP70	0.0e+00	0.58	0.456	0.268	0.0e+00
SNTB1	0.0e+00	0.48	0.222	0.082	0.0e+00
SNTB2	0.0e+00	0.21	0.149	0.066	0.0e+00
SNTG2	0.0e+00	0.80	0.148	0.021	0.0e+00
SNX25	0.0e+00	0.39	0.236	0.114	0.0e+00
SON	0.0e+00	0.72	0.772	0.572	0.0e+00
SORBS2	0.0e+00	-0.15	0.615	0.619	0.0e+00
SOS1	0.0e+00	0.40	0.506	0.353	0.0e+00
SOX13	0.0e+00	0.41	0.183	0.055	0.0e+00
SP110	0.0e+00	0.75	0.208	0.037	0.0e+00
SPAAR	0.0e+00	0.32	0.157	0.042	0.0e+00
SPAG9	0.0e+00	0.59	0.447	0.242	0.0e+00
SPARC	0.0e+00	-0.37	0.218	0.191	0.0e+00
SPART	0.0e+00	0.37	0.201	0.085	0.0e+00
SPATA13	0.0e+00	0.71	0.247	0.053	0.0e+00
SPATA6	0.0e+00	0.26	0.276	0.159	0.0e+00
SPATS2L	0.0e+00	0.39	0.383	0.236	0.0e+00
SPECC1	0.0e+00	0.18	0.273	0.154	0.0e+00
SPEN	0.0e+00	0.37	0.332	0.186	0.0e+00
SPHKAP	0.0e+00	-0.78	0.180	0.359	0.0e+00
SPIDR	0.0e+00	0.58	0.556	0.346	0.0e+00
SPNS2	0.0e+00	0.44	0.120	0.016	0.0e+00
SPRED2	0.0e+00	0.38	0.339	0.184	0.0e+00
SPSB1	0.0e+00	0.32	0.118	0.040	0.0e+00
SPTAN1	0.0e+00	0.62	0.423	0.227	0.0e+00
SPTBN1	0.0e+00	0.86	0.793	0.594	0.0e+00
SPTLC2	0.0e+00	0.42	0.219	0.088	0.0e+00
SPTLC3	0.0e+00	0.33	0.111	0.037	0.0e+00
SREK1	0.0e+00	0.61	0.383	0.184	0.0e+00
SRGAP2C	0.0e+00	0.19	0.135	0.044	0.0e+00
SRGN	0.0e+00	0.25	0.128	0.037	0.0e+00
SRRM2	0.0e+00	1.12	0.691	0.357	0.0e+00
SRSF11	0.0e+00	0.59	0.593	0.373	0.0e+00
ST6GALNAC3	0.0e+00	1.78	0.469	0.095	0.0e+00
ST8SIA6	0.0e+00	0.83	0.226	0.037	0.0e+00
STARD13	0.0e+00	0.42	0.629	0.483	0.0e+00
STARD9	0.0e+00	0.48	0.333	0.156	0.0e+00
STAT1	0.0e+00	0.54	0.179	0.040	0.0e+00
STAT2	0.0e+00	0.53	0.246	0.086	0.0e+00
STAT4	0.0e+00	0.44	0.166	0.044	0.0e+00
STAT5B	0.0e+00	0.44	0.299	0.130	0.0e+00
STAT6	0.0e+00	0.29	0.171	0.063	0.0e+00
STIM2	0.0e+00	0.47	0.241	0.090	0.0e+00
STK10	0.0e+00	0.46	0.211	0.065	0.0e+00
STK25	0.0e+00	0.35	0.152	0.058	0.0e+00
STK3	0.0e+00	0.44	0.588	0.421	0.0e+00
STOM	0.0e+00	0.69	0.318	0.133	0.0e+00
STOX2	0.0e+00	1.05	0.439	0.203	0.0e+00
STRADB	0.0e+00	-0.68	0.076	0.234	0.0e+00
STX16	0.0e+00	0.39	0.316	0.177	0.0e+00
STX2	0.0e+00	0.40	0.169	0.047	0.0e+00
STXBP1	0.0e+00	0.47	0.222	0.091	0.0e+00
STXBP5	0.0e+00	0.58	0.418	0.243	0.0e+00
SULF1	0.0e+00	0.80	0.145	0.029	0.0e+00
SULF2	0.0e+00	0.66	0.231	0.052	0.0e+00
SUN1	0.0e+00	0.46	0.356	0.213	0.0e+00
SUSD6	0.0e+00	0.34	0.254	0.126	0.0e+00
SWAP70	0.0e+00	0.46	0.243	0.099	0.0e+00
SYCP3	0.0e+00	-0.66	0.010	0.176	0.0e+00
SYNE1	0.0e+00	0.86	0.740	0.455	0.0e+00
SYNE2	0.0e+00	1.33	0.662	0.321	0.0e+00
SYNPO	0.0e+00	0.51	0.259	0.138	0.0e+00
SYT2	0.0e+00	-0.42	0.011	0.114	0.0e+00
SYTL2	0.0e+00	0.38	0.157	0.056	0.0e+00
TACC1	0.0e+00	1.17	0.650	0.321	0.0e+00
TAF1B	0.0e+00	0.25	0.149	0.058	0.0e+00
TAF1C	0.0e+00	0.47	0.156	0.042	0.0e+00
TANC2	0.0e+00	0.82	0.315	0.090	0.0e+00
TAOK2	0.0e+00	0.60	0.170	0.020	0.0e+00
TAPBP	0.0e+00	0.20	0.149	0.066	0.0e+00
TASOR2	0.0e+00	0.43	0.377	0.223	0.0e+00
TBC1D15	0.0e+00	0.30	0.217	0.105	0.0e+00
TBC1D22A	0.0e+00	0.72	0.506	0.254	0.0e+00
TBC1D2B	0.0e+00	0.12	0.153	0.074	0.0e+00
TBC1D5	0.0e+00	0.45	0.648	0.493	0.0e+00
TBC1D9	0.0e+00	0.69	0.273	0.077	0.0e+00
TBC1D9B	0.0e+00	0.23	0.114	0.040	0.0e+00
TBCD	0.0e+00	1.64	0.432	0.107	0.0e+00
TBCK	0.0e+00	0.65	0.415	0.222	0.0e+00
TBL1X	0.0e+00	0.39	0.247	0.125	0.0e+00
TBX20	0.0e+00	-0.66	0.196	0.348	0.0e+00
TCAP	0.0e+00	-0.95	0.283	0.481	0.0e+00
TCERG1	0.0e+00	0.39	0.313	0.170	0.0e+00
TCF12	0.0e+00	0.45	0.696	0.545	0.0e+00
TCF25	0.0e+00	0.31	0.479	0.315	0.0e+00
TCF4	0.0e+00	1.41	0.707	0.362	0.0e+00
TCF7L1	0.0e+00	0.80	0.371	0.125	0.0e+00
TCF7L2	0.0e+00	0.47	0.469	0.276	0.0e+00
TCIM	0.0e+00	0.56	0.163	0.028	0.0e+00
TCIRG1	0.0e+00	0.26	0.103	0.027	0.0e+00
TDRD7	0.0e+00	0.31	0.113	0.027	0.0e+00
TEAD4	0.0e+00	0.45	0.148	0.029	0.0e+00
TECPR1	0.0e+00	0.42	0.173	0.054	0.0e+00
TECRL	0.0e+00	-0.55	0.334	0.486	0.0e+00
TEK	0.0e+00	0.85	0.243	0.032	0.0e+00
TENM2	0.0e+00	-0.63	0.246	0.418	0.0e+00
TENT5A	0.0e+00	-0.71	0.284	0.430	0.0e+00
TES	0.0e+00	0.26	0.108	0.034	0.0e+00
THSD1	0.0e+00	0.39	0.125	0.028	0.0e+00
THSD7A	0.0e+00	0.96	0.223	0.068	0.0e+00
TIA1	0.0e+00	0.62	0.253	0.070	0.0e+00
TIE1	0.0e+00	0.48	0.171	0.026	0.0e+00
TIMP1	0.0e+00	-1.59	0.047	0.151	0.0e+00
TLL2	0.0e+00	1.08	0.134	0.071	0.0e+00
TMEFF2	0.0e+00	-1.01	0.018	0.237	0.0e+00
TMEM116	0.0e+00	-0.46	0.113	0.226	0.0e+00
TMEM178B	0.0e+00	-1.02	0.191	0.383	0.0e+00
TMEM182	0.0e+00	-0.42	0.120	0.238	0.0e+00
TMEM184B	0.0e+00	0.67	0.307	0.106	0.0e+00
TMEM233	0.0e+00	0.97	0.152	0.006	0.0e+00
TMEM241	0.0e+00	0.23	0.141	0.057	0.0e+00
TMEM255B	0.0e+00	0.43	0.107	0.008	0.0e+00
TMEM260	0.0e+00	0.33	0.189	0.087	0.0e+00
TMEM44	0.0e+00	0.48	0.145	0.020	0.0e+00
TMEM65	0.0e+00	-0.70	0.258	0.387	0.0e+00
TMEM67	0.0e+00	-0.46	0.133	0.254	0.0e+00
TMOD3	0.0e+00	0.44	0.307	0.150	0.0e+00
TMSB10	0.0e+00	-0.30	0.163	0.108	0.0e+00
TMTC1	0.0e+00	0.70	0.577	0.353	0.0e+00
TMTC2	0.0e+00	0.81	0.288	0.087	0.0e+00
TNFAIP1	0.0e+00	0.33	0.128	0.033	0.0e+00
TNFRSF10B	0.0e+00	0.44	0.172	0.051	0.0e+00
TNFRSF10D	0.0e+00	0.37	0.108	0.015	0.0e+00
TNFRSF12A	0.0e+00	-0.66	0.019	0.136	0.0e+00
TNFRSF14	0.0e+00	0.56	0.157	0.024	0.0e+00
TNFRSF1B	0.0e+00	0.27	0.138	0.041	0.0e+00
TNFRSF25	0.0e+00	0.46	0.126	0.023	0.0e+00
TNKS	0.0e+00	0.41	0.441	0.284	0.0e+00
TNKS1BP1	0.0e+00	0.30	0.153	0.050	0.0e+00
TNNC1	0.0e+00	-0.88	0.173	0.363	0.0e+00
TNNI3K	0.0e+00	-0.85	0.318	0.472	0.0e+00
TNNT1	0.0e+00	0.66	0.230	0.145	0.0e+00
TNNT3	0.0e+00	0.80	0.163	0.015	0.0e+00
TNRC18	0.0e+00	0.30	0.305	0.165	0.0e+00
TNS1	0.0e+00	0.66	0.617	0.408	0.0e+00
TNS2	0.0e+00	0.44	0.397	0.228	0.0e+00
TNXB	0.0e+00	0.47	0.263	0.095	0.0e+00
TOX2	0.0e+00	0.42	0.100	0.014	0.0e+00
TPM1	0.0e+00	-0.32	0.714	0.725	0.0e+00
TPM3	0.0e+00	0.36	0.229	0.107	0.0e+00
TPM4	0.0e+00	0.20	0.193	0.091	0.0e+00
TPO	0.0e+00	0.68	0.194	0.036	0.0e+00
TPP2	0.0e+00	0.36	0.244	0.113	0.0e+00
TPR	0.0e+00	0.59	0.387	0.183	0.0e+00
TPST1	0.0e+00	0.45	0.219	0.091	0.0e+00
TPT1	0.0e+00	0.35	0.272	0.139	0.0e+00
TRA2A	0.0e+00	0.42	0.441	0.267	0.0e+00
TRDN	0.0e+00	-0.93	0.280	0.475	0.0e+00
TRERF1	0.0e+00	0.22	0.189	0.079	0.0e+00
TRIM22	0.0e+00	0.41	0.159	0.040	0.0e+00
TRIM33	0.0e+00	0.32	0.342	0.207	0.0e+00
TRIM38	0.0e+00	0.36	0.157	0.041	0.0e+00
TRIM56	0.0e+00	0.46	0.266	0.115	0.0e+00
TRIO	0.0e+00	0.54	0.673	0.488	0.0e+00
TRIP10	0.0e+00	0.49	0.259	0.108	0.0e+00
TRIP11	0.0e+00	0.48	0.348	0.195	0.0e+00
TRIP12	0.0e+00	0.39	0.455	0.290	0.0e+00
TRPC4AP	0.0e+00	0.41	0.414	0.235	0.0e+00
TRPM7	0.0e+00	-0.46	0.441	0.484	0.0e+00
TSC22D2	0.0e+00	0.43	0.286	0.149	0.0e+00
TSC22D3	0.0e+00	0.58	0.237	0.084	0.0e+00
TSHZ1	0.0e+00	0.33	0.137	0.052	0.0e+00
TSHZ2	0.0e+00	1.39	0.336	0.097	0.0e+00
TSHZ3	0.0e+00	0.26	0.179	0.070	0.0e+00
TSPAN14	0.0e+00	0.38	0.216	0.074	0.0e+00
TSPAN9	0.0e+00	0.64	0.468	0.292	0.0e+00
TTC13	0.0e+00	0.44	0.168	0.051	0.0e+00
TTC14	0.0e+00	0.42	0.327	0.173	0.0e+00
TTC17	0.0e+00	0.50	0.581	0.419	0.0e+00
TTC28	0.0e+00	0.79	0.689	0.454	0.0e+00
TTC3	0.0e+00	0.54	0.461	0.305	0.0e+00
TTC39B	0.0e+00	0.18	0.110	0.036	0.0e+00
TTLL3	0.0e+00	0.57	0.240	0.072	0.0e+00
TTLL7	0.0e+00	0.30	0.178	0.081	0.0e+00
TTN	0.0e+00	1.13	0.908	0.728	0.0e+00
TUG1	0.0e+00	0.50	0.265	0.111	0.0e+00
TUT7	0.0e+00	0.32	0.235	0.116	0.0e+00
TXNIP	0.0e+00	-0.52	0.487	0.555	0.0e+00
UACA	0.0e+00	1.54	0.652	0.215	0.0e+00
UBC	0.0e+00	-0.68	0.121	0.220	0.0e+00
UBE2Q2	0.0e+00	0.25	0.187	0.084	0.0e+00
UBR1	0.0e+00	0.43	0.457	0.294	0.0e+00
UBR4	0.0e+00	0.51	0.331	0.164	0.0e+00
UGGT2	0.0e+00	0.35	0.419	0.252	0.0e+00
ULK4	0.0e+00	0.49	0.228	0.087	0.0e+00
UNC5B	0.0e+00	0.54	0.155	0.043	0.0e+00
UQCR11	0.0e+00	-0.62	0.058	0.176	0.0e+00
UQCRFS1	0.0e+00	-0.56	0.039	0.172	0.0e+00
USHBP1	0.0e+00	0.42	0.153	0.052	0.0e+00
USP12	0.0e+00	0.33	0.223	0.104	0.0e+00
USP24	0.0e+00	0.34	0.366	0.224	0.0e+00
USP25	0.0e+00	0.48	0.394	0.235	0.0e+00
USP36	0.0e+00	0.46	0.192	0.067	0.0e+00
USP47	0.0e+00	0.55	0.553	0.379	0.0e+00
USP6NL	0.0e+00	0.33	0.178	0.080	0.0e+00
USP7	0.0e+00	0.26	0.186	0.087	0.0e+00
USP9X	0.0e+00	0.28	0.321	0.191	0.0e+00
USP9Y	0.0e+00	0.52	0.382	0.177	0.0e+00
UTRN	0.0e+00	1.26	0.773	0.475	0.0e+00
UTY	0.0e+00	0.73	0.445	0.182	0.0e+00
UVRAG	0.0e+00	0.42	0.447	0.277	0.0e+00
VASH1	0.0e+00	0.51	0.207	0.053	0.0e+00
VAV2	0.0e+00	0.26	0.113	0.032	0.0e+00
VAV3	0.0e+00	0.33	0.149	0.043	0.0e+00
VEGFA	0.0e+00	0.63	0.285	0.147	0.0e+00
VEGFC	0.0e+00	1.99	0.307	0.015	0.0e+00
VOPP1	0.0e+00	0.45	0.245	0.097	0.0e+00
VPS13B	0.0e+00	0.45	0.596	0.432	0.0e+00
VPS13C	0.0e+00	0.52	0.477	0.276	0.0e+00
VPS41	0.0e+00	0.33	0.211	0.093	0.0e+00
VWC2	0.0e+00	-0.52	0.117	0.253	0.0e+00
VWF	0.0e+00	1.60	0.472	0.095	0.0e+00
WARS	0.0e+00	0.62	0.222	0.058	0.0e+00
WASF2	0.0e+00	0.34	0.385	0.232	0.0e+00
WASHC4	0.0e+00	0.34	0.306	0.160	0.0e+00
WDFY3	0.0e+00	0.42	0.497	0.318	0.0e+00
WDR27	0.0e+00	0.39	0.178	0.062	0.0e+00
WDR6	0.0e+00	0.38	0.181	0.078	0.0e+00
WDR60	0.0e+00	0.47	0.458	0.310	0.0e+00
WDR70	0.0e+00	0.38	0.445	0.299	0.0e+00
WIPF1	0.0e+00	0.47	0.292	0.108	0.0e+00
WNK1	0.0e+00	0.67	0.568	0.398	0.0e+00
WNT2B	0.0e+00	0.69	0.200	0.063	0.0e+00
WSB1	0.0e+00	0.50	0.680	0.486	0.0e+00
WWC2	0.0e+00	0.54	0.404	0.229	0.0e+00
WWTR1	0.0e+00	1.03	0.481	0.233	0.0e+00
XAF1	0.0e+00	2.04	0.495	0.049	0.0e+00
XIST	0.0e+00	-2.03	0.005	0.312	0.0e+00
XPC	0.0e+00	0.25	0.158	0.066	0.0e+00
XRN1	0.0e+00	0.59	0.463	0.247	0.0e+00
XRN2	0.0e+00	0.25	0.227	0.118	0.0e+00
YBX3	0.0e+00	0.49	0.331	0.173	0.0e+00
YEATS2	0.0e+00	0.34	0.250	0.124	0.0e+00
YTHDC1	0.0e+00	0.55	0.312	0.130	0.0e+00
ZBTB1	0.0e+00	0.36	0.250	0.125	0.0e+00
ZBTB20	0.0e+00	0.44	0.893	0.814	0.0e+00
ZBTB46	0.0e+00	0.64	0.376	0.172	0.0e+00
ZBTB7A	0.0e+00	0.58	0.235	0.075	0.0e+00
ZBTB7C	0.0e+00	0.50	0.136	0.042	0.0e+00
ZC3H13	0.0e+00	0.52	0.282	0.117	0.0e+00
ZC3HAV1	0.0e+00	0.45	0.205	0.052	0.0e+00
ZDHHC14	0.0e+00	0.45	0.309	0.182	0.0e+00
ZDHHC20	0.0e+00	0.41	0.270	0.138	0.0e+00
ZDHHC21	0.0e+00	0.45	0.283	0.137	0.0e+00
ZEB1	0.0e+00	1.03	0.745	0.477	0.0e+00
ZFC3H1	0.0e+00	0.46	0.356	0.180	0.0e+00
ZFP36L1	0.0e+00	0.15	0.218	0.118	0.0e+00
ZHX3	0.0e+00	0.74	0.430	0.221	0.0e+00
ZMAT1	0.0e+00	0.71	0.245	0.085	0.0e+00
ZMIZ1	0.0e+00	0.48	0.386	0.232	0.0e+00
ZMIZ2	0.0e+00	0.43	0.190	0.069	0.0e+00
ZNF160	0.0e+00	0.59	0.259	0.092	0.0e+00
ZNF251	0.0e+00	0.64	0.268	0.104	0.0e+00
ZNF266	0.0e+00	0.35	0.141	0.049	0.0e+00
ZNF292	0.0e+00	0.45	0.480	0.320	0.0e+00
ZNF366	0.0e+00	0.58	0.154	0.020	0.0e+00
ZNF423	0.0e+00	0.77	0.262	0.053	0.0e+00
ZNF516	0.0e+00	0.32	0.191	0.084	0.0e+00
ZNF532	0.0e+00	0.33	0.307	0.176	0.0e+00
ZNF618	0.0e+00	0.22	0.121	0.043	0.0e+00
ZNF704	0.0e+00	0.50	0.442	0.310	0.0e+00
ZNFX1	0.0e+00	0.29	0.171	0.067	0.0e+00
ZRANB2	0.0e+00	0.40	0.547	0.386	0.0e+00
ZSWIM6	0.0e+00	0.67	0.455	0.244	0.0e+00
FBXO11	4.9e-324	0.31	0.471	0.322	8.2e-320
CCNY	9.9e-324	0.43	0.515	0.383	1.6e-319
MCM3AP	9.9e-324	0.28	0.182	0.084	1.6e-319
YLPM1	3.0e-323	0.31	0.298	0.172	4.9e-319
RBBP6	1.1e-322	0.39	0.314	0.186	1.8e-318
IGF2R	1.8e-322	0.32	0.314	0.186	3.0e-318
UNC5C	1.8e-322	0.40	0.282	0.164	3.0e-318
SMURF1	3.0e-322	0.28	0.361	0.226	4.9e-318
CCDC141	4.8e-322	-0.46	0.262	0.404	7.9e-318
SYN3	4.8e-322	-0.63	0.043	0.123	7.9e-318
COL27A1	6.8e-322	0.37	0.215	0.111	1.1e-317
ACAP2	1.3e-321	0.29	0.385	0.246	2.1e-317
SPACA6	1.4e-321	0.27	0.137	0.054	2.2e-317
ID3	2.2e-321	-0.44	0.168	0.139	3.6e-317
PPP2R2A	3.0e-321	0.37	0.333	0.201	5.0e-317
MSANTD2	4.9e-321	0.30	0.154	0.064	8.1e-317
CPQ	6.1e-321	0.43	0.415	0.274	1.0e-316
C2CD5	1.7e-320	0.36	0.286	0.162	2.8e-316
NBDY	1.8e-320	0.39	0.213	0.106	3.0e-316
SMAD5	2.3e-320	0.29	0.232	0.121	3.8e-316
UBN2	2.4e-320	0.35	0.279	0.156	3.9e-316
TLN1	2.8e-320	0.25	0.180	0.085	4.7e-316
YES1	3.4e-320	0.39	0.254	0.137	5.7e-316
BTAF1	5.0e-320	0.33	0.306	0.178	8.2e-316
HECTD2	6.1e-320	0.32	0.196	0.094	1.0e-315
GCNT2	6.5e-320	-0.52	0.188	0.307	1.1e-315
FMNL2	8.5e-320	0.27	0.282	0.162	1.4e-315
SLC25A24	9.7e-320	0.38	0.235	0.123	1.6e-315
B3GALNT1	3.0e-319	-0.39	0.073	0.170	4.9e-315
MET	4.7e-319	0.42	0.109	0.046	7.8e-315
HERPUD2	1.1e-318	0.30	0.200	0.097	1.8e-314
VCAN	4.0e-318	0.49	0.164	0.074	6.5e-314
RC3H2	4.7e-318	0.29	0.268	0.150	7.8e-314
BTBD10	1.7e-316	0.33	0.209	0.104	2.8e-312
EVL	1.8e-316	0.26	0.228	0.121	3.0e-312
DYNLT1	2.2e-316	-0.45	0.090	0.195	3.7e-312
ANAPC5	2.8e-316	0.25	0.266	0.151	4.7e-312
TSC2	3.5e-316	0.28	0.180	0.084	5.8e-312
SFXN4	5.0e-316	-0.40	0.095	0.198	8.3e-312
PIKFYVE	9.6e-316	0.29	0.286	0.164	1.6e-311
CHN1	1.2e-315	0.30	0.257	0.141	2.0e-311
UBA6	1.6e-315	0.29	0.220	0.113	2.6e-311
WDFY1	2.6e-315	0.33	0.235	0.123	4.3e-311
SNX14	2.7e-315	0.34	0.345	0.212	4.5e-311
CRLF3	3.8e-315	-0.59	0.116	0.215	6.3e-311
WWP2	4.2e-315	0.25	0.227	0.120	7.0e-311
PAXBP1	5.5e-315	0.33	0.293	0.169	9.1e-311
MYRIP	9.6e-315	0.60	0.137	0.109	1.6e-310
TTLL5	6.7e-314	0.34	0.244	0.130	1.1e-309
LCORL	7.0e-314	0.35	0.268	0.149	1.2e-309
HSPE1	7.5e-314	-0.38	0.027	0.101	1.2e-309
OXSR1	2.3e-313	0.38	0.214	0.108	3.7e-309
NDUFAF4	3.0e-313	-0.36	0.037	0.119	5.0e-309
CYLD	5.5e-313	0.27	0.164	0.072	9.1e-309
MYH10	5.6e-313	0.40	0.223	0.114	9.3e-309
ASB15	7.9e-313	-0.41	0.123	0.236	1.3e-308
GOLGA2	1.4e-312	0.30	0.167	0.075	2.3e-308
VPS50	2.5e-312	0.34	0.232	0.121	4.2e-308
VGLL4	3.1e-312	0.40	0.378	0.243	5.2e-308
CHD8	5.5e-312	0.31	0.236	0.125	9.0e-308
SIPA1L3	7.8e-312	0.33	0.254	0.138	1.3e-307
DNAJC19	7.9e-312	-0.35	0.040	0.124	1.3e-307
RBM26	9.6e-312	0.34	0.455	0.311	1.6e-307
ST6GAL1	1.3e-311	0.52	0.316	0.200	2.1e-307
LRRC1	2.3e-311	0.34	0.137	0.055	3.8e-307
MYEF2	3.6e-311	0.28	0.118	0.043	6.0e-307
TBX18	8.4e-311	0.25	0.105	0.039	1.4e-306
SORBS3	8.7e-311	0.11	0.134	0.064	1.4e-306
CABIN1	1.8e-310	0.37	0.266	0.148	2.9e-306
INO80E	2.4e-310	0.24	0.111	0.039	3.9e-306
CD46	2.4e-310	0.34	0.351	0.218	4.0e-306
SLC35G2	3.2e-310	0.22	0.103	0.036	5.3e-306
ZFYVE28	7.2e-310	0.37	0.161	0.070	1.2e-305
ARHGEF2	1.1e-309	0.20	0.202	0.107	1.8e-305
ENTPD4	5.2e-309	0.26	0.170	0.078	8.6e-305
TGOLN2	6.1e-309	0.19	0.115	0.044	1.0e-304
SAMD12	6.6e-309	0.56	0.310	0.213	1.1e-304
TULP4	8.3e-309	0.27	0.239	0.129	1.4e-304
TMEM135	8.7e-309	0.34	0.398	0.260	1.4e-304
NEK10	8.8e-309	-0.46	0.124	0.236	1.5e-304
ENSA	1.6e-308	0.31	0.245	0.133	2.6e-304
ELP1	2.2e-308	0.31	0.158	0.068	3.7e-304
DPF3	6.9e-308	-0.47	0.226	0.360	1.1e-303
GPD1L	7.1e-308	-0.44	0.117	0.223	1.2e-303
TASOR	8.8e-308	0.27	0.217	0.112	1.5e-303
PCF11	1.1e-307	0.33	0.236	0.125	1.8e-303
MAP4	2.1e-307	0.41	0.733	0.615	3.5e-303
CD55	5.6e-307	0.35	0.154	0.066	9.3e-303
NUB1	7.9e-307	0.24	0.143	0.059	1.3e-302
PICALM	1.7e-306	0.31	0.542	0.396	2.7e-302
PCCA	2.8e-306	0.37	0.454	0.314	4.6e-302
MARCH7	3.0e-306	0.32	0.386	0.249	4.9e-302
TJP2	1.7e-305	0.49	0.298	0.189	2.9e-301
LGALS1	2.5e-305	-0.76	0.049	0.122	4.2e-301
EPB41L3	9.5e-305	0.22	0.111	0.046	1.6e-300
AFF4	1.1e-304	0.34	0.449	0.307	1.8e-300
PRKAA2	1.4e-304	-0.46	0.226	0.358	2.2e-300
GLRX	2.4e-304	-0.42	0.059	0.149	3.9e-300
APLF	3.0e-304	0.29	0.139	0.057	4.9e-300
EFNA5	1.6e-303	-0.26	0.276	0.416	2.6e-299
ARPC2	2.1e-303	0.19	0.256	0.149	3.5e-299
TNIK	3.1e-303	-0.49	0.267	0.399	5.2e-299
ITGB5	4.5e-303	0.34	0.235	0.125	7.5e-299
EPS8	7.2e-303	-0.20	0.372	0.300	1.2e-298
ACTN4	2.3e-302	0.43	0.441	0.308	3.8e-298
ZZEF1	8.5e-302	0.31	0.323	0.196	1.4e-297
NOL8	8.8e-302	0.26	0.141	0.058	1.4e-297
ATP2B1	1.8e-301	0.28	0.195	0.096	3.0e-297
DNAJC18	2.4e-301	0.32	0.136	0.055	4.0e-297
EYA4	2.7e-301	-0.36	0.178	0.306	4.5e-297
RASAL2	3.9e-301	0.35	0.699	0.590	6.4e-297
HEATR1	6.9e-301	0.21	0.135	0.057	1.1e-296
CDC27	8.3e-301	0.32	0.380	0.245	1.4e-296
KIAA0753	1.1e-300	0.27	0.116	0.042	1.7e-296
JAK2	1.7e-300	0.42	0.340	0.214	2.7e-296
PVT1	3.3e-300	0.21	0.129	0.056	5.4e-296
FAM133B	4.0e-300	0.37	0.352	0.222	6.6e-296
NSF	5.7e-300	0.27	0.163	0.073	9.4e-296
FAM120A	6.4e-300	0.36	0.301	0.178	1.1e-295
LEMD2	7.3e-300	0.26	0.121	0.046	1.2e-295
PNN	7.6e-300	0.34	0.396	0.260	1.3e-295
TMEM87B	9.5e-300	0.13	0.162	0.084	1.6e-295
IWS1	3.0e-299	0.37	0.280	0.162	4.9e-295
N4BP2L2	6.3e-299	-0.28	0.710	0.708	1.0e-294
FBLN5	1.4e-298	0.20	0.126	0.059	2.3e-294
DPP9	4.1e-298	0.30	0.169	0.077	6.7e-294
ZMYND11	4.1e-298	0.35	0.338	0.209	6.7e-294
NSD2	6.1e-298	0.37	0.273	0.156	1.0e-293
DNAJC10	6.7e-298	0.27	0.188	0.092	1.1e-293
ZNF263	7.7e-298	0.23	0.116	0.044	1.3e-293
PRKD3	1.6e-297	0.27	0.240	0.132	2.7e-293
NF1	2.6e-297	0.34	0.613	0.479	4.3e-293
LUZP1	3.1e-297	0.38	0.324	0.199	5.2e-293
FUBP1	4.6e-297	0.29	0.284	0.166	7.6e-293
BSG	6.1e-297	-0.51	0.160	0.270	1.0e-292
TMEM131	7.9e-297	0.38	0.406	0.272	1.3e-292
RPS28	1.6e-296	-0.63	0.100	0.198	2.6e-292
GMPR	1.9e-296	-0.40	0.118	0.228	3.2e-292
SPRY1	2.0e-296	-0.45	0.150	0.150	3.4e-292
PHF10	2.1e-296	0.30	0.126	0.048	3.4e-292
GRIPAP1	3.4e-296	0.25	0.128	0.051	5.7e-292
FLII	3.6e-296	0.29	0.121	0.045	6.0e-292
ABCA9	1.4e-295	0.74	0.229	0.121	2.4e-291
TLE5	2.5e-295	0.30	0.233	0.125	4.2e-291
JARID2	3.6e-295	0.36	0.391	0.257	5.9e-291
NDUFA13	4.1e-295	-0.53	0.088	0.182	6.9e-291
TSPAN18	4.9e-295	0.44	0.268	0.160	8.0e-291
CPSF7	5.9e-295	0.29	0.210	0.108	9.7e-291
SMAD2	9.2e-295	0.39	0.346	0.218	1.5e-290
ESR2	3.2e-294	-0.55	0.062	0.148	5.2e-290
IFNAR1	8.1e-294	0.23	0.172	0.082	1.3e-289
LBH	9.0e-294	-0.45	0.096	0.198	1.5e-289
MMP23B	1.2e-293	-0.33	0.071	0.167	2.0e-289
ATP2A2	2.5e-293	-0.45	0.409	0.497	4.2e-289
B4GALT5	3.0e-293	0.32	0.229	0.122	4.9e-289
FAM214A	5.1e-293	0.37	0.349	0.221	8.4e-289
ELF2	5.3e-293	0.33	0.541	0.402	8.7e-289
PPARGC1A	3.6e-292	-0.34	0.174	0.300	6.0e-288
TAOK1	6.6e-292	0.31	0.419	0.282	1.1e-287
NBEA	9.0e-292	0.46	0.471	0.359	1.5e-287
KIAA1328	9.4e-292	0.41	0.333	0.207	1.5e-287
PTPRG	1.4e-291	0.33	0.843	0.751	2.3e-287
LTN1	2.3e-291	0.29	0.193	0.095	3.8e-287
KCNIP1	2.7e-291	-0.14	0.050	0.123	4.5e-287
BCL11A	2.9e-291	-0.35	0.075	0.170	4.8e-287
ASAH1	4.0e-291	-0.48	0.243	0.363	6.7e-287
CORO2B	7.8e-291	0.22	0.112	0.045	1.3e-286
ATP5MD	8.2e-291	-0.51	0.091	0.182	1.3e-286
DYM	9.2e-291	0.33	0.431	0.294	1.5e-286
CEP164	9.4e-291	0.24	0.143	0.063	1.6e-286
UPF2	1.0e-290	0.27	0.347	0.220	1.7e-286
SMARCA4	1.0e-290	0.27	0.214	0.112	1.7e-286
ATP7B	1.1e-290	0.34	0.111	0.042	1.9e-286
PTPN13	2.2e-290	0.22	0.152	0.077	3.7e-286
AKAP9	4.8e-290	0.39	0.646	0.522	7.9e-286
ITGA9	5.0e-290	0.49	0.418	0.316	8.2e-286
ERAP1	1.2e-289	-0.38	0.057	0.146	1.9e-285
PACRG	3.0e-289	-0.47	0.211	0.339	5.0e-285
UBL3	4.3e-289	0.31	0.187	0.091	7.0e-285
ARHGAP17	6.8e-289	0.32	0.344	0.216	1.1e-284
ETNK1	9.7e-289	0.24	0.259	0.149	1.6e-284
ARAP1	2.7e-288	0.24	0.117	0.045	4.4e-284
SMARCA5	3.4e-288	0.30	0.215	0.112	5.6e-284
DGAT1	4.3e-288	0.28	0.106	0.037	7.0e-284
RUSC2	8.7e-288	0.29	0.252	0.142	1.4e-283
DTNB	1.4e-287	0.39	0.234	0.127	2.3e-283
ARHGAP27	1.7e-287	0.31	0.132	0.053	2.9e-283
FAM172A	2.4e-287	0.34	0.491	0.352	4.0e-283
ASS1	2.5e-287	0.25	0.114	0.042	4.1e-283
PRPF40A	2.6e-287	0.32	0.266	0.152	4.3e-283
PDE4B	2.0e-286	0.42	0.210	0.110	3.3e-282
TNK2	3.3e-286	0.24	0.108	0.039	5.5e-282
TBC1D32	5.7e-286	0.41	0.165	0.076	9.5e-282
GAS2	6.5e-286	-0.44	0.179	0.297	1.1e-281
XRCC5	1.4e-285	0.25	0.339	0.214	2.3e-281
RNF38	1.5e-285	0.26	0.365	0.236	2.4e-281
SAMD4B	1.7e-285	0.29	0.199	0.101	2.8e-281
ARID5A	1.9e-285	0.19	0.105	0.039	3.1e-281
USP33	4.0e-285	0.23	0.354	0.228	6.7e-281
PIK3C3	4.4e-285	0.26	0.240	0.133	7.2e-281
POPDC2	6.3e-285	-0.41	0.171	0.290	1.0e-280
DMXL2	6.6e-285	0.26	0.127	0.052	1.1e-280
MMP16	1.2e-284	0.25	0.119	0.052	2.0e-280
GNA11	1.9e-284	0.23	0.105	0.038	3.1e-280
SH3BP5	2.3e-284	0.25	0.113	0.043	3.9e-280
ARHGAP21	2.5e-284	0.39	0.423	0.289	4.1e-280
CDH11	3.4e-284	0.14	0.135	0.072	5.5e-280
DLGAP4	4.9e-284	0.29	0.241	0.133	8.2e-280
BTBD8	5.7e-284	0.25	0.110	0.040	9.4e-280
TET2	1.6e-283	0.32	0.287	0.169	2.6e-279
ZNF280D	3.7e-283	0.35	0.409	0.277	6.1e-279
CEP89	1.1e-282	0.24	0.117	0.046	1.9e-278
SDCBP	1.4e-282	0.33	0.193	0.096	2.3e-278
USP40	6.3e-282	0.36	0.289	0.172	1.1e-277
MINDY4	7.7e-282	0.27	0.123	0.049	1.3e-277
RERE	2.0e-281	0.33	0.694	0.574	3.4e-277
CSNK1G2	3.2e-281	0.24	0.112	0.042	5.2e-277
MYOM3	4.5e-281	-0.23	0.229	0.353	7.4e-277
ATR	5.4e-281	0.37	0.314	0.193	9.0e-277
CPNE4	1.3e-280	-0.31	0.046	0.128	2.1e-276
PPFIA1	1.4e-280	0.31	0.328	0.204	2.3e-276
XPO1	2.6e-280	0.29	0.285	0.169	4.4e-276
PUM1	4.7e-280	0.28	0.429	0.294	7.7e-276
COL12A1	9.1e-280	0.20	0.126	0.061	1.5e-275
RUFY2	1.7e-279	0.24	0.245	0.139	2.8e-275
EEF2K	1.8e-279	0.37	0.211	0.110	2.9e-275
UBAP2L	2.0e-279	0.24	0.188	0.095	3.3e-275
SLF2	3.2e-279	0.35	0.279	0.164	5.3e-275
MARK4	3.6e-279	0.31	0.196	0.099	5.9e-275
TNFAIP2	3.9e-279	0.25	0.111	0.043	6.4e-275
HMOX2	8.9e-279	-0.44	0.095	0.190	1.5e-274
VTI1A	1.1e-278	0.32	0.461	0.324	1.9e-274
VPS53	2.7e-278	0.30	0.298	0.180	4.5e-274
MAK	2.8e-278	-0.46	0.032	0.100	4.6e-274
RAPH1	3.1e-278	-0.70	0.250	0.341	5.1e-274
TMEM63A	1.0e-277	0.23	0.192	0.100	1.7e-273
ERC1	1.6e-277	0.35	0.658	0.538	2.6e-273
EHMT1	1.8e-277	0.32	0.429	0.294	3.0e-273
TENT4A	2.3e-277	0.22	0.178	0.089	3.7e-273
MB	6.8e-277	-0.51	0.260	0.382	1.1e-272
NRP1	9.8e-277	0.40	0.649	0.562	1.6e-272
DCAF5	2.2e-276	0.32	0.333	0.209	3.7e-272
NDUFA6	3.9e-276	-0.35	0.031	0.103	6.4e-272
DIDO1	4.3e-276	0.25	0.244	0.139	7.0e-272
WASHC3	4.4e-276	0.20	0.145	0.067	7.3e-272
NRBP2	7.3e-276	0.29	0.146	0.064	1.2e-271
ERCC5	1.7e-275	0.27	0.156	0.072	2.8e-271
BCAS3	2.0e-275	0.32	0.581	0.446	3.3e-271
CTBP2	2.1e-275	0.30	0.405	0.273	3.5e-271
LARGE1	2.3e-275	-0.22	0.565	0.563	3.8e-271
RAB31	4.5e-275	0.12	0.122	0.059	7.4e-271
MYLK3	4.8e-275	-0.40	0.226	0.355	8.0e-271
MICOS13	6.3e-275	-0.35	0.033	0.106	1.0e-270
DENND4A	6.5e-275	0.30	0.383	0.253	1.1e-270
PACRGL	6.7e-275	0.25	0.133	0.056	1.1e-270
CDKAL1	7.2e-275	0.32	0.515	0.378	1.2e-270
ANKMY1	8.1e-275	0.32	0.144	0.062	1.3e-270
NDST1	1.1e-274	0.25	0.146	0.064	1.8e-270
BABAM2	1.5e-274	0.39	0.474	0.348	2.5e-270
DIP2A	1.5e-274	0.37	0.349	0.225	2.5e-270
GTF3C1	1.6e-274	0.32	0.200	0.103	2.6e-270
CAMK1D	3.1e-274	0.42	0.260	0.150	5.1e-270
CDK12	5.0e-274	0.29	0.261	0.150	8.3e-270
KIF13A	7.4e-274	0.42	0.594	0.473	1.2e-269
IGF1R	1.1e-273	0.38	0.541	0.416	1.7e-269
SNRNP200	1.7e-273	0.25	0.159	0.075	2.7e-269
NFE2L1	3.2e-273	0.31	0.186	0.092	5.3e-269
PAPOLA	6.3e-273	0.28	0.304	0.185	1.0e-268
ULK1	1.0e-272	0.30	0.191	0.096	1.7e-268
HNRNPH3	1.8e-272	0.22	0.219	0.122	2.9e-268
DBNDD2	1.8e-272	-0.35	0.040	0.116	3.0e-268
UBR5	2.8e-272	0.35	0.527	0.396	4.6e-268
MPC1	3.8e-272	-0.43	0.171	0.280	6.3e-268
ARHGEF17	5.9e-272	0.26	0.226	0.127	9.8e-268
TMPO	1.2e-271	0.21	0.112	0.045	2.0e-267
NBEAL1	1.7e-271	0.22	0.565	0.425	2.8e-267
RBM4B	1.8e-271	-0.30	0.032	0.105	3.0e-267
LAMB1	2.7e-271	0.62	0.334	0.215	4.5e-267
MAP2K5	1.3e-270	0.33	0.382	0.254	2.1e-266
ADGRL3	1.3e-270	0.47	0.305	0.187	2.1e-266
LRBA	1.7e-270	0.35	0.509	0.377	2.8e-266
HMGCLL1	2.8e-270	0.22	0.112	0.050	4.7e-266
PPIB	5.8e-270	-0.53	0.047	0.114	9.7e-266
SLC10A7	3.8e-269	0.27	0.215	0.116	6.2e-265
DNAJB14	5.8e-269	0.30	0.281	0.168	9.5e-265
SENP5	7.2e-269	0.27	0.324	0.204	1.2e-264
CNN3	1.1e-268	0.11	0.162	0.088	1.8e-264
ADAMTS6	1.3e-268	0.44	0.221	0.120	2.2e-264
MYPN	1.5e-268	0.11	0.231	0.300	2.5e-264
THADA	2.4e-268	0.28	0.359	0.234	4.0e-264
OBSCN	3.6e-268	0.31	0.358	0.402	5.9e-264
RPL15	3.9e-268	-0.50	0.057	0.135	6.4e-264
ARHGAP22	4.1e-268	0.33	0.136	0.058	6.8e-264
AP3D1	7.4e-268	0.28	0.183	0.091	1.2e-263
EXOC4	8.3e-268	0.32	0.613	0.489	1.4e-263
MDFIC	1.1e-267	0.27	0.232	0.129	1.8e-263
PAK2	1.3e-267	0.25	0.299	0.184	2.1e-263
APBA1	1.4e-267	0.18	0.117	0.054	2.4e-263
FLNA	2.1e-267	0.33	0.277	0.165	3.5e-263
FAM102B	2.4e-267	0.26	0.114	0.045	3.9e-263
BTG1	2.8e-267	-0.61	0.125	0.200	4.6e-263
KCTD3	2.9e-267	0.33	0.227	0.125	4.8e-263
SH3PXD2A	3.1e-267	0.31	0.301	0.184	5.1e-263
CSAD	3.3e-267	0.38	0.249	0.143	5.4e-263
PRKN	4.0e-267	-0.28	0.612	0.612	6.6e-263
HEYL	1.0e-266	0.27	0.172	0.094	1.7e-262
UQCRQ	1.8e-266	-0.44	0.057	0.140	3.0e-262
FBXO40	9.1e-266	-0.39	0.164	0.280	1.5e-261
EEF1A1	2.7e-265	-0.13	0.192	0.140	4.4e-261
RELL1	4.9e-265	0.17	0.173	0.091	8.2e-261
MRTFB	6.3e-265	0.40	0.450	0.325	1.0e-260
WIPF2	6.8e-265	0.26	0.217	0.118	1.1e-260
GATA4	2.6e-264	-0.42	0.279	0.405	4.3e-260
KIF16B	4.6e-264	0.28	0.237	0.133	7.6e-260
IQCB1	5.0e-264	0.30	0.216	0.117	8.2e-260
SEC61B	1.1e-263	-0.40	0.049	0.128	1.8e-259
DNMBP	1.1e-263	0.13	0.192	0.109	1.8e-259
CFLAR	2.5e-263	0.32	0.663	0.535	4.1e-259
BRD8	2.8e-263	0.24	0.150	0.070	4.6e-259
RNF19A	3.7e-263	0.35	0.419	0.291	6.1e-259
IL6ST	3.9e-263	0.16	0.318	0.206	6.4e-259
RIPOR1	6.8e-263	0.28	0.139	0.061	1.1e-258
RCBTB2	7.5e-263	0.22	0.132	0.058	1.2e-258
PITPNA	8.5e-263	0.28	0.193	0.100	1.4e-258
THSD4	9.2e-263	-0.44	0.389	0.476	1.5e-258
DHRS7	9.9e-263	-0.34	0.034	0.105	1.6e-258
RAB10	1.1e-262	0.29	0.392	0.264	1.9e-258
SCFD1	1.4e-262	0.31	0.386	0.258	2.4e-258
CLK2	2.0e-262	0.26	0.120	0.048	3.4e-258
MLX	2.9e-262	-0.37	0.061	0.144	4.9e-258
ATP1A2	3.0e-262	-0.48	0.221	0.341	4.9e-258
NEK1	3.2e-262	0.38	0.354	0.233	5.2e-258
HIF1A	5.8e-262	-0.52	0.242	0.343	9.7e-258
MLEC	8.8e-262	0.27	0.155	0.072	1.4e-257
SVEP1	1.7e-261	0.41	0.159	0.078	2.8e-257
GREB1L	2.1e-261	-0.47	0.159	0.267	3.4e-257
PAFAH1B1	2.4e-261	0.30	0.540	0.406	3.9e-257
HIGD1B	3.0e-261	-0.59	0.047	0.102	5.0e-257
THOC2	3.5e-261	0.27	0.382	0.256	5.8e-257
KDM7A	4.5e-261	0.31	0.244	0.139	7.4e-257
CAMKK2	4.8e-261	0.19	0.114	0.047	8.0e-257
VPS54	1.8e-260	0.35	0.414	0.286	2.9e-256
SMPX	2.0e-260	-0.36	0.092	0.186	3.3e-256
VEGFB	2.4e-260	-0.38	0.062	0.146	4.1e-256
SECISBP2L	4.0e-260	0.31	0.281	0.169	6.7e-256
ATP1B3	4.4e-260	0.18	0.212	0.121	7.3e-256
KMT5B	6.5e-260	0.32	0.334	0.214	1.1e-255
ANKS1B	8.6e-260	0.36	0.185	0.097	1.4e-255
DCUN1D4	9.7e-260	0.28	0.225	0.124	1.6e-255
FGFR1	1.4e-259	0.46	0.338	0.229	2.3e-255
KMT2B	2.2e-259	0.24	0.122	0.050	3.7e-255
SAFB2	2.6e-259	0.31	0.235	0.132	4.3e-255
COL5A3	4.2e-259	0.25	0.210	0.127	6.9e-255
ADAMTSL3	4.6e-259	0.41	0.303	0.194	7.7e-255
LRRC2	4.7e-259	-0.38	0.191	0.311	7.8e-255
EIF3A	5.2e-259	0.31	0.288	0.175	8.6e-255
CEP135	6.2e-259	0.21	0.105	0.041	1.0e-254
SLC9A9	1.1e-258	-0.16	0.184	0.132	1.9e-254
CERS6	1.2e-258	-0.39	0.338	0.469	2.0e-254
IGF1	1.6e-258	0.50	0.102	0.038	2.6e-254
CDC37	2.0e-258	0.34	0.334	0.214	3.3e-254
SCFD2	2.5e-258	0.35	0.339	0.219	4.2e-254
APOBEC2	3.0e-258	-0.29	0.035	0.106	4.9e-254
MAPK10	3.0e-258	0.57	0.246	0.144	4.9e-254
RPS7	3.6e-258	-0.57	0.088	0.171	5.9e-254
ARID1A	3.7e-258	0.27	0.340	0.220	6.0e-254
JPH2	5.0e-258	-0.38	0.161	0.274	8.4e-254
SPTLC1	5.8e-258	0.26	0.175	0.087	9.6e-254
SLC9A8	6.1e-258	0.27	0.199	0.105	1.0e-253
COX7A2	2.5e-257	-0.44	0.054	0.132	4.1e-253
TYK2	8.6e-257	0.24	0.128	0.055	1.4e-252
ATP5PO	8.8e-257	-0.40	0.070	0.154	1.5e-252
KCNN2	1.2e-256	-0.35	0.086	0.180	1.9e-252
LDHB	1.2e-256	-0.46	0.159	0.259	1.9e-252
KIF13B	7.9e-256	0.23	0.282	0.172	1.3e-251
EFCAB14	1.9e-255	0.19	0.134	0.061	3.1e-251
COMMD10	1.9e-255	0.43	0.506	0.401	3.2e-251
EPHB1	3.8e-255	-0.27	0.054	0.135	6.3e-251
RABGEF1	1.1e-254	0.27	0.367	0.244	1.9e-250
BTBD7	1.9e-254	0.32	0.337	0.218	3.2e-250
FIGN	2.6e-254	-0.52	0.247	0.362	4.3e-250
NAV1	7.5e-254	0.41	0.578	0.459	1.2e-249
CYB5R4	1.2e-253	0.20	0.126	0.056	1.9e-249
DYNC1I2	1.9e-253	0.16	0.262	0.162	3.2e-249
DDAH1	2.2e-253	0.34	0.172	0.085	3.7e-249
PARP6	2.3e-253	0.26	0.168	0.083	3.8e-249
ZNF609	3.1e-253	0.22	0.479	0.347	5.1e-249
ATG16L2	4.1e-253	0.32	0.169	0.083	6.7e-249
SLC2A4	5.4e-253	-0.34	0.063	0.144	9.0e-249
PPP4R3B	1.5e-252	0.25	0.282	0.172	2.4e-248
WBP1L	2.1e-252	0.20	0.202	0.112	3.4e-248
PPP1R3A	3.8e-252	-0.34	0.105	0.202	6.2e-248
MAP4K4	6.8e-252	0.24	0.527	0.393	1.1e-247
ZNF518A	7.6e-252	0.31	0.264	0.157	1.3e-247
SETD7	7.7e-252	0.22	0.157	0.077	1.3e-247
QSER1	1.1e-251	0.25	0.166	0.082	1.9e-247
SUPT6H	5.3e-251	0.24	0.193	0.103	8.7e-247
H2AFY	1.5e-250	0.31	0.260	0.154	2.4e-246
BRWD3	1.7e-250	0.20	0.205	0.114	2.7e-246
NMRK2	1.8e-250	-0.34	0.091	0.184	3.0e-246
TRAF3	2.8e-250	0.16	0.120	0.055	4.6e-246
SNX9	4.8e-250	0.28	0.349	0.229	8.0e-246
MFAP3	5.8e-250	0.33	0.179	0.091	9.5e-246
GGNBP2	7.2e-250	0.28	0.286	0.175	1.2e-245
NSRP1	8.5e-250	0.25	0.392	0.268	1.4e-245
ANKS1A	1.1e-249	0.38	0.498	0.372	1.8e-245
PRPF3	1.4e-249	0.20	0.173	0.090	2.3e-245
ABL2	1.7e-249	0.29	0.276	0.167	2.8e-245
PAN2	3.6e-249	0.28	0.130	0.056	6.0e-245
TMEM150C	3.7e-249	0.20	0.116	0.049	6.1e-245
OPA1	6.0e-249	0.30	0.298	0.185	9.9e-245
USF2	8.4e-249	0.24	0.109	0.043	1.4e-244
SEMA6A	8.5e-249	0.44	0.182	0.102	1.4e-244
AHR	1.1e-248	0.24	0.170	0.085	1.8e-244
MAD1L1	2.3e-248	0.27	0.167	0.082	3.8e-244
TMEM108	3.2e-248	0.34	0.102	0.041	5.2e-244
PLEKHA5	3.2e-248	-0.32	0.540	0.602	5.2e-244
STAM2	4.1e-248	0.24	0.186	0.097	6.8e-244
RASA3	6.5e-248	0.22	0.111	0.045	1.1e-243
TRIQK	1.0e-247	-0.46	0.190	0.285	1.7e-243
MTMR10	1.2e-247	0.26	0.167	0.083	1.9e-243
VDAC3	1.8e-247	-0.42	0.159	0.262	3.0e-243
PLIN5	2.0e-247	-0.39	0.173	0.284	3.2e-243
CAMSAP1	3.0e-247	0.21	0.113	0.046	5.0e-243
NFKB1	4.1e-247	0.32	0.268	0.160	6.8e-243
IFT88	6.6e-247	0.28	0.212	0.117	1.1e-242
KDM3B	8.3e-247	0.27	0.299	0.187	1.4e-242
SPATS2	1.0e-246	0.26	0.289	0.179	1.7e-242
CDK10	1.5e-246	0.24	0.133	0.059	2.4e-242
CCM2	4.0e-246	0.14	0.230	0.140	6.6e-242
NCAM1	5.6e-246	-0.37	0.300	0.429	9.2e-242
SCAMP1	5.9e-246	0.22	0.170	0.086	9.8e-242
FARP2	1.1e-245	0.24	0.213	0.119	1.8e-241
GADD45G	1.4e-245	-0.40	0.041	0.111	2.4e-241
WDR47	5.9e-245	0.24	0.105	0.041	9.7e-241
OGT	6.2e-245	0.29	0.377	0.255	1.0e-240
SMIM12	1.1e-244	-0.52	0.088	0.118	1.8e-240
IPO9	1.6e-244	0.25	0.244	0.143	2.6e-240
NOVA1	1.9e-244	-0.31	0.113	0.099	3.2e-240
RELCH	2.0e-244	0.24	0.279	0.172	3.3e-240
PPP2R1B	5.8e-244	0.17	0.108	0.045	9.5e-240
MXD4	6.1e-244	0.22	0.148	0.071	1.0e-239
FAM13C	1.1e-243	0.16	0.126	0.061	1.8e-239
EDRF1	1.1e-243	0.24	0.164	0.082	1.9e-239
ARHGAP23	1.2e-243	0.31	0.161	0.080	2.0e-239
RIPOR3	3.6e-243	-0.75	0.162	0.224	6.0e-239
RPS24	4.5e-243	0.10	0.232	0.143	7.4e-239
MYO18B	6.5e-243	-0.13	0.298	0.412	1.1e-238
U2SURP	6.6e-243	0.30	0.379	0.258	1.1e-238
EZH1	8.1e-243	0.25	0.246	0.144	1.3e-238
AKAP8L	1.4e-242	0.32	0.304	0.192	2.4e-238
ANKIB1	1.5e-242	0.31	0.416	0.291	2.5e-238
ESR1	2.9e-242	0.37	0.109	0.043	4.8e-238
POLG	3.7e-242	0.22	0.114	0.047	6.2e-238
GNB4	3.8e-242	0.23	0.194	0.104	6.3e-238
DCLK2	4.6e-242	0.37	0.271	0.166	7.7e-238
AATF	4.7e-242	0.18	0.126	0.057	7.8e-238
ACAD11	5.6e-242	0.34	0.275	0.168	9.2e-238
SCAPER	9.3e-242	0.37	0.537	0.415	1.5e-237
PPP4R1	1.0e-241	0.28	0.274	0.167	1.7e-237
OXR1	1.0e-241	0.29	0.314	0.201	1.7e-237
VPS13A	1.8e-241	0.39	0.400	0.290	2.9e-237
NHS	2.8e-241	0.34	0.190	0.101	4.6e-237
HIVEP1	2.8e-241	0.31	0.231	0.132	4.6e-237
TMEM179B	3.4e-241	-0.39	0.035	0.103	5.6e-237
SMIM4	4.5e-241	-0.39	0.072	0.154	7.4e-237
COPA	6.1e-241	0.24	0.343	0.227	1.0e-236
NDUFB4	8.7e-241	-0.38	0.052	0.128	1.4e-236
GABPB2	9.2e-241	0.28	0.216	0.121	1.5e-236
TEP1	1.3e-240	0.19	0.100	0.039	2.1e-236
USP48	2.6e-240	0.27	0.306	0.194	4.4e-236
PDS5A	3.2e-240	0.24	0.405	0.281	5.3e-236
PTBP2	4.9e-240	0.26	0.444	0.317	8.1e-236
PLEKHA1	6.9e-240	0.37	0.295	0.188	1.1e-235
LRRFIP2	8.7e-240	-0.34	0.471	0.518	1.4e-235
PGS1	1.2e-239	0.21	0.146	0.070	2.0e-235
MTMR1	1.7e-239	0.29	0.169	0.085	2.7e-235
SLC25A28	4.6e-239	0.25	0.113	0.046	7.6e-235
FBXO38	5.5e-239	0.24	0.214	0.121	9.1e-235
ECM2	6.3e-239	0.28	0.152	0.076	1.0e-234
RETREG1	1.1e-238	-0.35	0.205	0.322	1.9e-234
BRD4	1.7e-238	0.25	0.336	0.221	2.8e-234
CXADR	1.8e-238	-0.25	0.042	0.114	3.0e-234
KPNA4	2.7e-238	0.28	0.262	0.157	4.5e-234
RPL10A	3.0e-238	-0.59	0.077	0.145	4.9e-234
PRPF4B	3.3e-238	0.28	0.456	0.329	5.4e-234
IRF2BP2	3.4e-238	0.27	0.137	0.062	5.6e-234
CHD2	4.5e-238	0.28	0.463	0.335	7.4e-234
NEMF	6.9e-238	0.27	0.404	0.280	1.1e-233
ARL6IP5	2.2e-237	-0.39	0.095	0.182	3.7e-233
ARSG	2.7e-237	-0.32	0.058	0.137	4.5e-233
SSH1	3.3e-237	0.37	0.289	0.182	5.4e-233
SPCS2	4.5e-237	-0.45	0.105	0.192	7.4e-233
DENND4B	6.7e-237	0.24	0.133	0.060	1.1e-232
WASHC2C	1.1e-236	0.18	0.117	0.052	1.8e-232
AMOTL1	1.7e-236	0.30	0.270	0.164	2.8e-232
LPP	2.5e-236	-0.27	0.768	0.777	4.2e-232
ZRANB1	2.5e-236	0.23	0.170	0.087	4.2e-232
CEBPB	4.4e-236	-0.40	0.039	0.105	7.2e-232
TBX2	4.8e-236	0.39	0.172	0.094	7.9e-232
NACC2	5.5e-236	0.26	0.162	0.080	9.1e-232
ZNF407	5.8e-236	0.36	0.438	0.321	9.7e-232
WDR13	8.8e-236	0.26	0.141	0.065	1.4e-231
SLCO3A1	1.5e-235	0.41	0.521	0.405	2.5e-231
JAK1	1.6e-235	0.24	0.573	0.443	2.6e-231
DUSP27	2.5e-235	-0.33	0.118	0.217	4.2e-231
TMEM87A	6.2e-235	0.27	0.305	0.194	1.0e-230
FKBP9	7.1e-235	0.25	0.174	0.090	1.2e-230
INPP1	7.9e-235	0.25	0.124	0.054	1.3e-230
SLMAP	1.0e-234	-0.33	0.435	0.472	1.7e-230
SLC22A4	1.2e-234	-0.23	0.034	0.101	1.9e-230
UBE3C	1.2e-234	0.25	0.381	0.261	2.0e-230
KBTBD2	1.4e-234	0.21	0.152	0.075	2.3e-230
SUPT5H	1.6e-234	0.25	0.149	0.071	2.6e-230
BICC1	2.1e-234	0.64	0.244	0.144	3.5e-230
BCL2L1	2.4e-234	0.16	0.229	0.138	4.0e-230
FMR1	3.1e-234	0.20	0.106	0.043	5.1e-230
TIAL1	3.3e-234	0.24	0.236	0.139	5.4e-230
CAPZB	3.6e-234	0.21	0.407	0.286	5.9e-230
DHX9	3.9e-234	0.22	0.199	0.110	6.4e-230
ZNF678	5.2e-234	0.20	0.122	0.054	8.5e-230
FITM2	6.1e-234	-0.31	0.069	0.150	1.0e-229
PRIM2	6.5e-234	0.22	0.198	0.110	1.1e-229
DECR1	6.9e-234	-0.43	0.276	0.357	1.1e-229
ASH1L	8.7e-234	0.27	0.644	0.523	1.4e-229
SLC27A6	1.3e-233	-0.31	0.079	0.164	2.2e-229
PITRM1	1.4e-233	0.20	0.100	0.039	2.4e-229
PDZD2	1.6e-233	-0.55	0.610	0.639	2.7e-229
MEF2A	1.6e-233	0.37	0.670	0.561	2.7e-229
CD109	1.9e-233	0.33	0.141	0.067	3.2e-229
KAZN	4.1e-233	-0.58	0.153	0.124	6.7e-229
NES	5.0e-233	0.22	0.128	0.059	8.3e-229
CLSTN1	5.4e-233	0.17	0.162	0.087	9.0e-229
DTNBP1	7.0e-233	0.24	0.185	0.099	1.2e-228
RBM39	7.7e-233	0.26	0.633	0.506	1.3e-228
ST3GAL2	1.1e-232	0.22	0.155	0.078	1.8e-228
UBE2Z	1.3e-232	0.20	0.124	0.056	2.1e-228
PGAP1	2.7e-232	0.25	0.155	0.076	4.4e-228
CEP162	3.2e-232	0.24	0.149	0.073	5.2e-228
PIGG	3.8e-232	0.23	0.135	0.063	6.2e-228
EXT2	3.9e-232	0.26	0.213	0.120	6.4e-228
SBF2	5.0e-232	0.27	0.696	0.585	8.3e-228
SETD3	8.7e-232	0.26	0.202	0.112	1.4e-227
EP300	1.1e-231	0.20	0.298	0.193	1.8e-227
RSRP1	1.2e-231	0.25	0.487	0.359	2.0e-227
PCDHGA10	1.6e-231	-0.32	0.080	0.163	2.6e-227
PRPF18	1.8e-231	0.21	0.164	0.085	3.0e-227
FAM50A	2.1e-231	0.19	0.110	0.047	3.4e-227
SIMC1	2.3e-231	0.23	0.135	0.064	3.8e-227
DDX46	3.1e-231	0.25	0.333	0.220	5.1e-227
RPS2	4.2e-231	-0.63	0.107	0.172	7.0e-227
SBNO2	6.0e-231	0.18	0.106	0.045	1.0e-226
PIK3CB	8.2e-231	0.31	0.302	0.193	1.4e-226
FERMT2	8.7e-231	0.24	0.382	0.263	1.4e-226
ZFHX3	9.2e-231	0.36	0.480	0.354	1.5e-226
BCL2L14	9.4e-231	-0.38	0.037	0.102	1.5e-226
MINDY3	1.2e-230	0.21	0.197	0.110	2.0e-226
GSTP1	1.6e-230	-0.46	0.045	0.111	2.6e-226
STIM1	2.3e-230	0.20	0.262	0.164	3.8e-226
TCF20	2.3e-230	0.19	0.160	0.083	3.8e-226
GPBP1L1	5.4e-230	0.33	0.371	0.255	8.9e-226
POLK	1.3e-229	0.23	0.313	0.203	2.1e-225
ZCCHC7	3.1e-229	0.30	0.468	0.344	5.1e-225
AHDC1	5.8e-229	0.29	0.202	0.111	9.6e-225
DCBLD2	6.5e-229	0.44	0.283	0.192	1.1e-224
IP6K2	6.7e-229	0.31	0.243	0.144	1.1e-224
RPSA	7.4e-229	-0.51	0.072	0.144	1.2e-224
MYOM2	7.6e-229	-0.27	0.319	0.444	1.3e-224
CIR1	8.5e-229	0.23	0.180	0.096	1.4e-224
ZNF451	1.1e-227	0.28	0.304	0.195	1.9e-223
HDAC1	1.2e-227	0.24	0.135	0.062	2.0e-223
STX12	1.3e-227	0.22	0.273	0.171	2.1e-223
RALGDS	1.7e-227	0.21	0.130	0.060	2.8e-223
SERF2	1.8e-227	-0.52	0.115	0.197	3.1e-223
RANBP2	2.1e-227	0.24	0.270	0.167	3.5e-223
WWOX	2.7e-227	0.36	0.580	0.464	4.5e-223
CHCHD2	3.8e-227	-0.45	0.052	0.122	6.3e-223
OSTF1	4.2e-227	0.11	0.130	0.068	7.0e-223
PHF12	4.9e-227	0.23	0.149	0.072	8.0e-223
BRAF	7.0e-227	0.31	0.550	0.429	1.2e-222
SUGP2	9.2e-227	0.26	0.262	0.160	1.5e-222
PAMR1	1.1e-226	0.29	0.109	0.049	1.8e-222
PIP4K2B	4.1e-226	0.22	0.110	0.046	6.8e-222
CCDC14	4.6e-226	0.26	0.223	0.129	7.6e-222
SYNC	6.4e-226	-0.36	0.048	0.116	1.1e-221
PDK4	8.2e-226	-0.59	0.394	0.366	1.4e-221
TRRAP	1.3e-225	0.26	0.325	0.214	2.1e-221
APPL2	1.7e-225	0.32	0.297	0.190	2.8e-221
PIBF1	1.7e-225	0.32	0.456	0.334	2.8e-221
MCL1	4.1e-225	0.30	0.205	0.114	6.8e-221
[truncated: 2,142 more rows]

## Sheet: Mice DEG analysis HFrEF Ctrl
	p_val	avg_log2FC	pct.1	pct.2	p_val_adj
AAK1	0.0e+00	0.35	0.582	0.318	0.0e+00
ABCA1	0.0e+00	0.73	0.389	0.152	0.0e+00
ABCA9	0.0e+00	0.74	0.352	0.117	0.0e+00
ABCC1	0.0e+00	0.47	0.387	0.138	0.0e+00
ABCC5	0.0e+00	0.47	0.569	0.254	0.0e+00
ABHD12	0.0e+00	0.48	0.286	0.093	0.0e+00
ABI1	0.0e+00	0.24	0.590	0.303	0.0e+00
ABL1	0.0e+00	0.71	0.511	0.188	0.0e+00
ABL2	0.0e+00	0.33	0.397	0.173	0.0e+00
ABR	0.0e+00	0.59	0.289	0.094	0.0e+00
ACADM	0.0e+00	0.31	0.369	0.171	0.0e+00
ACAP2	0.0e+00	0.29	0.480	0.231	0.0e+00
ACBD3	0.0e+00	0.39	0.300	0.096	0.0e+00
ACIN1	0.0e+00	0.52	0.592	0.260	0.0e+00
ACOX1	0.0e+00	0.26	0.359	0.158	0.0e+00
ACTB	0.0e+00	-1.68	0.431	0.450	0.0e+00
ACVR1	0.0e+00	0.28	0.366	0.149	0.0e+00
ACYP2	0.0e+00	-1.01	0.554	0.426	0.0e+00
ADAM17	0.0e+00	0.19	0.305	0.121	0.0e+00
ADAM19	0.0e+00	0.74	0.583	0.267	0.0e+00
ADAMTS10	0.0e+00	0.72	0.405	0.152	0.0e+00
ADAMTS2	0.0e+00	0.66	0.325	0.124	0.0e+00
ADAMTSL5	0.0e+00	0.40	0.395	0.182	0.0e+00
ADAP2	0.0e+00	0.54	0.315	0.111	0.0e+00
ADCY6	0.0e+00	0.48	0.403	0.181	0.0e+00
ADCY7	0.0e+00	0.75	0.335	0.085	0.0e+00
ADCY9	0.0e+00	0.53	0.472	0.191	0.0e+00
ADD1	0.0e+00	0.23	0.457	0.199	0.0e+00
ADD3	0.0e+00	0.59	0.557	0.259	0.0e+00
ADGRE1	0.0e+00	0.92	0.211	0.056	0.0e+00
ADK	0.0e+00	0.16	0.619	0.395	0.0e+00
ADNP	0.0e+00	0.23	0.327	0.139	0.0e+00
AFAP1	0.0e+00	-1.54	0.365	0.236	0.0e+00
AFDN	0.0e+00	0.24	0.513	0.291	0.0e+00
AFF1	0.0e+00	0.33	0.600	0.317	0.0e+00
AFG1L	0.0e+00	0.33	0.416	0.203	0.0e+00
AFTPH	0.0e+00	0.16	0.397	0.200	0.0e+00
AGAP1	0.0e+00	0.67	0.651	0.321	0.0e+00
AGAP3	0.0e+00	0.45	0.309	0.092	0.0e+00
AGO2	0.0e+00	0.50	0.389	0.132	0.0e+00
AGPAT3	0.0e+00	0.43	0.382	0.143	0.0e+00
AGTPBP1	0.0e+00	0.26	0.396	0.197	0.0e+00
AHCYL1	0.0e+00	0.18	0.314	0.138	0.0e+00
AHDC1	0.0e+00	0.47	0.402	0.150	0.0e+00
AHNAK	0.0e+00	0.47	0.613	0.329	0.0e+00
AKAP8	0.0e+00	0.46	0.448	0.151	0.0e+00
AKAP8L	0.0e+00	0.55	0.525	0.205	0.0e+00
AKAP9	0.0e+00	0.52	0.568	0.273	0.0e+00
AKT3	0.0e+00	0.11	0.489	0.300	0.0e+00
ALDH2	0.0e+00	-0.33	0.240	0.140	0.0e+00
ALPK1	0.0e+00	0.44	0.219	0.067	0.0e+00
ANAPC1	0.0e+00	0.16	0.337	0.146	0.0e+00
ANAPC5	0.0e+00	0.53	0.513	0.188	0.0e+00
ANK2	0.0e+00	0.55	0.750	0.475	0.0e+00
ANKFY1	0.0e+00	0.27	0.385	0.160	0.0e+00
ANKH	0.0e+00	0.65	0.497	0.259	0.0e+00
ANKHD1	0.0e+00	-0.15	0.600	0.394	0.0e+00
ANKRD10	0.0e+00	0.36	0.410	0.171	0.0e+00
ANKRD11	0.0e+00	0.84	0.776	0.379	0.0e+00
ANKRD12	0.0e+00	0.53	0.542	0.261	0.0e+00
ANKRD17	0.0e+00	0.25	0.676	0.400	0.0e+00
ANKRD44	0.0e+00	0.51	0.472	0.226	0.0e+00
ANKS1A	0.0e+00	0.87	0.585	0.226	0.0e+00
ANKS3	0.0e+00	0.16	0.242	0.085	0.0e+00
ANO6	0.0e+00	0.39	0.501	0.239	0.0e+00
ANTXR1	0.0e+00	0.69	0.247	0.079	0.0e+00
ANTXR2	0.0e+00	0.24	0.479	0.245	0.0e+00
ANXA6	0.0e+00	0.30	0.341	0.135	0.0e+00
AOAH	0.0e+00	0.77	0.203	0.051	0.0e+00
AOPEP	0.0e+00	0.35	0.774	0.526	0.0e+00
AP1B1	0.0e+00	0.48	0.305	0.098	0.0e+00
AP1G1	0.0e+00	0.23	0.384	0.173	0.0e+00
AP2A2	0.0e+00	0.47	0.395	0.155	0.0e+00
AP3B1	0.0e+00	0.29	0.486	0.227	0.0e+00
AP3D1	0.0e+00	0.70	0.402	0.106	0.0e+00
APAF1	0.0e+00	0.32	0.243	0.085	0.0e+00
APBA1	0.0e+00	0.51	0.337	0.147	0.0e+00
APBB1IP	0.0e+00	0.40	0.271	0.090	0.0e+00
APC	0.0e+00	0.30	0.535	0.278	0.0e+00
APMAP	0.0e+00	-2.32	0.069	0.156	0.0e+00
APOBEC1	0.0e+00	0.37	0.263	0.090	0.0e+00
APOBEC3H	0.0e+00	0.35	0.255	0.092	0.0e+00
APOE	0.0e+00	-2.89	0.318	0.461	0.0e+00
APP	0.0e+00	0.24	0.598	0.368	0.0e+00
APPL2	0.0e+00	-2.08	0.450	0.278	0.0e+00
ARAF	0.0e+00	0.18	0.329	0.140	0.0e+00
ARAP1	0.0e+00	0.53	0.244	0.054	0.0e+00
ARFGAP1	0.0e+00	-2.80	0.220	0.222	0.0e+00
ARFGEF1	0.0e+00	0.25	0.528	0.271	0.0e+00
ARFGEF2	0.0e+00	0.46	0.443	0.187	0.0e+00
ARFRP1	0.0e+00	0.20	0.211	0.062	0.0e+00
ARGLU1	0.0e+00	0.29	0.634	0.334	0.0e+00
ARHGAP10	0.0e+00	0.56	0.604	0.293	0.0e+00
ARHGAP12	0.0e+00	0.29	0.484	0.233	0.0e+00
ARHGAP15	0.0e+00	0.75	0.294	0.108	0.0e+00
ARHGAP17	0.0e+00	0.70	0.432	0.149	0.0e+00
ARHGAP21	0.0e+00	0.46	0.584	0.312	0.0e+00
ARHGAP22	0.0e+00	1.16	0.237	0.046	0.0e+00
ARHGAP30	0.0e+00	0.48	0.152	0.026	0.0e+00
ARHGAP35	0.0e+00	0.23	0.430	0.213	0.0e+00
ARHGAP39	0.0e+00	0.55	0.263	0.074	0.0e+00
ARHGAP45	0.0e+00	0.63	0.215	0.052	0.0e+00
ARHGEF1	0.0e+00	0.24	0.426	0.166	0.0e+00
ARHGEF10L	0.0e+00	0.57	0.404	0.141	0.0e+00
ARHGEF11	0.0e+00	0.44	0.464	0.198	0.0e+00
ARHGEF12	0.0e+00	0.17	0.760	0.503	0.0e+00
ARHGEF18	0.0e+00	0.43	0.267	0.092	0.0e+00
ARHGEF2	0.0e+00	0.38	0.384	0.150	0.0e+00
ARHGEF6	0.0e+00	0.29	0.372	0.169	0.0e+00
ARHGEF7	0.0e+00	0.32	0.364	0.166	0.0e+00
ARID1A	0.0e+00	0.63	0.550	0.207	0.0e+00
ARID1B	0.0e+00	1.03	0.793	0.368	0.0e+00
ARID2	0.0e+00	0.34	0.531	0.261	0.0e+00
ARID4A	0.0e+00	0.51	0.401	0.147	0.0e+00
ARID5B	0.0e+00	0.30	0.485	0.260	0.0e+00
ARIH2	0.0e+00	0.18	0.353	0.157	0.0e+00
ARL15	0.0e+00	0.32	0.704	0.442	0.0e+00
ARNT	0.0e+00	0.10	0.420	0.219	0.0e+00
ARNTL	0.0e+00	0.59	0.509	0.186	0.0e+00
ARRB1	0.0e+00	0.44	0.280	0.080	0.0e+00
ARRB2	0.0e+00	0.54	0.186	0.032	0.0e+00
ASAP1	0.0e+00	0.46	0.741	0.434	0.0e+00
ASAP3	0.0e+00	0.40	0.251	0.071	0.0e+00
ASB3	0.0e+00	0.29	0.390	0.172	0.0e+00
ASCC2	0.0e+00	0.38	0.243	0.070	0.0e+00
ASCC3	0.0e+00	0.27	0.548	0.285	0.0e+00
ASH1L	0.0e+00	0.38	0.724	0.420	0.0e+00
ASPH	0.0e+00	0.48	0.578	0.313	0.0e+00
ASXL1	0.0e+00	0.14	0.455	0.246	0.0e+00
ATAD2B	0.0e+00	0.17	0.550	0.295	0.0e+00
ATAD3A	0.0e+00	0.43	0.291	0.092	0.0e+00
ATF1	0.0e+00	0.31	0.304	0.118	0.0e+00
ATF6	0.0e+00	0.30	0.494	0.255	0.0e+00
ATF7IP	0.0e+00	0.26	0.560	0.301	0.0e+00
ATG16L2	0.0e+00	0.32	0.238	0.072	0.0e+00
ATG7	0.0e+00	0.44	0.279	0.096	0.0e+00
ATP11A	0.0e+00	0.29	0.350	0.147	0.0e+00
ATP11C	0.0e+00	-1.93	0.364	0.266	0.0e+00
ATP2A2	0.0e+00	0.23	0.836	0.580	0.0e+00
ATP2B1	0.0e+00	0.57	0.568	0.271	0.0e+00
ATP5F1B	0.0e+00	-0.50	0.356	0.258	0.0e+00
ATP5MG	0.0e+00	-0.97	0.251	0.263	0.0e+00
ATP6V0A1	0.0e+00	0.33	0.494	0.227	0.0e+00
ATP6V0D1	0.0e+00	0.21	0.301	0.121	0.0e+00
ATP9B	0.0e+00	0.32	0.551	0.275	0.0e+00
ATRNL1	0.0e+00	0.78	0.714	0.378	0.0e+00
ATRX	0.0e+00	0.37	0.691	0.386	0.0e+00
ATXN1	0.0e+00	0.56	0.777	0.514	0.0e+00
ATXN10	0.0e+00	0.22	0.350	0.150	0.0e+00
ATXN2	0.0e+00	0.52	0.560	0.263	0.0e+00
ATXN7	0.0e+00	0.42	0.504	0.232	0.0e+00
ATXN7L1	0.0e+00	0.75	0.550	0.214	0.0e+00
AUH	0.0e+00	0.27	0.319	0.131	0.0e+00
AUTS2	0.0e+00	0.77	0.754	0.526	0.0e+00
AXL	0.0e+00	0.12	0.274	0.116	0.0e+00
B2M	0.0e+00	-1.70	0.254	0.341	0.0e+00
B3GALT1	0.0e+00	-1.29	0.355	0.248	0.0e+00
B4GALT1	0.0e+00	0.31	0.532	0.271	0.0e+00
BABAM2	0.0e+00	0.18	0.540	0.316	0.0e+00
BACH1	0.0e+00	0.39	0.288	0.105	0.0e+00
BANK1	0.0e+00	0.92	0.200	0.052	0.0e+00
BANP	0.0e+00	0.67	0.408	0.121	0.0e+00
BAZ1B	0.0e+00	0.47	0.502	0.221	0.0e+00
BAZ2A	0.0e+00	0.38	0.399	0.161	0.0e+00
BAZ2B	0.0e+00	0.36	0.771	0.473	0.0e+00
BCAS3	0.0e+00	-0.80	0.627	0.430	0.0e+00
BCOR	0.0e+00	0.53	0.364	0.129	0.0e+00
BDP1	0.0e+00	0.33	0.376	0.163	0.0e+00
BECN1	0.0e+00	-2.44	0.201	0.148	0.0e+00
BICRA	0.0e+00	0.51	0.469	0.177	0.0e+00
BICRAL	0.0e+00	0.25	0.422	0.190	0.0e+00
BIN1	0.0e+00	0.36	0.191	0.053	0.0e+00
BIRC6	0.0e+00	0.15	0.664	0.396	0.0e+00
BLNK	0.0e+00	0.71	0.212	0.042	0.0e+00
BMP1	0.0e+00	0.30	0.300	0.105	0.0e+00
BMP2K	0.0e+00	0.59	0.283	0.083	0.0e+00
BMPR1A	0.0e+00	0.19	0.487	0.276	0.0e+00
BNIP1	0.0e+00	-2.78	0.102	0.134	0.0e+00
BOD1L1	0.0e+00	0.39	0.386	0.176	0.0e+00
BPTF	0.0e+00	0.53	0.582	0.262	0.0e+00
BRD1	0.0e+00	0.57	0.399	0.136	0.0e+00
BRD4	0.0e+00	0.22	0.562	0.296	0.0e+00
BRD7	0.0e+00	0.21	0.328	0.134	0.0e+00
BRD9	0.0e+00	0.77	0.493	0.155	0.0e+00
BRF1	0.0e+00	0.31	0.280	0.093	0.0e+00
BRWD1	0.0e+00	0.55	0.581	0.263	0.0e+00
BSG	0.0e+00	-1.04	0.241	0.255	0.0e+00
BTAF1	0.0e+00	0.16	0.511	0.247	0.0e+00
BTBD7	0.0e+00	0.17	0.508	0.267	0.0e+00
BTBD9	0.0e+00	0.58	0.646	0.338	0.0e+00
BTRC	0.0e+00	0.30	0.428	0.200	0.0e+00
C10orf71	0.0e+00	-3.04	0.135	0.196	0.0e+00
C1QA	0.0e+00	-1.34	0.137	0.136	0.0e+00
C1QB	0.0e+00	-1.18	0.126	0.121	0.0e+00
C1QC	0.0e+00	-1.14	0.119	0.110	0.0e+00
C2CD5	0.0e+00	0.29	0.319	0.133	0.0e+00
C3	0.0e+00	-1.49	0.102	0.201	0.0e+00
C5orf51	0.0e+00	0.22	0.303	0.118	0.0e+00
C6orf62	0.0e+00	0.23	0.473	0.231	0.0e+00
CABIN1	0.0e+00	0.31	0.336	0.127	0.0e+00
CABLES1	0.0e+00	0.46	0.214	0.056	0.0e+00
CACNA1C	0.0e+00	-0.13	0.897	0.554	0.0e+00
CACNA1D	0.0e+00	0.54	0.203	0.051	0.0e+00
CACNA2D2	0.0e+00	-2.43	0.012	0.129	0.0e+00
CALR	0.0e+00	-0.58	0.229	0.166	0.0e+00
CAMK1D	0.0e+00	0.89	0.965	0.432	0.0e+00
CAMK2D	0.0e+00	0.18	0.767	0.533	0.0e+00
CAMK2G	0.0e+00	0.42	0.387	0.159	0.0e+00
CAMKMT	0.0e+00	0.53	0.359	0.154	0.0e+00
CAMTA2	0.0e+00	0.35	0.248	0.067	0.0e+00
CAPN15	0.0e+00	0.12	0.297	0.126	0.0e+00
CAPN2	0.0e+00	0.27	0.331	0.144	0.0e+00
CAPZA1	0.0e+00	0.11	0.329	0.156	0.0e+00
CAPZB	0.0e+00	0.38	0.461	0.182	0.0e+00
CASC3	0.0e+00	0.35	0.328	0.111	0.0e+00
CAST	0.0e+00	0.18	0.500	0.275	0.0e+00
CBFA2T2	0.0e+00	0.23	0.420	0.192	0.0e+00
CBL	0.0e+00	0.32	0.422	0.179	0.0e+00
CBLB	0.0e+00	0.28	0.502	0.260	0.0e+00
CBX5	0.0e+00	0.15	0.340	0.154	0.0e+00
CCAR1	0.0e+00	0.23	0.502	0.262	0.0e+00
CCDC50	0.0e+00	0.54	0.461	0.188	0.0e+00
CCDC6	0.0e+00	0.38	0.304	0.093	0.0e+00
CCDC82	0.0e+00	0.35	0.309	0.123	0.0e+00
CCDC88A	0.0e+00	0.31	0.367	0.167	0.0e+00
CCM2	0.0e+00	0.29	0.302	0.112	0.0e+00
CCNL1	0.0e+00	0.60	0.581	0.236	0.0e+00
CCNL2	0.0e+00	0.59	0.681	0.317	0.0e+00
CCNY	0.0e+00	0.20	0.536	0.285	0.0e+00
CCZ1	0.0e+00	0.27	0.303	0.115	0.0e+00
CD2AP	0.0e+00	0.36	0.575	0.283	0.0e+00
CD36	0.0e+00	-1.03	0.552	0.563	0.0e+00
CD47	0.0e+00	-0.30	0.341	0.207	0.0e+00
CD63	0.0e+00	-1.18	0.078	0.148	0.0e+00
CD81	0.0e+00	-1.53	0.244	0.304	0.0e+00
CD84	0.0e+00	0.68	0.157	0.029	0.0e+00
CDC37L1	0.0e+00	0.28	0.470	0.235	0.0e+00
CDC42	0.0e+00	-0.15	0.453	0.278	0.0e+00
CDC42BPB	0.0e+00	0.44	0.469	0.187	0.0e+00
CDH2	0.0e+00	0.49	0.563	0.326	0.0e+00
CDIP1	0.0e+00	-0.19	0.291	0.161	0.0e+00
CDK12	0.0e+00	0.22	0.544	0.296	0.0e+00
CDK13	0.0e+00	0.16	0.527	0.289	0.0e+00
CDK14	0.0e+00	0.69	0.537	0.249	0.0e+00
CDK6	0.0e+00	0.64	0.372	0.136	0.0e+00
CDK8	0.0e+00	1.31	0.825	0.334	0.0e+00
CDKAL1	0.0e+00	0.59	0.646	0.321	0.0e+00
CDYL	0.0e+00	0.56	0.334	0.106	0.0e+00
CEBPG	0.0e+00	-2.15	0.137	0.187	0.0e+00
CELF1	0.0e+00	0.16	0.555	0.301	0.0e+00
CEP112	0.0e+00	0.52	0.351	0.147	0.0e+00
CEP170	0.0e+00	0.24	0.327	0.146	0.0e+00
CEP350	0.0e+00	0.41	0.524	0.251	0.0e+00
CERK	0.0e+00	0.41	0.378	0.153	0.0e+00
CERS2	0.0e+00	0.11	0.175	0.052	0.0e+00
CERS6	0.0e+00	0.50	0.265	0.081	0.0e+00
CFDP1	0.0e+00	0.30	0.374	0.172	0.0e+00
CFLAR	0.0e+00	0.24	0.449	0.203	0.0e+00
CHCHD3	0.0e+00	0.27	0.637	0.410	0.0e+00
CHD2	0.0e+00	0.52	0.636	0.317	0.0e+00
CHD3	0.0e+00	0.58	0.241	0.056	0.0e+00
CHD4	0.0e+00	0.57	0.521	0.220	0.0e+00
CHD6	0.0e+00	0.40	0.571	0.280	0.0e+00
CHD8	0.0e+00	0.19	0.396	0.173	0.0e+00
CHD9	0.0e+00	0.44	0.767	0.463	0.0e+00
CHKB	0.0e+00	0.27	0.295	0.088	0.0e+00
CHMP4B	0.0e+00	0.16	0.264	0.104	0.0e+00
CHTOP	0.0e+00	0.23	0.269	0.094	0.0e+00
CHUK	0.0e+00	0.35	0.337	0.118	0.0e+00
CIC	0.0e+00	0.27	0.198	0.053	0.0e+00
CIITA	0.0e+00	0.80	0.134	0.013	0.0e+00
CIZ1	0.0e+00	0.29	0.223	0.066	0.0e+00
CKAP5	0.0e+00	0.12	0.367	0.182	0.0e+00
CLASP1	0.0e+00	0.59	0.684	0.394	0.0e+00
CLASP2	0.0e+00	0.15	0.587	0.336	0.0e+00
CLASRP	0.0e+00	0.34	0.271	0.083	0.0e+00
CLCN5	0.0e+00	0.47	0.217	0.063	0.0e+00
CLEC16A	0.0e+00	0.54	0.385	0.140	0.0e+00
CLEC3B	0.0e+00	-1.36	0.072	0.139	0.0e+00
CLINT1	0.0e+00	0.46	0.468	0.196	0.0e+00
CLIP1	0.0e+00	0.29	0.604	0.368	0.0e+00
CLIP2	0.0e+00	0.40	0.218	0.065	0.0e+00
CLK1	0.0e+00	0.73	0.741	0.350	0.0e+00
CLK2	0.0e+00	0.26	0.264	0.090	0.0e+00
CLK4	0.0e+00	0.33	0.456	0.190	0.0e+00
CLOCK	0.0e+00	0.20	0.500	0.254	0.0e+00
CLTC	0.0e+00	0.12	0.494	0.266	0.0e+00
CMIP	0.0e+00	0.96	0.508	0.199	0.0e+00
CMKLR1	0.0e+00	0.37	0.212	0.061	0.0e+00
CMSS1	0.0e+00	0.73	0.954	0.451	0.0e+00
CMTM7	0.0e+00	0.14	0.170	0.054	0.0e+00
CMTR1	0.0e+00	0.32	0.238	0.070	0.0e+00
CNOT1	0.0e+00	0.40	0.519	0.230	0.0e+00
CNOT10	0.0e+00	0.25	0.325	0.135	0.0e+00
CNOT2	0.0e+00	0.16	0.434	0.226	0.0e+00
CNOT3	0.0e+00	0.29	0.346	0.123	0.0e+00
CNOT4	0.0e+00	0.15	0.605	0.348	0.0e+00
CNTRL	0.0e+00	0.48	0.309	0.108	0.0e+00
COG5	0.0e+00	-0.14	0.522	0.342	0.0e+00
COL4A2	0.0e+00	0.51	0.585	0.322	0.0e+00
COL5A1	0.0e+00	0.66	0.284	0.095	0.0e+00
COP1	0.0e+00	0.13	0.406	0.212	0.0e+00
COPA	0.0e+00	0.23	0.453	0.201	0.0e+00
COQ2	0.0e+00	0.25	0.223	0.068	0.0e+00
COQ9	0.0e+00	-1.98	0.212	0.214	0.0e+00
CORO7	0.0e+00	0.42	0.249	0.067	0.0e+00
COX16	0.0e+00	0.52	0.567	0.305	0.0e+00
COX4I1	0.0e+00	-1.28	0.253	0.304	0.0e+00
COX6A1	0.0e+00	-1.15	0.113	0.177	0.0e+00
COX6A2	0.0e+00	-1.21	0.185	0.249	0.0e+00
COX6B1	0.0e+00	-1.04	0.158	0.193	0.0e+00
COX6C	0.0e+00	-1.28	0.234	0.284	0.0e+00
COX7C	0.0e+00	-1.05	0.296	0.280	0.0e+00
COX8A	0.0e+00	-0.99	0.135	0.169	0.0e+00
CPEB3	0.0e+00	-0.96	0.567	0.461	0.0e+00
CPQ	0.0e+00	0.44	0.637	0.380	0.0e+00
CPSF7	0.0e+00	0.16	0.354	0.149	0.0e+00
CRADD	0.0e+00	0.47	0.460	0.234	0.0e+00
CREB1	0.0e+00	0.20	0.380	0.181	0.0e+00
CREB3L2	0.0e+00	0.65	0.441	0.176	0.0e+00
CREBBP	0.0e+00	0.40	0.701	0.387	0.0e+00
CREBRF	0.0e+00	0.27	0.410	0.195	0.0e+00
CREBZF	0.0e+00	0.21	0.275	0.108	0.0e+00
CRIP1	0.0e+00	-2.28	0.105	0.297	0.0e+00
CRLF3	0.0e+00	0.30	0.299	0.106	0.0e+00
CRTC3	0.0e+00	0.35	0.499	0.227	0.0e+00
CRYBG3	0.0e+00	0.48	0.444	0.194	0.0e+00
CSAD	0.0e+00	-2.21	0.283	0.192	0.0e+00
CSF1R	0.0e+00	0.51	0.206	0.060	0.0e+00
CSF2RA	0.0e+00	0.41	0.188	0.039	0.0e+00
CSNK1G1	0.0e+00	0.11	0.440	0.233	0.0e+00
CSNK2A3	0.0e+00	0.21	0.440	0.205	0.0e+00
CTAGE9	0.0e+00	0.44	0.547	0.257	0.0e+00
CTCF	0.0e+00	0.39	0.373	0.148	0.0e+00
CTDSP2	0.0e+00	0.21	0.324	0.128	0.0e+00
CTIF	0.0e+00	0.57	0.429	0.159	0.0e+00
CTNNA3	0.0e+00	-0.30	0.734	0.467	0.0e+00
CTSD	0.0e+00	-2.16	0.186	0.282	0.0e+00
CTSH	0.0e+00	-0.14	0.199	0.094	0.0e+00
CUEDC1	0.0e+00	0.45	0.513	0.242	0.0e+00
CUL1	0.0e+00	0.21	0.503	0.252	0.0e+00
CUL4A	0.0e+00	0.34	0.338	0.129	0.0e+00
CUX1	0.0e+00	0.58	0.656	0.327	0.0e+00
CWF19L2	0.0e+00	0.16	0.437	0.225	0.0e+00
CYFIP1	0.0e+00	0.61	0.443	0.177	0.0e+00
CYP27A1	0.0e+00	0.41	0.342	0.113	0.0e+00
CYTH1	0.0e+00	0.63	0.516	0.227	0.0e+00
CYTH3	0.0e+00	0.48	0.498	0.233	0.0e+00
CYTH4	0.0e+00	0.84	0.205	0.037	0.0e+00
DAAM1	0.0e+00	0.74	0.631	0.318	0.0e+00
DAB2IP	0.0e+00	0.32	0.366	0.172	0.0e+00
DALRD3	0.0e+00	0.30	0.202	0.044	0.0e+00
DAPK1	0.0e+00	0.49	0.585	0.289	0.0e+00
DAZAP1	0.0e+00	0.27	0.376	0.144	0.0e+00
DCAF5	0.0e+00	0.33	0.393	0.167	0.0e+00
DCAF8	0.0e+00	-1.49	0.448	0.301	0.0e+00
DCLRE1C	0.0e+00	0.71	0.255	0.070	0.0e+00
DCN	0.0e+00	-1.73	0.340	0.437	0.0e+00
DCP1B	0.0e+00	0.32	0.294	0.103	0.0e+00
DCTN1	0.0e+00	0.29	0.241	0.069	0.0e+00
DCTN5	0.0e+00	0.31	0.205	0.053	0.0e+00
DDX17	0.0e+00	0.66	0.757	0.369	0.0e+00
DDX39B	0.0e+00	0.47	0.426	0.136	0.0e+00
DDX46	0.0e+00	0.59	0.424	0.137	0.0e+00
DDX5	0.0e+00	0.99	0.925	0.646	0.0e+00
DDX50	0.0e+00	0.15	0.413	0.205	0.0e+00
DENND1A	0.0e+00	0.56	0.784	0.470	0.0e+00
DENND1B	0.0e+00	0.31	0.528	0.256	0.0e+00
DENND1C	0.0e+00	0.47	0.133	0.014	0.0e+00
DENND2A	0.0e+00	0.25	0.249	0.099	0.0e+00
DENND5A	0.0e+00	0.39	0.481	0.212	0.0e+00
DEPDC5	0.0e+00	0.18	0.307	0.131	0.0e+00
DGKD	0.0e+00	0.51	0.431	0.174	0.0e+00
DGKZ	0.0e+00	0.43	0.398	0.165	0.0e+00
DHRS3	0.0e+00	0.39	0.384	0.162	0.0e+00
DHX15	0.0e+00	0.19	0.364	0.163	0.0e+00
DHX16	0.0e+00	0.44	0.224	0.042	0.0e+00
DHX30	0.0e+00	-0.29	0.275	0.160	0.0e+00
DHX36	0.0e+00	0.48	0.433	0.174	0.0e+00
DIAPH2	0.0e+00	0.10	0.767	0.549	0.0e+00
DICER1	0.0e+00	0.33	0.379	0.160	0.0e+00
DIDO1	0.0e+00	0.39	0.437	0.176	0.0e+00
DIP2B	0.0e+00	0.47	0.595	0.302	0.0e+00
DIP2C	0.0e+00	0.50	0.794	0.527	0.0e+00
DIS3L2	0.0e+00	0.35	0.500	0.245	0.0e+00
DLEU2	0.0e+00	0.13	0.661	0.446	0.0e+00
DLGAP4	0.0e+00	0.54	0.461	0.168	0.0e+00
DMD	0.0e+00	-0.35	0.876	0.590	0.0e+00
DMPK	0.0e+00	0.83	0.495	0.232	0.0e+00
DMTF1	0.0e+00	0.21	0.330	0.147	0.0e+00
DMXL1	0.0e+00	0.16	0.514	0.276	0.0e+00
DNAJB6	0.0e+00	0.29	0.463	0.214	0.0e+00
DNAJC1	0.0e+00	0.11	0.615	0.384	0.0e+00
DNAJC11	0.0e+00	0.32	0.295	0.109	0.0e+00
DNAJC13	0.0e+00	0.56	0.460	0.177	0.0e+00
DNAJC21	0.0e+00	-2.03	0.174	0.173	0.0e+00
DNAJC7	0.0e+00	0.50	0.508	0.199	0.0e+00
DNM1L	0.0e+00	0.39	0.384	0.160	0.0e+00
DNM2	0.0e+00	0.53	0.551	0.218	0.0e+00
DNMBP	0.0e+00	0.28	0.286	0.112	0.0e+00
DNMT3A	0.0e+00	0.71	0.610	0.271	0.0e+00
DOCK1	0.0e+00	0.68	0.688	0.337	0.0e+00
DOCK10	0.0e+00	0.77	0.359	0.116	0.0e+00
DOCK11	0.0e+00	0.33	0.320	0.122	0.0e+00
DOCK2	0.0e+00	1.05	0.253	0.064	0.0e+00
DOCK7	0.0e+00	0.43	0.423	0.172	0.0e+00
DOCK8	0.0e+00	1.17	0.292	0.085	0.0e+00
DOP1A	0.0e+00	0.22	0.378	0.171	0.0e+00
DPF2	0.0e+00	0.13	0.220	0.075	0.0e+00
DPP8	0.0e+00	0.25	0.380	0.165	0.0e+00
DPYSL2	0.0e+00	0.15	0.344	0.172	0.0e+00
DRG1	0.0e+00	-0.52	0.242	0.166	0.0e+00
DSE	0.0e+00	0.38	0.224	0.070	0.0e+00
DST	0.0e+00	0.70	0.848	0.545	0.0e+00
DTNBP1	0.0e+00	0.29	0.341	0.147	0.0e+00
DTX3	0.0e+00	-0.15	0.271	0.133	0.0e+00
DUSP11	0.0e+00	0.72	0.564	0.219	0.0e+00
DUSP16	0.0e+00	0.31	0.339	0.145	0.0e+00
DVL1	0.0e+00	0.46	0.286	0.070	0.0e+00
DVL3	0.0e+00	0.26	0.192	0.051	0.0e+00
DYM	0.0e+00	0.51	0.482	0.206	0.0e+00
DYNC1H1	0.0e+00	0.38	0.500	0.219	0.0e+00
DYNC1LI1	0.0e+00	0.19	0.298	0.124	0.0e+00
DYNC1LI2	0.0e+00	0.19	0.289	0.117	0.0e+00
DYRK1A	0.0e+00	0.71	0.606	0.259	0.0e+00
ECI1	0.0e+00	-2.17	0.150	0.198	0.0e+00
ECPAS	0.0e+00	0.19	0.561	0.312	0.0e+00
EEA1	0.0e+00	0.41	0.480	0.222	0.0e+00
EEF1A1	0.0e+00	-0.67	0.210	0.175	0.0e+00
EHBP1	0.0e+00	0.19	0.670	0.437	0.0e+00
EHBP1L1	0.0e+00	0.39	0.362	0.139	0.0e+00
EHD4	0.0e+00	0.51	0.423	0.199	0.0e+00
EHMT1	0.0e+00	0.42	0.583	0.273	0.0e+00
EIF1	0.0e+00	-1.52	0.195	0.287	0.0e+00
EIF3A	0.0e+00	0.28	0.404	0.178	0.0e+00
EIF4A1	0.0e+00	-0.25	0.233	0.129	0.0e+00
EIF4A2	0.0e+00	-0.14	0.511	0.274	0.0e+00
EIF4B	0.0e+00	-2.48	0.161	0.152	0.0e+00
EIF4G2	0.0e+00	0.26	0.421	0.189	0.0e+00
EIF4G3	0.0e+00	0.73	0.691	0.318	0.0e+00
EIF4H	0.0e+00	-2.29	0.261	0.182	0.0e+00
EIF5	0.0e+00	0.19	0.337	0.141	0.0e+00
EIF5B	0.0e+00	0.28	0.353	0.155	0.0e+00
ELF1	0.0e+00	0.30	0.485	0.240	0.0e+00
ELF2	0.0e+00	0.38	0.488	0.235	0.0e+00
ELL	0.0e+00	0.30	0.262	0.078	0.0e+00
ELMO1	0.0e+00	0.79	0.619	0.347	0.0e+00
ELMSAN1	0.0e+00	0.42	0.333	0.117	0.0e+00
EML4	0.0e+00	0.24	0.385	0.176	0.0e+00
EP300	0.0e+00	0.27	0.403	0.177	0.0e+00
EP400	0.0e+00	0.26	0.429	0.193	0.0e+00
EPB41L2	0.0e+00	0.52	0.506	0.232	0.0e+00
EPC1	0.0e+00	0.14	0.524	0.280	0.0e+00
EPC2	0.0e+00	0.29	0.358	0.163	0.0e+00
EPN1	0.0e+00	0.28	0.300	0.094	0.0e+00
EPS15	0.0e+00	0.41	0.486	0.233	0.0e+00
EPS15L1	0.0e+00	0.41	0.512	0.229	0.0e+00
EPS8	0.0e+00	0.44	0.375	0.151	0.0e+00
EPSTI1	0.0e+00	0.31	0.163	0.047	0.0e+00
ERBIN	0.0e+00	0.13	0.483	0.254	0.0e+00
ERI3	0.0e+00	0.47	0.491	0.199	0.0e+00
ESRRA	0.0e+00	0.42	0.315	0.120	0.0e+00
ETFA	0.0e+00	-0.48	0.391	0.303	0.0e+00
ETV6	0.0e+00	0.83	0.724	0.335	0.0e+00
EVI5	0.0e+00	0.11	0.390	0.200	0.0e+00
EWSR1	0.0e+00	0.54	0.581	0.220	0.0e+00
EXOC2	0.0e+00	0.24	0.327	0.143	0.0e+00
EXOC4	0.0e+00	0.29	0.783	0.515	0.0e+00
EXOC6B	0.0e+00	0.54	0.692	0.365	0.0e+00
EXOSC10	0.0e+00	0.24	0.247	0.086	0.0e+00
EXT1	0.0e+00	0.72	0.847	0.557	0.0e+00
EXTL3	0.0e+00	0.29	0.309	0.122	0.0e+00
EZH1	0.0e+00	0.31	0.316	0.120	0.0e+00
F13A1	0.0e+00	0.63	0.275	0.106	0.0e+00
FABP4	0.0e+00	-2.18	0.154	0.363	0.0e+00
FAM114A1	0.0e+00	0.43	0.270	0.095	0.0e+00
FAM120A	0.0e+00	0.40	0.483	0.195	0.0e+00
FAM133B	0.0e+00	0.40	0.327	0.128	0.0e+00
FAM13B	0.0e+00	0.36	0.407	0.173	0.0e+00
FAM168A	0.0e+00	0.17	0.409	0.203	0.0e+00
FAM172A	0.0e+00	0.46	0.691	0.387	0.0e+00
FAM193A	0.0e+00	0.54	0.656	0.316	0.0e+00
FAM193B	0.0e+00	0.31	0.429	0.184	0.0e+00
FAM214A	0.0e+00	0.43	0.414	0.186	0.0e+00
FAM222B	0.0e+00	0.14	0.396	0.201	0.0e+00
FAM49A	0.0e+00	0.57	0.327	0.107	0.0e+00
FANCC	0.0e+00	0.37	0.261	0.078	0.0e+00
FAR1	0.0e+00	0.21	0.341	0.144	0.0e+00
FARS2	0.0e+00	0.44	0.581	0.294	0.0e+00
FBH1	0.0e+00	0.22	0.251	0.092	0.0e+00
FBLIM1	0.0e+00	0.58	0.418	0.184	0.0e+00
FBN1	0.0e+00	-1.19	0.430	0.360	0.0e+00
FBRS	0.0e+00	0.27	0.189	0.051	0.0e+00
FBRSL1	0.0e+00	0.44	0.407	0.160	0.0e+00
FBXL12	0.0e+00	0.19	0.224	0.074	0.0e+00
FBXL17	0.0e+00	0.50	0.772	0.482	0.0e+00
FBXL20	0.0e+00	0.21	0.480	0.256	0.0e+00
FBXL3	0.0e+00	0.22	0.323	0.140	0.0e+00
FBXO11	0.0e+00	0.14	0.544	0.315	0.0e+00
FBXO42	0.0e+00	0.26	0.280	0.101	0.0e+00
FBXW11	0.0e+00	0.27	0.434	0.200	0.0e+00
FBXW4	0.0e+00	0.43	0.401	0.149	0.0e+00
FBXW7	0.0e+00	0.26	0.475	0.252	0.0e+00
FBXW8	0.0e+00	0.35	0.333	0.128	0.0e+00
FCHO2	0.0e+00	0.11	0.639	0.384	0.0e+00
FCHSD2	0.0e+00	0.12	0.512	0.297	0.0e+00
FER	0.0e+00	0.57	0.511	0.226	0.0e+00
FERMT3	0.0e+00	0.25	0.133	0.029	0.0e+00
FGD2	0.0e+00	0.70	0.159	0.021	0.0e+00
FGD4	0.0e+00	0.24	0.433	0.219	0.0e+00
FGF13	0.0e+00	-0.28	0.684	0.452	0.0e+00
FGFR1	0.0e+00	0.44	0.337	0.128	0.0e+00
FGFR2	0.0e+00	-0.25	0.555	0.361	0.0e+00
FHL2	0.0e+00	-0.14	0.837	0.563	0.0e+00
FHOD3	0.0e+00	0.64	0.569	0.331	0.0e+00
FILIP1L	0.0e+00	0.71	0.659	0.384	0.0e+00
FIP1L1	0.0e+00	0.20	0.354	0.164	0.0e+00
FIRRE	0.0e+00	0.39	0.419	0.166	0.0e+00
FKBP15	0.0e+00	0.28	0.298	0.118	0.0e+00
FLCN	0.0e+00	0.29	0.238	0.074	0.0e+00
FLII	0.0e+00	0.24	0.240	0.078	0.0e+00
FLNA	0.0e+00	0.41	0.343	0.128	0.0e+00
FLT3LG	0.0e+00	0.24	0.182	0.052	0.0e+00
FMNL2	0.0e+00	0.34	0.534	0.286	0.0e+00
FNBP1	0.0e+00	1.05	0.719	0.316	0.0e+00
FNBP4	0.0e+00	0.44	0.440	0.169	0.0e+00
FNDC3A	0.0e+00	0.37	0.502	0.242	0.0e+00
FNDC3B	0.0e+00	0.82	0.770	0.410	0.0e+00
FOXK1	0.0e+00	0.32	0.236	0.073	0.0e+00
FOXK2	0.0e+00	0.32	0.289	0.100	0.0e+00
FOXN3	0.0e+00	0.62	0.799	0.510	0.0e+00
FOXO1	0.0e+00	0.43	0.413	0.185	0.0e+00
FOXO3	0.0e+00	0.77	0.543	0.212	0.0e+00
FOXP1	0.0e+00	0.76	0.838	0.533	0.0e+00
FRMD4A	0.0e+00	0.37	0.447	0.208	0.0e+00
FRMD6	0.0e+00	0.48	0.480	0.215	0.0e+00
FRS2	0.0e+00	0.31	0.461	0.216	0.0e+00
FRYL	0.0e+00	0.37	0.551	0.273	0.0e+00
FTH1	0.0e+00	-1.48	0.222	0.321	0.0e+00
FTL	0.0e+00	-1.76	0.137	0.249	0.0e+00
FTO	0.0e+00	0.79	0.727	0.369	0.0e+00
FTX	0.0e+00	0.17	0.276	0.111	0.0e+00
FXR1	0.0e+00	0.35	0.512	0.247	0.0e+00
FXR2	0.0e+00	0.25	0.268	0.091	0.0e+00
FYB1	0.0e+00	0.97	0.246	0.066	0.0e+00
FYN	0.0e+00	0.51	0.561	0.273	0.0e+00
GAB1	0.0e+00	0.58	0.580	0.301	0.0e+00
GAB2	0.0e+00	0.59	0.779	0.524	0.0e+00
GAK	0.0e+00	0.22	0.324	0.132	0.0e+00
GALNT1	0.0e+00	0.16	0.395	0.202	0.0e+00
GALNT10	0.0e+00	0.54	0.257	0.079	0.0e+00
GALNT11	0.0e+00	0.31	0.252	0.081	0.0e+00
GALNT2	0.0e+00	0.43	0.301	0.092	0.0e+00
GALNT7	0.0e+00	0.43	0.289	0.104	0.0e+00
GAPVD1	0.0e+00	0.40	0.556	0.260	0.0e+00
GAS5	0.0e+00	-0.45	0.285	0.186	0.0e+00
GAS7	0.0e+00	0.98	0.298	0.087	0.0e+00
GATAD2A	0.0e+00	0.18	0.293	0.121	0.0e+00
GATAD2B	0.0e+00	-2.05	0.486	0.346	0.0e+00
GCN1	0.0e+00	0.26	0.265	0.092	0.0e+00
GDI1	0.0e+00	0.32	0.319	0.087	0.0e+00
GGA3	0.0e+00	0.36	0.215	0.053	0.0e+00
GGNBP2	0.0e+00	0.12	0.468	0.249	0.0e+00
GIT2	0.0e+00	0.37	0.452	0.209	0.0e+00
GLG1	0.0e+00	0.27	0.497	0.238	0.0e+00
GLI2	0.0e+00	0.68	0.207	0.043	0.0e+00
GLS	0.0e+00	0.14	0.452	0.236	0.0e+00
GLT8D1	0.0e+00	0.15	0.232	0.079	0.0e+00
GLYR1	0.0e+00	0.17	0.359	0.165	0.0e+00
GMIP	0.0e+00	0.47	0.197	0.046	0.0e+00
GNA12	0.0e+00	0.57	0.397	0.146	0.0e+00
GNAQ	0.0e+00	0.54	0.731	0.420	0.0e+00
GNG2	0.0e+00	0.58	0.192	0.042	0.0e+00
GNS	0.0e+00	0.16	0.297	0.129	0.0e+00
GOLGA1	0.0e+00	0.28	0.288	0.112	0.0e+00
GOLGA4	0.0e+00	0.49	0.554	0.269	0.0e+00
GOLGB1	0.0e+00	0.27	0.436	0.222	0.0e+00
GPATCH2	0.0e+00	0.45	0.417	0.165	0.0e+00
GPBP1L1	0.0e+00	0.30	0.399	0.168	0.0e+00
GPCPD1	0.0e+00	-0.52	0.536	0.393	0.0e+00
GPHN	0.0e+00	0.58	0.892	0.597	0.0e+00
GPI	0.0e+00	0.15	0.314	0.140	0.0e+00
GPR107	0.0e+00	0.36	0.351	0.118	0.0e+00
GPRASP1	0.0e+00	0.34	0.370	0.157	0.0e+00
GPS2	0.0e+00	0.31	0.241	0.078	0.0e+00
GPSM1	0.0e+00	0.25	0.310	0.120	0.0e+00
GRAMD1A	0.0e+00	0.34	0.263	0.085	0.0e+00
GRB14	0.0e+00	-1.87	0.373	0.312	0.0e+00
GRB2	0.0e+00	0.59	0.449	0.166	0.0e+00
GRINA	0.0e+00	0.24	0.320	0.105	0.0e+00
GRIPAP1	0.0e+00	0.35	0.310	0.107	0.0e+00
GRK2	0.0e+00	0.44	0.218	0.050	0.0e+00
GSE1	0.0e+00	0.99	0.577	0.259	0.0e+00
GSK3B	0.0e+00	0.18	0.567	0.314	0.0e+00
GSN	0.0e+00	-2.70	0.389	0.541	0.0e+00
GTF2I	0.0e+00	0.42	0.503	0.225	0.0e+00
GTF3C2	0.0e+00	0.39	0.437	0.168	0.0e+00
GTPBP2	0.0e+00	0.40	0.386	0.145	0.0e+00
H2AFY	0.0e+00	0.39	0.306	0.107	0.0e+00
H3F3B	0.0e+00	-1.27	0.189	0.243	0.0e+00
HCK	0.0e+00	0.52	0.129	0.019	0.0e+00
HDAC4	0.0e+00	0.62	0.477	0.193	0.0e+00
HDAC7	0.0e+00	0.27	0.415	0.207	0.0e+00
HDLBP	0.0e+00	0.38	0.483	0.220	0.0e+00
HEATR5A	0.0e+00	0.18	0.345	0.163	0.0e+00
HECTD1	0.0e+00	0.10	0.468	0.244	0.0e+00
HECTD4	0.0e+00	0.47	0.475	0.191	0.0e+00
HELZ	0.0e+00	-1.32	0.459	0.279	0.0e+00
HERC1	0.0e+00	0.21	0.640	0.357	0.0e+00
HERC2	0.0e+00	0.46	0.512	0.224	0.0e+00
HERC4	0.0e+00	0.29	0.482	0.225	0.0e+00
HIP1	0.0e+00	0.43	0.534	0.280	0.0e+00
HIVEP1	0.0e+00	0.56	0.349	0.112	0.0e+00
HIVEP2	0.0e+00	0.42	0.703	0.422	0.0e+00
HIVEP3	0.0e+00	0.59	0.464	0.205	0.0e+00
HJURP	0.0e+00	0.26	0.302	0.108	0.0e+00
HK1	0.0e+00	0.27	0.310	0.128	0.0e+00
HLTF	0.0e+00	0.35	0.290	0.098	0.0e+00
HMBOX1	0.0e+00	0.18	0.387	0.181	0.0e+00
HMCN1	0.0e+00	-0.82	0.455	0.415	0.0e+00
HMG20A	0.0e+00	0.23	0.507	0.256	0.0e+00
HMG20B	0.0e+00	0.34	0.276	0.090	0.0e+00
HNRNPA1	0.0e+00	0.14	0.268	0.097	0.0e+00
HNRNPA2B1	0.0e+00	0.48	0.725	0.366	0.0e+00
HNRNPA3	0.0e+00	0.13	0.558	0.282	0.0e+00
HNRNPDL	0.0e+00	0.41	0.550	0.232	0.0e+00
HNRNPH1	0.0e+00	0.35	0.600	0.269	0.0e+00
HNRNPL	0.0e+00	0.45	0.470	0.184	0.0e+00
HNRNPM	0.0e+00	0.24	0.529	0.255	0.0e+00
HNRNPU	0.0e+00	0.25	0.577	0.298	0.0e+00
HNRNPUL1	0.0e+00	0.23	0.317	0.123	0.0e+00
HOOK3	0.0e+00	0.21	0.490	0.245	0.0e+00
HP1BP3	0.0e+00	0.33	0.394	0.156	0.0e+00
HPGDS	0.0e+00	0.59	0.150	0.027	0.0e+00
HPS3	0.0e+00	0.33	0.259	0.085	0.0e+00
HSPA5	0.0e+00	-0.43	0.316	0.211	0.0e+00
HSPA8	0.0e+00	-0.35	0.370	0.246	0.0e+00
HSPG2	0.0e+00	0.16	0.595	0.363	0.0e+00
HSPH1	0.0e+00	0.45	0.180	0.035	0.0e+00
HTT	0.0e+00	0.32	0.357	0.140	0.0e+00
HUWE1	0.0e+00	0.25	0.634	0.353	0.0e+00
ICE1	0.0e+00	0.46	0.383	0.155	0.0e+00
ID3	0.0e+00	-1.27	0.120	0.188	0.0e+00
IDE	0.0e+00	0.38	0.320	0.115	0.0e+00
IFFO1	0.0e+00	0.25	0.205	0.061	0.0e+00
IFI27	0.0e+00	-0.36	0.175	0.100	0.0e+00
IFITM3	0.0e+00	-1.84	0.067	0.228	0.0e+00
IFNAR1	0.0e+00	0.29	0.233	0.078	0.0e+00
IGF1R	0.0e+00	0.53	0.638	0.355	0.0e+00
IGF2R	0.0e+00	0.35	0.512	0.241	0.0e+00
IKBKB	0.0e+00	0.47	0.347	0.105	0.0e+00
IKZF1	0.0e+00	0.68	0.176	0.034	0.0e+00
IL10RA	0.0e+00	0.48	0.139	0.020	0.0e+00
IL16	0.0e+00	0.40	0.190	0.054	0.0e+00
IL6R	0.0e+00	0.56	0.226	0.056	0.0e+00
ILK	0.0e+00	0.21	0.278	0.093	0.0e+00
ILRUN	0.0e+00	0.29	0.347	0.132	0.0e+00
INO80	0.0e+00	0.35	0.487	0.221	0.0e+00
INPP4A	0.0e+00	0.46	0.348	0.128	0.0e+00
INPP5A	0.0e+00	0.64	0.529	0.232	0.0e+00
INPPL1	0.0e+00	0.32	0.264	0.087	0.0e+00
INSR	0.0e+00	0.38	0.618	0.343	0.0e+00
INTS6L	0.0e+00	0.27	0.327	0.132	0.0e+00
INTS8	0.0e+00	0.23	0.271	0.105	0.0e+00
IP6K1	0.0e+00	0.27	0.496	0.222	0.0e+00
IQGAP1	0.0e+00	0.54	0.600	0.282	0.0e+00
IQGAP2	0.0e+00	0.65	0.203	0.052	0.0e+00
IQSEC1	0.0e+00	0.33	0.339	0.137	0.0e+00
IRAK1	0.0e+00	0.21	0.278	0.107	0.0e+00
IRF2	0.0e+00	0.77	0.620	0.265	0.0e+00
IRF3	0.0e+00	0.20	0.269	0.101	0.0e+00
IRF8	0.0e+00	0.44	0.148	0.029	0.0e+00
ITGA1	0.0e+00	-1.97	0.350	0.352	0.0e+00
ITGA9	0.0e+00	0.98	0.556	0.209	0.0e+00
ITGB1	0.0e+00	-0.38	0.448	0.314	0.0e+00
ITGB5	0.0e+00	0.43	0.435	0.173	0.0e+00
ITM2B	0.0e+00	-1.45	0.427	0.424	0.0e+00
ITPK1	0.0e+00	0.41	0.194	0.046	0.0e+00
ITPR1	0.0e+00	0.55	0.680	0.423	0.0e+00
ITPR2	0.0e+00	0.65	0.610	0.271	0.0e+00
ITPRID2	0.0e+00	0.31	0.303	0.120	0.0e+00
ITSN1	0.0e+00	1.01	0.579	0.214	0.0e+00
ITSN2	0.0e+00	0.50	0.632	0.307	0.0e+00
IVNS1ABP	0.0e+00	0.90	0.682	0.374	0.0e+00
JAK1	0.0e+00	0.38	0.514	0.241	0.0e+00
JARID2	0.0e+00	0.44	0.628	0.325	0.0e+00
JMJD1C	0.0e+00	0.25	0.720	0.433	0.0e+00
KANSL1L	0.0e+00	0.11	0.498	0.297	0.0e+00
KANSL2	0.0e+00	0.18	0.331	0.146	0.0e+00
KANSL3	0.0e+00	0.22	0.317	0.135	0.0e+00
KAT2B	0.0e+00	0.37	0.552	0.264	0.0e+00
KAT6A	0.0e+00	0.36	0.469	0.207	0.0e+00
KAT6B	0.0e+00	0.47	0.572	0.294	0.0e+00
KCMF1	0.0e+00	0.11	0.497	0.278	0.0e+00
KCNK13	0.0e+00	0.64	0.147	0.027	0.0e+00
KCNQ1OT1	0.0e+00	0.31	0.598	0.376	0.0e+00
KDM1A	0.0e+00	0.31	0.303	0.117	0.0e+00
KDM2A	0.0e+00	0.12	0.545	0.294	0.0e+00
KDM3B	0.0e+00	0.25	0.413	0.180	0.0e+00
KDM5A	0.0e+00	0.26	0.450	0.216	0.0e+00
KDM7A	0.0e+00	0.22	0.376	0.180	0.0e+00
KHDC4	0.0e+00	-0.11	0.379	0.216	0.0e+00
KHDRBS1	0.0e+00	0.20	0.393	0.179	0.0e+00
KHDRBS3	0.0e+00	0.42	0.327	0.126	0.0e+00
KIAA0100	0.0e+00	0.38	0.376	0.146	0.0e+00
KIAA0232	0.0e+00	0.43	0.486	0.213	0.0e+00
KIAA0319L	0.0e+00	0.24	0.330	0.137	0.0e+00
KIAA0930	0.0e+00	0.40	0.223	0.060	0.0e+00
KIAA1109	0.0e+00	0.18	0.521	0.277	0.0e+00
KIAA1328	0.0e+00	0.35	0.480	0.241	0.0e+00
KIF13A	0.0e+00	0.51	0.599	0.319	0.0e+00
KIF13B	0.0e+00	0.55	0.583	0.261	0.0e+00
KIF16B	0.0e+00	0.49	0.471	0.223	0.0e+00
KIF1B	0.0e+00	0.28	0.655	0.403	0.0e+00
KIF5B	0.0e+00	-0.27	0.480	0.332	0.0e+00
KIRREL1	0.0e+00	0.54	0.245	0.073	0.0e+00
KLC1	0.0e+00	0.47	0.582	0.255	0.0e+00
KLF7	0.0e+00	0.16	0.542	0.296	0.0e+00
KLHL24	0.0e+00	-0.15	0.459	0.311	0.0e+00
KLHL26	0.0e+00	0.23	0.199	0.054	0.0e+00
KMT2A	0.0e+00	0.69	0.627	0.265	0.0e+00
KMT2B	0.0e+00	0.32	0.212	0.061	0.0e+00
KMT2C	0.0e+00	0.52	0.690	0.353	0.0e+00
KMT2D	0.0e+00	0.29	0.346	0.123	0.0e+00
KMT2E	0.0e+00	0.27	0.706	0.407	0.0e+00
KMT5B	0.0e+00	0.35	0.457	0.200	0.0e+00
KMT5C	0.0e+00	0.29	0.175	0.041	0.0e+00
KPNA4	0.0e+00	0.13	0.485	0.258	0.0e+00
KRIT1	0.0e+00	-0.39	0.366	0.255	0.0e+00
KSR1	0.0e+00	0.69	0.357	0.118	0.0e+00
KTN1	0.0e+00	0.58	0.673	0.371	0.0e+00
LACC1	0.0e+00	0.66	0.174	0.029	0.0e+00
LAIR1	0.0e+00	0.50	0.134	0.025	0.0e+00
LAIR2	0.0e+00	0.91	0.207	0.039	0.0e+00
LAMB2	0.0e+00	0.16	0.364	0.170	0.0e+00
LAPTM4A	0.0e+00	-0.64	0.375	0.257	0.0e+00
LARGE1	0.0e+00	0.26	0.722	0.486	0.0e+00
LARP1	0.0e+00	0.43	0.427	0.163	0.0e+00
LARP4B	0.0e+00	0.23	0.477	0.246	0.0e+00
LARS2	0.0e+00	1.08	0.668	0.246	0.0e+00
LATS1	0.0e+00	0.31	0.319	0.126	0.0e+00
LATS2	0.0e+00	0.26	0.372	0.159	0.0e+00
LCLAT1	0.0e+00	-2.47	0.314	0.264	0.0e+00
LCOR	0.0e+00	0.28	0.572	0.304	0.0e+00
LCP2	0.0e+00	0.57	0.146	0.021	0.0e+00
LDB1	0.0e+00	0.27	0.248	0.073	0.0e+00
LDB3	0.0e+00	-0.86	0.511	0.382	0.0e+00
LDLRAD4	0.0e+00	0.98	0.710	0.359	0.0e+00
LGALS1	0.0e+00	-1.20	0.073	0.147	0.0e+00
LGALS4	0.0e+00	0.62	0.318	0.123	0.0e+00
LGALS8	0.0e+00	0.51	0.354	0.113	0.0e+00
LHFPL6	0.0e+00	0.80	0.617	0.369	0.0e+00
LIFR	0.0e+00	0.36	0.383	0.174	0.0e+00
LIMD1	0.0e+00	0.19	0.340	0.156	0.0e+00
LIPE	0.0e+00	-2.94	0.139	0.226	0.0e+00
LITAF	0.0e+00	0.24	0.238	0.088	0.0e+00
LLPH	0.0e+00	-2.69	0.102	0.133	0.0e+00
LONP2	0.0e+00	0.29	0.476	0.235	0.0e+00
LPGAT1	0.0e+00	0.28	0.371	0.172	0.0e+00
LPL	0.0e+00	-0.49	0.548	0.474	0.0e+00
LPP	0.0e+00	0.44	0.756	0.469	0.0e+00
LRCH1	0.0e+00	0.47	0.591	0.315	0.0e+00
LRCH3	0.0e+00	0.17	0.564	0.313	0.0e+00
LRMP	0.0e+00	0.39	0.110	0.014	0.0e+00
LRP1	0.0e+00	0.30	0.427	0.189	0.0e+00
LRP5	0.0e+00	0.37	0.328	0.118	0.0e+00
LRP6	0.0e+00	0.33	0.456	0.213	0.0e+00
LRRC8D	0.0e+00	0.38	0.354	0.139	0.0e+00
LRRFIP1	0.0e+00	0.78	0.580	0.304	0.0e+00
LRRFIP2	0.0e+00	0.56	0.562	0.293	0.0e+00
LRRK1	0.0e+00	0.71	0.460	0.170	0.0e+00
LSP1	0.0e+00	0.38	0.289	0.098	0.0e+00
LTBP4	0.0e+00	-1.07	0.291	0.304	0.0e+00
LUC7L	0.0e+00	-2.42	0.388	0.285	0.0e+00
LUC7L2	0.0e+00	-0.14	0.822	0.644	0.0e+00
LUC7L3	0.0e+00	0.44	0.630	0.297	0.0e+00
LUZP1	0.0e+00	-0.24	0.450	0.309	0.0e+00
LY6E	0.0e+00	-1.22	0.156	0.216	0.0e+00
LY86	0.0e+00	0.55	0.160	0.038	0.0e+00
LYRM9	0.0e+00	-2.35	0.061	0.151	0.0e+00
LYSMD4	0.0e+00	0.24	0.246	0.085	0.0e+00
LYST	0.0e+00	0.28	0.353	0.156	0.0e+00
MACF1	0.0e+00	0.89	0.902	0.589	0.0e+00
MAD1L1	0.0e+00	0.53	0.322	0.090	0.0e+00
MAEA	0.0e+00	0.25	0.216	0.068	0.0e+00
MAF	0.0e+00	0.65	0.241	0.081	0.0e+00
MAFG	0.0e+00	0.19	0.295	0.120	0.0e+00
MAGI2	0.0e+00	-0.13	0.787	0.582	0.0e+00
MALAT1	0.0e+00	-1.21	1.000	1.000	0.0e+00
MAML3	0.0e+00	0.77	0.507	0.241	0.0e+00
MAN1A1	0.0e+00	-1.33	0.535	0.399	0.0e+00
MAN1C1	0.0e+00	0.84	0.445	0.148	0.0e+00
MAN2A1	0.0e+00	0.23	0.473	0.256	0.0e+00
MAN2A2	0.0e+00	0.26	0.279	0.098	0.0e+00
MAP2K1	0.0e+00	0.20	0.312	0.128	0.0e+00
MAP2K5	0.0e+00	0.37	0.500	0.240	0.0e+00
MAP3K1	0.0e+00	0.43	0.404	0.175	0.0e+00
MAP3K14	0.0e+00	0.44	0.269	0.078	0.0e+00
MAP3K2	0.0e+00	0.15	0.363	0.179	0.0e+00
MAP3K20	0.0e+00	0.41	0.496	0.268	0.0e+00
MAP3K3	0.0e+00	0.23	0.443	0.215	0.0e+00
MAP3K4	0.0e+00	0.41	0.287	0.095	0.0e+00
MAP3K5	0.0e+00	0.44	0.603	0.334	0.0e+00
MAP3K7	0.0e+00	0.44	0.400	0.160	0.0e+00
MAP4	0.0e+00	-0.63	0.741	0.526	0.0e+00
MAP4K3	0.0e+00	0.23	0.525	0.277	0.0e+00
MAP4K4	0.0e+00	-0.71	0.641	0.328	0.0e+00
MAP7D1	0.0e+00	0.30	0.349	0.143	0.0e+00
MAPK1	0.0e+00	0.14	0.417	0.208	0.0e+00
MAPK14	0.0e+00	0.66	0.515	0.199	0.0e+00
MAPK8IP3	0.0e+00	0.56	0.482	0.183	0.0e+00
MAPKAP1	0.0e+00	0.41	0.515	0.236	0.0e+00
MAPKAPK2	0.0e+00	0.60	0.398	0.149	0.0e+00
MAPRE2	0.0e+00	0.27	0.445	0.224	0.0e+00
MAPRE3	0.0e+00	-1.77	0.250	0.195	0.0e+00
MARCH1	0.0e+00	0.40	0.166	0.042	0.0e+00
MARK2	0.0e+00	0.43	0.529	0.227	0.0e+00
MARK3	0.0e+00	0.42	0.532	0.227	0.0e+00
MAT2A	0.0e+00	-0.49	0.420	0.309	0.0e+00
MAU2	0.0e+00	0.29	0.368	0.146	0.0e+00
MB	0.0e+00	-0.91	0.438	0.440	0.0e+00
MBD2	0.0e+00	0.21	0.354	0.164	0.0e+00
MBD5	0.0e+00	0.15	0.635	0.386	0.0e+00
MBNL1	0.0e+00	0.40	0.810	0.539	0.0e+00
MBNL2	0.0e+00	-0.95	0.813	0.580	0.0e+00
MBTPS1	0.0e+00	0.22	0.272	0.098	0.0e+00
MCTP1	0.0e+00	1.29	0.304	0.109	0.0e+00
MCU	0.0e+00	0.20	0.450	0.235	0.0e+00
MDM2	0.0e+00	0.15	0.280	0.116	0.0e+00
MDM4	0.0e+00	-1.02	0.578	0.297	0.0e+00
MED13	0.0e+00	0.12	0.488	0.262	0.0e+00
MED13L	0.0e+00	0.74	0.629	0.252	0.0e+00
MED15	0.0e+00	0.18	0.339	0.141	0.0e+00
MED27	0.0e+00	0.44	0.361	0.131	0.0e+00
MEF2A	0.0e+00	-1.07	0.776	0.550	0.0e+00
MEF2C	0.0e+00	0.26	0.654	0.412	0.0e+00
MEF2D	0.0e+00	-1.26	0.485	0.310	0.0e+00
MEIS1	0.0e+00	0.27	0.510	0.287	0.0e+00
METAP1D	0.0e+00	0.33	0.454	0.230	0.0e+00
METAP2	0.0e+00	0.23	0.307	0.129	0.0e+00
MFHAS1	0.0e+00	0.46	0.433	0.212	0.0e+00
MGA	0.0e+00	0.24	0.449	0.220	0.0e+00
MGAT5	0.0e+00	0.78	0.535	0.220	0.0e+00
MGP	0.0e+00	-1.91	0.202	0.351	0.0e+00
MGRN1	0.0e+00	0.27	0.379	0.169	0.0e+00
MIA3	0.0e+00	0.21	0.334	0.141	0.0e+00
MICAL2	0.0e+00	0.57	0.472	0.231	0.0e+00
MICU1	0.0e+00	0.35	0.342	0.142	0.0e+00
MINK1	0.0e+00	0.47	0.300	0.084	0.0e+00
MIR100HG	0.0e+00	0.85	0.552	0.303	0.0e+00
MITF	0.0e+00	0.89	0.628	0.322	0.0e+00
MKNK1	0.0e+00	0.31	0.226	0.072	0.0e+00
MLLT10	0.0e+00	0.19	0.693	0.422	0.0e+00
MLLT3	0.0e+00	0.36	0.403	0.196	0.0e+00
MLLT6	0.0e+00	0.25	0.322	0.122	0.0e+00
MLXIP	0.0e+00	0.25	0.419	0.184	0.0e+00
MOB2	0.0e+00	0.12	0.319	0.141	0.0e+00
MON2	0.0e+00	0.42	0.508	0.223	0.0e+00
MORC3	0.0e+00	0.52	0.350	0.116	0.0e+00
MORF4L1	0.0e+00	-0.39	0.360	0.239	0.0e+00
MPDZ	0.0e+00	0.33	0.427	0.207	0.0e+00
MPRIP	0.0e+00	0.52	0.615	0.294	0.0e+00
MRC2	0.0e+00	0.51	0.261	0.092	0.0e+00
MROH1	0.0e+00	0.34	0.269	0.092	0.0e+00
MRPS28	0.0e+00	0.33	0.324	0.136	0.0e+00
MRPS5	0.0e+00	0.45	0.288	0.088	0.0e+00
MRTFA	0.0e+00	0.54	0.472	0.178	0.0e+00
MRTFB	0.0e+00	0.24	0.478	0.261	0.0e+00
MSANTD2	0.0e+00	0.28	0.336	0.140	0.0e+00
MSI2	0.0e+00	0.85	0.745	0.452	0.0e+00
MSRB3	0.0e+00	0.59	0.567	0.310	0.0e+00
MT-ATP6	0.0e+00	-1.13	0.731	0.719	0.0e+00
MT-CO1	0.0e+00	-1.18	0.918	0.896	0.0e+00
MT-CO2	0.0e+00	-1.51	0.794	0.709	0.0e+00
MT-CO3	0.0e+00	-1.44	0.880	0.852	0.0e+00
MT-CYB	0.0e+00	-0.88	0.679	0.605	0.0e+00
MT-ND1	0.0e+00	-1.11	0.606	0.589	0.0e+00
MT-ND2	0.0e+00	0.22	0.671	0.388	0.0e+00
MT-ND4	0.0e+00	-0.62	0.664	0.536	0.0e+00
MT-ND5	0.0e+00	0.24	0.486	0.242	0.0e+00
MT1G	0.0e+00	-2.67	0.065	0.272	0.0e+00
MTA3	0.0e+00	0.54	0.362	0.119	0.0e+00
MTDH	0.0e+00	-2.01	0.523	0.395	0.0e+00
MTMR3	0.0e+00	0.40	0.628	0.325	0.0e+00
MTOR	0.0e+00	0.40	0.333	0.120	0.0e+00
MTR	0.0e+00	0.38	0.336	0.136	0.0e+00
MTSS1	0.0e+00	0.94	0.536	0.241	0.0e+00
MTUS1	0.0e+00	0.22	0.485	0.265	0.0e+00
MVB12B	0.0e+00	0.47	0.288	0.090	0.0e+00
MYBPC3	0.0e+00	0.78	0.579	0.334	0.0e+00
MYCBP2	0.0e+00	0.73	0.769	0.392	0.0e+00
MYH6	0.0e+00	0.56	0.928	0.667	0.0e+00
MYH9	0.0e+00	0.22	0.457	0.228	0.0e+00
MYL3	0.0e+00	-0.50	0.450	0.369	0.0e+00
MYL6	0.0e+00	-0.91	0.376	0.328	0.0e+00
MYO18A	0.0e+00	0.58	0.499	0.255	0.0e+00
MYO18B	0.0e+00	-1.84	0.335	0.267	0.0e+00
MYO1F	0.0e+00	0.69	0.206	0.049	0.0e+00
MYO5A	0.0e+00	0.65	0.356	0.127	0.0e+00
MYO9A	0.0e+00	0.18	0.501	0.271	0.0e+00
MYO9B	0.0e+00	0.75	0.528	0.183	0.0e+00
MYOF	0.0e+00	0.67	0.292	0.074	0.0e+00
MYOM1	0.0e+00	-1.03	0.557	0.405	0.0e+00
NAA15	0.0e+00	0.21	0.406	0.184	0.0e+00
NAA16	0.0e+00	0.28	0.372	0.166	0.0e+00
NADK	0.0e+00	0.16	0.282	0.112	0.0e+00
NAV1	0.0e+00	0.80	0.619	0.349	0.0e+00
NBAS	0.0e+00	0.29	0.378	0.165	0.0e+00
NBR1	0.0e+00	0.27	0.355	0.137	0.0e+00
NCF2	0.0e+00	0.44	0.144	0.028	0.0e+00
NCKAP1L	0.0e+00	0.40	0.141	0.024	0.0e+00
NCOA1	0.0e+00	0.35	0.617	0.340	0.0e+00
NCOA2	0.0e+00	0.67	0.689	0.329	0.0e+00
NCOA3	0.0e+00	0.36	0.490	0.215	0.0e+00
NCOA6	0.0e+00	0.51	0.478	0.201	0.0e+00
NCOA7	0.0e+00	0.29	0.313	0.128	0.0e+00
NCOR1	0.0e+00	-1.18	0.702	0.456	0.0e+00
NCOR2	0.0e+00	0.79	0.470	0.128	0.0e+00
NDFIP1	0.0e+00	-0.44	0.339	0.236	0.0e+00
NDST1	0.0e+00	0.30	0.281	0.099	0.0e+00
NDUFS7	0.0e+00	-3.18	0.123	0.265	0.0e+00
NEAT1	0.0e+00	0.24	0.937	0.751	0.0e+00
NEDD4L	0.0e+00	0.52	0.565	0.268	0.0e+00
NEK9	0.0e+00	0.17	0.303	0.126	0.0e+00
NEMF	0.0e+00	0.17	0.360	0.166	0.0e+00
NF1	0.0e+00	0.18	0.604	0.346	0.0e+00
NF2	0.0e+00	0.29	0.365	0.150	0.0e+00
NFAT5	0.0e+00	0.24	0.687	0.418	0.0e+00
NFATC1	0.0e+00	0.63	0.303	0.088	0.0e+00
NFATC2	0.0e+00	0.74	0.306	0.082	0.0e+00
NFE2L2	0.0e+00	-1.36	0.414	0.293	0.0e+00
NFIX	0.0e+00	0.95	0.590	0.203	0.0e+00
NFKB1	0.0e+00	0.55	0.630	0.297	0.0e+00
NFX1	0.0e+00	0.40	0.387	0.151	0.0e+00
NFXL1	0.0e+00	0.49	0.237	0.063	0.0e+00
NFYC	0.0e+00	0.16	0.494	0.294	0.0e+00
NIPBL	0.0e+00	0.17	0.712	0.444	0.0e+00
NISCH	0.0e+00	0.70	0.695	0.295	0.0e+00
NKTR	0.0e+00	0.40	0.648	0.341	0.0e+00
NMT1	0.0e+00	0.35	0.386	0.155	0.0e+00
NOD1	0.0e+00	0.34	0.311	0.114	0.0e+00
NOS1AP	0.0e+00	0.61	0.318	0.111	0.0e+00
NOTCH2	0.0e+00	0.47	0.453	0.164	0.0e+00
NPEPL1	0.0e+00	0.23	0.205	0.059	0.0e+00
NPEPPS	0.0e+00	0.14	0.472	0.250	0.0e+00
NR3C1	0.0e+00	0.43	0.625	0.324	0.0e+00
NR6A1	0.0e+00	-1.60	0.333	0.311	0.0e+00
NRBP1	0.0e+00	0.26	0.268	0.096	0.0e+00
NRDC	0.0e+00	0.48	0.472	0.191	0.0e+00
NRF1	0.0e+00	0.39	0.477	0.203	0.0e+00
NRIP1	0.0e+00	0.14	0.456	0.237	0.0e+00
NRP1	0.0e+00	-1.33	0.737	0.600	0.0e+00
NRROS	0.0e+00	0.96	0.264	0.083	0.0e+00
NSD1	0.0e+00	0.28	0.724	0.417	0.0e+00
NSD3	0.0e+00	0.29	0.632	0.329	0.0e+00
NSF	0.0e+00	0.24	0.379	0.173	0.0e+00
NSMAF	0.0e+00	0.58	0.434	0.151	0.0e+00
NSMCE2	0.0e+00	0.35	0.516	0.271	0.0e+00
NSRP1	0.0e+00	-2.08	0.143	0.181	0.0e+00
NT5C2	0.0e+00	0.31	0.453	0.199	0.0e+00
NTAN1	0.0e+00	-0.37	0.177	0.106	0.0e+00
NUDCD3	0.0e+00	0.42	0.489	0.209	0.0e+00
NUMA1	0.0e+00	0.39	0.432	0.174	0.0e+00
NUP214	0.0e+00	0.24	0.287	0.112	0.0e+00
NXF1	0.0e+00	0.38	0.364	0.116	0.0e+00
OAZ1	0.0e+00	-0.99	0.155	0.184	0.0e+00
ODF2	0.0e+00	0.28	0.328	0.131	0.0e+00
OGA	0.0e+00	0.47	0.521	0.212	0.0e+00
OGDH	0.0e+00	0.18	0.564	0.347	0.0e+00
OPA1	0.0e+00	0.30	0.355	0.156	0.0e+00
OPHN1	0.0e+00	0.53	0.435	0.201	0.0e+00
ORC4	0.0e+00	0.23	0.284	0.108	0.0e+00
OSBPL11	0.0e+00	0.29	0.307	0.120	0.0e+00
OSBPL9	0.0e+00	0.11	0.624	0.389	0.0e+00
OTUD4	0.0e+00	0.20	0.356	0.160	0.0e+00
OTUD5	0.0e+00	0.36	0.290	0.089	0.0e+00
OTULIN	0.0e+00	0.45	0.342	0.124	0.0e+00
OTULINL	0.0e+00	0.26	0.133	0.033	0.0e+00
P2RX4	0.0e+00	0.26	0.346	0.130	0.0e+00
P2RX7	0.0e+00	0.61	0.213	0.047	0.0e+00
P2RY6	0.0e+00	0.28	0.151	0.040	0.0e+00
P4HA1	0.0e+00	0.21	0.380	0.171	0.0e+00
PABPN1	0.0e+00	0.61	0.495	0.177	0.0e+00
PACS2	0.0e+00	0.35	0.324	0.110	0.0e+00
PACSIN2	0.0e+00	0.49	0.549	0.272	0.0e+00
PAFAH1B1	0.0e+00	0.17	0.671	0.409	0.0e+00
PAG1	0.0e+00	0.49	0.285	0.083	0.0e+00
PAIP2	0.0e+00	0.14	0.386	0.187	0.0e+00
PAK2	0.0e+00	0.23	0.453	0.219	0.0e+00
PALD1	0.0e+00	0.38	0.221	0.067	0.0e+00
PALLD	0.0e+00	-0.67	0.619	0.433	0.0e+00
PANK2	0.0e+00	0.17	0.355	0.161	0.0e+00
PANK4	0.0e+00	0.18	0.230	0.079	0.0e+00
PAPOLA	0.0e+00	0.39	0.541	0.244	0.0e+00
PARG	0.0e+00	-1.82	0.256	0.207	0.0e+00
PARP14	0.0e+00	0.46	0.274	0.102	0.0e+00
PARP3	0.0e+00	0.62	0.329	0.079	0.0e+00
PARP4	0.0e+00	0.27	0.376	0.163	0.0e+00
PARP8	0.0e+00	0.63	0.572	0.246	0.0e+00
PARVA	0.0e+00	0.49	0.456	0.216	0.0e+00
PAXBP1	0.0e+00	0.80	0.554	0.193	0.0e+00
PBX1	0.0e+00	0.81	0.777	0.505	0.0e+00
PCBD2	0.0e+00	0.28	0.307	0.127	0.0e+00
PCBP2	0.0e+00	0.18	0.483	0.238	0.0e+00
PCCA	0.0e+00	0.28	0.489	0.250	0.0e+00
PCDH7	0.0e+00	0.13	0.804	0.504	0.0e+00
PCDHGA2	0.0e+00	-2.40	0.039	0.133	0.0e+00
PCF11	0.0e+00	0.22	0.412	0.198	0.0e+00
PCM1	0.0e+00	0.33	0.558	0.286	0.0e+00
PCMTD1	0.0e+00	-0.16	0.482	0.310	0.0e+00
PCMTD2	0.0e+00	0.17	0.333	0.153	0.0e+00
PCNX1	0.0e+00	0.27	0.465	0.241	0.0e+00
PDCD11	0.0e+00	-1.81	0.266	0.186	0.0e+00
PDCD6IP	0.0e+00	0.12	0.335	0.157	0.0e+00
PDE4A	0.0e+00	0.45	0.346	0.140	0.0e+00
PDE4B	0.0e+00	0.36	0.637	0.411	0.0e+00
PDE4D	0.0e+00	0.11	0.857	0.521	0.0e+00
PDE4DIP	0.0e+00	-0.28	0.644	0.483	0.0e+00
PDE7A	0.0e+00	0.24	0.419	0.223	0.0e+00
PDIA3	0.0e+00	-0.31	0.314	0.185	0.0e+00
PDLIM7	0.0e+00	0.25	0.265	0.097	0.0e+00
PDPK1	0.0e+00	0.32	0.404	0.172	0.0e+00
PDS5A	0.0e+00	0.17	0.491	0.245	0.0e+00
PDS5B	0.0e+00	0.24	0.403	0.189	0.0e+00
PDSS2	0.0e+00	-1.73	0.431	0.280	0.0e+00
PEAK1	0.0e+00	0.16	0.682	0.420	0.0e+00
PELI1	0.0e+00	0.17	0.339	0.161	0.0e+00
PEPD	0.0e+00	0.53	0.228	0.064	0.0e+00
PEX14	0.0e+00	0.34	0.345	0.131	0.0e+00
PFKFB3	0.0e+00	0.52	0.196	0.045	0.0e+00
PFN1	0.0e+00	-1.00	0.103	0.136	0.0e+00
PHACTR2	0.0e+00	0.70	0.619	0.322	0.0e+00
PHACTR4	0.0e+00	0.23	0.382	0.183	0.0e+00
PHC3	0.0e+00	0.22	0.417	0.195	0.0e+00
PHF12	0.0e+00	0.26	0.402	0.166	0.0e+00
PHF14	0.0e+00	0.23	0.473	0.249	0.0e+00
PHF2	0.0e+00	0.32	0.238	0.068	0.0e+00
PHF20	0.0e+00	0.45	0.452	0.180	0.0e+00
PHF20L1	0.0e+00	0.36	0.658	0.362	0.0e+00
PHF21A	0.0e+00	0.37	0.687	0.389	0.0e+00
PHF3	0.0e+00	0.20	0.430	0.219	0.0e+00
PHKA2	0.0e+00	0.32	0.292	0.113	0.0e+00
PHKB	0.0e+00	0.38	0.495	0.247	0.0e+00
PHLDB1	0.0e+00	0.51	0.447	0.173	0.0e+00
PHYHD1	0.0e+00	0.63	0.348	0.116	0.0e+00
PI4KA	0.0e+00	0.18	0.425	0.209	0.0e+00
PIAS1	0.0e+00	0.13	0.531	0.284	0.0e+00
PIAS2	0.0e+00	0.29	0.393	0.174	0.0e+00
PIBF1	0.0e+00	0.32	0.479	0.239	0.0e+00
PICALM	0.0e+00	0.14	0.623	0.365	0.0e+00
PID1	0.0e+00	0.94	0.597	0.306	0.0e+00
PIK3AP1	0.0e+00	0.76	0.175	0.029	0.0e+00
PIK3CA	0.0e+00	0.27	0.446	0.214	0.0e+00
PIK3CD	0.0e+00	0.47	0.178	0.039	0.0e+00
PIKFYVE	0.0e+00	-2.25	0.257	0.185	0.0e+00
PIP4K2A	0.0e+00	1.01	0.452	0.161	0.0e+00
PITPNA	0.0e+00	0.37	0.419	0.191	0.0e+00
PITPNM2	0.0e+00	0.59	0.367	0.150	0.0e+00
PKD1	0.0e+00	0.50	0.474	0.187	0.0e+00
PKD2	0.0e+00	0.31	0.389	0.181	0.0e+00
PKIG	0.0e+00	0.27	0.371	0.170	0.0e+00
PKN1	0.0e+00	0.41	0.349	0.125	0.0e+00
PKN2	0.0e+00	0.20	0.470	0.238	0.0e+00
PKNOX2	0.0e+00	0.57	0.297	0.111	0.0e+00
PLCE1	0.0e+00	0.45	0.456	0.234	0.0e+00
PLCG1	0.0e+00	0.33	0.290	0.111	0.0e+00
PLCG2	0.0e+00	0.49	0.177	0.037	0.0e+00
PLCL1	0.0e+00	0.63	0.487	0.233	0.0e+00
PLCL2	0.0e+00	0.80	0.411	0.139	0.0e+00
PLD1	0.0e+00	0.34	0.376	0.161	0.0e+00
PLD4	0.0e+00	0.36	0.143	0.030	0.0e+00
PLEKHA5	0.0e+00	-1.32	0.542	0.351	0.0e+00
PLEKHA6	0.0e+00	0.66	0.450	0.204	0.0e+00
PLEKHG3	0.0e+00	0.36	0.278	0.088	0.0e+00
PLEKHM2	0.0e+00	0.30	0.515	0.278	0.0e+00
PLEKHM3	0.0e+00	0.49	0.369	0.151	0.0e+00
PLN	0.0e+00	-0.97	0.595	0.498	0.0e+00
PLOD1	0.0e+00	0.22	0.279	0.111	0.0e+00
PLXDC2	0.0e+00	0.27	0.474	0.266	0.0e+00
PLXNA4	0.0e+00	0.78	0.567	0.280	0.0e+00
PLXNC1	0.0e+00	0.36	0.145	0.030	0.0e+00
PMEPA1	0.0e+00	0.79	0.331	0.096	0.0e+00
PNISR	0.0e+00	0.62	0.775	0.402	0.0e+00
PNN	0.0e+00	0.41	0.461	0.198	0.0e+00
POU2F2	0.0e+00	0.67	0.155	0.030	0.0e+00
PPARD	0.0e+00	0.45	0.379	0.136	0.0e+00
PPARGC1A	0.0e+00	-1.43	0.333	0.336	0.0e+00
PPFIA1	0.0e+00	0.31	0.418	0.202	0.0e+00
PPIA	0.0e+00	-1.13	0.102	0.154	0.0e+00
PPM1B	0.0e+00	0.27	0.352	0.157	0.0e+00
PPM1H	0.0e+00	0.71	0.450	0.217	0.0e+00
PPP1CC	0.0e+00	0.18	0.273	0.098	0.0e+00
PPP1R10	0.0e+00	-1.87	0.282	0.242	0.0e+00
PPP1R12A	0.0e+00	0.23	0.706	0.422	0.0e+00
PPP1R12B	0.0e+00	0.42	0.663	0.398	0.0e+00
PPP1R12C	0.0e+00	0.63	0.366	0.102	0.0e+00
PPP1R2	0.0e+00	-2.26	0.249	0.258	0.0e+00
PPP1R21	0.0e+00	0.57	0.248	0.062	0.0e+00
PPP2CA	0.0e+00	0.22	0.323	0.137	0.0e+00
PPP2R5A	0.0e+00	0.16	0.448	0.231	0.0e+00
PPP2R5C	0.0e+00	0.45	0.553	0.254	0.0e+00
PPP2R5E	0.0e+00	0.20	0.500	0.256	0.0e+00
PPP3CA	0.0e+00	0.26	0.775	0.533	0.0e+00
PPP4R1	0.0e+00	0.43	0.436	0.172	0.0e+00
PPP4R2	0.0e+00	0.24	0.319	0.131	0.0e+00
PPP4R3A	0.0e+00	0.27	0.393	0.170	0.0e+00
PPP6R2	0.0e+00	0.36	0.444	0.191	0.0e+00
PPP6R3	0.0e+00	0.31	0.582	0.291	0.0e+00
PRDM2	0.0e+00	0.52	0.442	0.161	0.0e+00
PREB	0.0e+00	0.31	0.275	0.086	0.0e+00
PREX1	0.0e+00	0.70	0.207	0.038	0.0e+00
PRKAG1	0.0e+00	0.26	0.321	0.129	0.0e+00
PRKAG2	0.0e+00	0.75	0.468	0.153	0.0e+00
PRKAR1A	0.0e+00	0.18	0.380	0.173	0.0e+00
PRKAR1B	0.0e+00	-2.84	0.033	0.104	0.0e+00
PRKCA	0.0e+00	0.60	0.594	0.328	0.0e+00
PRKCB	0.0e+00	1.22	0.236	0.049	0.0e+00
PRKCD	0.0e+00	0.89	0.301	0.053	0.0e+00
PRKCE	0.0e+00	0.76	0.715	0.403	0.0e+00
PRKN	0.0e+00	0.42	0.640	0.395	0.0e+00
PRPF38B	0.0e+00	0.40	0.380	0.143	0.0e+00
PRPF39	0.0e+00	0.42	0.487	0.200	0.0e+00
PRPF4B	0.0e+00	0.70	0.717	0.334	0.0e+00
PRR14L	0.0e+00	0.21	0.379	0.174	0.0e+00
PRRC2B	0.0e+00	0.48	0.505	0.191	0.0e+00
PRRC2C	0.0e+00	0.43	0.647	0.325	0.0e+00
PSAP	0.0e+00	-0.65	0.434	0.329	0.0e+00
PSD3	0.0e+00	0.61	0.768	0.504	0.0e+00
PSMA3	0.0e+00	-0.33	0.342	0.208	0.0e+00
PSMD14	0.0e+00	-2.36	0.234	0.201	0.0e+00
PTEN	0.0e+00	0.18	0.502	0.251	0.0e+00
PTMA	0.0e+00	-0.74	0.238	0.205	0.0e+00
PTP4A2	0.0e+00	0.13	0.452	0.239	0.0e+00
PTPA	0.0e+00	0.11	0.275	0.108	0.0e+00
PTPN1	0.0e+00	0.32	0.252	0.077	0.0e+00
PTPN11	0.0e+00	0.20	0.304	0.124	0.0e+00
PTPRA	0.0e+00	0.37	0.526	0.243	0.0e+00
PTPRC	0.0e+00	0.79	0.243	0.070	0.0e+00
PTPRG	0.0e+00	-0.67	0.733	0.568	0.0e+00
PTPRJ	0.0e+00	1.09	0.433	0.170	0.0e+00
PTPRS	0.0e+00	0.35	0.334	0.117	0.0e+00
PUM2	0.0e+00	0.13	0.488	0.259	0.0e+00
PVT1	0.0e+00	0.70	0.334	0.107	0.0e+00
PWWP2A	0.0e+00	0.33	0.378	0.157	0.0e+00
PXK	0.0e+00	0.46	0.325	0.114	0.0e+00
PXN	0.0e+00	0.42	0.395	0.149	0.0e+00
QKI	0.0e+00	-0.61	0.825	0.639	0.0e+00
R3HDM2	0.0e+00	0.45	0.551	0.251	0.0e+00
RAB10	0.0e+00	0.18	0.514	0.291	0.0e+00
RAB11FIP3	0.0e+00	0.24	0.301	0.123	0.0e+00
RAB11FIP5	0.0e+00	0.48	0.284	0.081	0.0e+00
RAB31	0.0e+00	0.47	0.353	0.131	0.0e+00
RAB3GAP1	0.0e+00	0.29	0.364	0.158	0.0e+00
RAB3GAP2	0.0e+00	0.22	0.310	0.128	0.0e+00
RAB40C	0.0e+00	0.32	0.368	0.146	0.0e+00
RAB7A	0.0e+00	0.24	0.407	0.173	0.0e+00
RAB8B	0.0e+00	0.38	0.347	0.132	0.0e+00
RABEP1	0.0e+00	0.35	0.565	0.281	0.0e+00
RABGAP1L	0.0e+00	0.26	0.631	0.382	0.0e+00
RABL6	0.0e+00	0.11	0.378	0.184	0.0e+00
RAF1	0.0e+00	0.48	0.516	0.211	0.0e+00
RAI1	0.0e+00	0.76	0.533	0.190	0.0e+00
RANBP10	0.0e+00	0.14	0.308	0.138	0.0e+00
RANBP2	0.0e+00	0.38	0.449	0.199	0.0e+00
RANBP9	0.0e+00	0.38	0.463	0.205	0.0e+00
RAP1B	0.0e+00	0.18	0.374	0.182	0.0e+00
RAP1GAP2	0.0e+00	0.33	0.321	0.133	0.0e+00
RAP1GDS1	0.0e+00	0.51	0.498	0.238	0.0e+00
RAPGEF1	0.0e+00	0.32	0.546	0.292	0.0e+00
RAPGEF2	0.0e+00	0.15	0.718	0.462	0.0e+00
RAPH1	0.0e+00	-0.26	0.570	0.412	0.0e+00
RASA1	0.0e+00	0.17	0.443	0.217	0.0e+00
RASA3	0.0e+00	0.74	0.391	0.118	0.0e+00
RASAL2	0.0e+00	-0.28	0.588	0.446	0.0e+00
RASGRP4	0.0e+00	0.32	0.109	0.017	0.0e+00
RASSF2	0.0e+00	0.35	0.179	0.046	0.0e+00
RB1	0.0e+00	0.44	0.512	0.236	0.0e+00
RB1CC1	0.0e+00	0.22	0.572	0.317	0.0e+00
RBFOX2	0.0e+00	0.60	0.673	0.378	0.0e+00
RBM20	0.0e+00	-0.12	0.717	0.440	0.0e+00
RBM25	0.0e+00	-1.45	0.715	0.461	0.0e+00
RBM28	0.0e+00	0.62	0.470	0.171	0.0e+00
RBM33	0.0e+00	0.46	0.477	0.198	0.0e+00
RBM47	0.0e+00	0.55	0.190	0.049	0.0e+00
RBM4B	0.0e+00	-1.27	0.087	0.177	0.0e+00
RBM5	0.0e+00	0.50	0.666	0.319	0.0e+00
RBMS2	0.0e+00	0.12	0.344	0.166	0.0e+00
RBPJ	0.0e+00	1.01	0.607	0.259	0.0e+00
RCAN2	0.0e+00	-0.39	0.540	0.411	0.0e+00
RCOR1	0.0e+00	0.40	0.416	0.174	0.0e+00
RCSD1	0.0e+00	0.64	0.497	0.198	0.0e+00
RDX	0.0e+00	-2.10	0.329	0.259	0.0e+00
REPS2	0.0e+00	0.45	0.209	0.060	0.0e+00
RERE	0.0e+00	0.42	0.806	0.494	0.0e+00
REV1	0.0e+00	0.31	0.359	0.150	0.0e+00
REV3L	0.0e+00	0.25	0.413	0.207	0.0e+00
RFTN1	0.0e+00	0.73	0.612	0.276	0.0e+00
RGL1	0.0e+00	0.57	0.485	0.225	0.0e+00
RGL2	0.0e+00	0.33	0.290	0.090	0.0e+00
RHOA	0.0e+00	-0.34	0.400	0.251	0.0e+00
RHOQ	0.0e+00	0.42	0.432	0.178	0.0e+00
RHOT1	0.0e+00	0.12	0.471	0.255	0.0e+00
RIC8B	0.0e+00	0.14	0.367	0.167	0.0e+00
RICTOR	0.0e+00	0.13	0.384	0.195	0.0e+00
RIN2	0.0e+00	0.57	0.410	0.169	0.0e+00
RING1	0.0e+00	0.14	0.155	0.039	0.0e+00
RIOK3	0.0e+00	0.31	0.404	0.174	0.0e+00
RNF10	0.0e+00	0.20	0.309	0.124	0.0e+00
RNF111	0.0e+00	0.25	0.445	0.211	0.0e+00
RNF150	0.0e+00	0.98	0.568	0.226	0.0e+00
RNF169	0.0e+00	0.39	0.459	0.214	0.0e+00
RNF207	0.0e+00	0.83	0.320	0.126	0.0e+00
RNF213	0.0e+00	0.64	0.424	0.165	0.0e+00
RNF216	0.0e+00	0.56	0.568	0.246	0.0e+00
RNF38	0.0e+00	0.21	0.381	0.177	0.0e+00
RNF40	0.0e+00	-2.61	0.135	0.132	0.0e+00
RNPC3	0.0e+00	0.22	0.337	0.151	0.0e+00
RNPEP	0.0e+00	0.15	0.264	0.103	0.0e+00
RNPEPL1	0.0e+00	0.25	0.224	0.069	0.0e+00
ROCK1	0.0e+00	0.23	0.664	0.387	0.0e+00
ROCK2	0.0e+00	-0.84	0.691	0.455	0.0e+00
ROR1	0.0e+00	0.77	0.542	0.280	0.0e+00
RORA	0.0e+00	1.23	0.823	0.592	0.0e+00
RPL10	0.0e+00	-0.65	0.167	0.127	0.0e+00
RPL10A	0.0e+00	-0.36	0.231	0.142	0.0e+00
RPL13	0.0e+00	-1.28	0.196	0.268	0.0e+00
RPL18A	0.0e+00	-1.35	0.109	0.202	0.0e+00
RPL29	0.0e+00	-2.43	0.087	0.217	0.0e+00
RPL34	0.0e+00	-2.83	0.098	0.208	0.0e+00
RPL37A	0.0e+00	-1.33	0.133	0.219	0.0e+00
RPL41	0.0e+00	-1.53	0.170	0.280	0.0e+00
RPRD1A	0.0e+00	0.20	0.320	0.141	0.0e+00
RPRD2	0.0e+00	0.22	0.370	0.164	0.0e+00
RPS14	0.0e+00	-1.10	0.168	0.212	0.0e+00
RPS19	0.0e+00	-1.24	0.103	0.180	0.0e+00
RPS28	0.0e+00	-1.25	0.118	0.190	0.0e+00
RPS29	0.0e+00	-1.45	0.206	0.316	0.0e+00
RPS6KA5	0.0e+00	-1.51	0.295	0.246	0.0e+00
RPS6KB1	0.0e+00	0.12	0.436	0.222	0.0e+00
RPS6KB2	0.0e+00	0.33	0.207	0.047	0.0e+00
RPS6KC1	0.0e+00	0.62	0.337	0.092	0.0e+00
RPTOR	0.0e+00	0.54	0.575	0.249	0.0e+00
RRBP1	0.0e+00	0.74	0.637	0.268	0.0e+00
RREB1	0.0e+00	0.81	0.672	0.356	0.0e+00
RSBN1L	0.0e+00	0.21	0.464	0.231	0.0e+00
RSC1A1	0.0e+00	0.39	0.463	0.199	0.0e+00
RSF1	0.0e+00	0.15	0.416	0.216	0.0e+00
RSRC1	0.0e+00	0.34	0.498	0.245	0.0e+00
RSRC2	0.0e+00	0.13	0.494	0.262	0.0e+00
RSRP1	0.0e+00	-0.13	0.782	0.554	0.0e+00
RSU1	0.0e+00	-1.08	0.525	0.322	0.0e+00
RUBCN	0.0e+00	0.33	0.326	0.135	0.0e+00
RUFY3	0.0e+00	0.40	0.335	0.131	0.0e+00
RUNX1	0.0e+00	1.54	0.330	0.082	0.0e+00
RYR2	0.0e+00	0.63	0.913	0.516	0.0e+00
S100A6	0.0e+00	-1.09	0.118	0.166	0.0e+00
S1PR1	0.0e+00	-2.26	0.079	0.183	0.0e+00
SAFB	0.0e+00	0.39	0.410	0.151	0.0e+00
SAFB2	0.0e+00	0.63	0.480	0.168	0.0e+00
SAMD4A	0.0e+00	0.97	0.710	0.368	0.0e+00
SAP25	0.0e+00	0.29	0.181	0.038	0.0e+00
SASH1	0.0e+00	0.50	0.573	0.289	0.0e+00
SAT1	0.0e+00	0.10	0.333	0.148	0.0e+00
SBF1	0.0e+00	0.28	0.204	0.056	0.0e+00
SBF2	0.0e+00	0.23	0.728	0.462	0.0e+00
SBNO2	0.0e+00	0.24	0.243	0.083	0.0e+00
SCAF11	0.0e+00	0.28	0.392	0.185	0.0e+00
SCAF4	0.0e+00	0.29	0.356	0.148	0.0e+00
SCAF8	0.0e+00	0.28	0.538	0.267	0.0e+00
SCAPER	0.0e+00	0.13	0.479	0.276	0.0e+00
SDCCAG8	0.0e+00	0.50	0.391	0.150	0.0e+00
SEC14L1	0.0e+00	0.49	0.486	0.193	0.0e+00
SEC16A	0.0e+00	0.23	0.260	0.093	0.0e+00
SEC24A	0.0e+00	0.19	0.392	0.192	0.0e+00
SEC24B	0.0e+00	0.34	0.443	0.181	0.0e+00
SEC24D	0.0e+00	0.18	0.437	0.231	0.0e+00
SEC31A	0.0e+00	0.42	0.438	0.173	0.0e+00
SEC63	0.0e+00	0.22	0.418	0.205	0.0e+00
SECISBP2	0.0e+00	0.39	0.318	0.117	0.0e+00
SECISBP2L	0.0e+00	0.30	0.292	0.109	0.0e+00
SEL1L	0.0e+00	0.15	0.281	0.116	0.0e+00
SELENOP	0.0e+00	-1.06	0.205	0.208	0.0e+00
SEMA6D	0.0e+00	0.49	0.393	0.170	0.0e+00
SENP2	0.0e+00	0.24	0.321	0.131	0.0e+00
SENP5	0.0e+00	0.24	0.319	0.138	0.0e+00
SENP6	0.0e+00	0.22	0.471	0.239	0.0e+00
SENP7	0.0e+00	0.24	0.420	0.197	0.0e+00
SEPTIN11	0.0e+00	0.27	0.393	0.191	0.0e+00
SEPTIN8	0.0e+00	0.21	0.339	0.141	0.0e+00
SEPTIN9	0.0e+00	0.41	0.242	0.076	0.0e+00
SERF2	0.0e+00	-1.06	0.204	0.227	0.0e+00
SERPING1	0.0e+00	-1.15	0.176	0.193	0.0e+00
SERPINH1	0.0e+00	-0.83	0.163	0.155	0.0e+00
SESN1	0.0e+00	0.23	0.534	0.309	0.0e+00
SESTD1	0.0e+00	0.51	0.357	0.121	0.0e+00
SETBP1	0.0e+00	0.86	0.598	0.323	0.0e+00
SETD2	0.0e+00	0.35	0.502	0.232	0.0e+00
SETD3	0.0e+00	0.30	0.378	0.153	0.0e+00
SETDB1	0.0e+00	0.25	0.306	0.109	0.0e+00
SETX	0.0e+00	0.26	0.372	0.179	0.0e+00
SF1	0.0e+00	0.25	0.375	0.139	0.0e+00
SF3B1	0.0e+00	0.29	0.610	0.312	0.0e+00
SF3B2	0.0e+00	0.14	0.312	0.133	0.0e+00
SFI1	0.0e+00	0.28	0.297	0.109	0.0e+00
SFPQ	0.0e+00	0.36	0.509	0.235	0.0e+00
SFSWAP	0.0e+00	0.33	0.468	0.219	0.0e+00
SGK3	0.0e+00	0.44	0.352	0.142	0.0e+00
SGMS1	0.0e+00	0.35	0.647	0.362	0.0e+00
SH3KBP1	0.0e+00	0.33	0.403	0.180	0.0e+00
SH3PXD2A	0.0e+00	0.74	0.547	0.203	0.0e+00
SH3PXD2B	0.0e+00	0.37	0.237	0.066	0.0e+00
SIK2	0.0e+00	0.11	0.398	0.206	0.0e+00
SIK3	0.0e+00	0.36	0.700	0.427	0.0e+00
SIPA1	0.0e+00	0.28	0.270	0.101	0.0e+00
SIPA1L1	0.0e+00	0.57	0.385	0.146	0.0e+00
SIPA1L2	0.0e+00	0.53	0.359	0.144	0.0e+00
SIPA1L3	0.0e+00	0.39	0.322	0.109	0.0e+00
SIRPA	0.0e+00	0.50	0.280	0.096	0.0e+00
SIRT7	0.0e+00	0.26	0.207	0.059	0.0e+00
SKI	0.0e+00	0.92	0.568	0.179	0.0e+00
SLAIN2	0.0e+00	0.32	0.466	0.236	0.0e+00
SLC10A7	0.0e+00	0.37	0.368	0.162	0.0e+00
SLC11A1	0.0e+00	0.43	0.119	0.015	0.0e+00
SLC12A6	0.0e+00	0.34	0.593	0.308	0.0e+00
SLC16A6	0.0e+00	0.48	0.162	0.031	0.0e+00
SLC1A5	0.0e+00	0.19	0.299	0.128	0.0e+00
SLC23A2	0.0e+00	0.41	0.369	0.133	0.0e+00
SLC25A3	0.0e+00	0.25	0.502	0.249	0.0e+00
SLC25A36	0.0e+00	-0.12	0.429	0.246	0.0e+00
SLC25A37	0.0e+00	0.47	0.248	0.052	0.0e+00
SLC25A4	0.0e+00	-0.71	0.429	0.393	0.0e+00
SLC29A1	0.0e+00	0.11	0.257	0.087	0.0e+00
SLC30A9	0.0e+00	0.19	0.346	0.157	0.0e+00
SLC38A2	0.0e+00	0.42	0.509	0.259	0.0e+00
SLC38A6	0.0e+00	0.47	0.325	0.116	0.0e+00
SLC39A10	0.0e+00	-2.99	0.132	0.200	0.0e+00
SLC43A2	0.0e+00	0.48	0.194	0.051	0.0e+00
SLC44A2	0.0e+00	0.22	0.265	0.099	0.0e+00
SLC45A4	0.0e+00	0.36	0.205	0.048	0.0e+00
SLC6A6	0.0e+00	0.27	0.386	0.193	0.0e+00
SLC9A1	0.0e+00	0.26	0.307	0.107	0.0e+00
SLC9A8	0.0e+00	0.19	0.312	0.125	0.0e+00
SLC9A9	0.0e+00	1.35	0.386	0.128	0.0e+00
SLCO2B1	0.0e+00	0.67	0.302	0.101	0.0e+00
SLCO3A1	0.0e+00	0.50	0.526	0.290	0.0e+00
SLF2	0.0e+00	0.33	0.402	0.175	0.0e+00
SLK	0.0e+00	0.54	0.572	0.299	0.0e+00
SLMAP	0.0e+00	0.28	0.537	0.294	0.0e+00
SLTM	0.0e+00	0.25	0.591	0.323	0.0e+00
SMAD2	0.0e+00	0.33	0.300	0.111	0.0e+00
SMAD3	0.0e+00	0.82	0.420	0.128	0.0e+00
SMAD4	0.0e+00	0.35	0.396	0.162	0.0e+00
SMAP1	0.0e+00	0.23	0.343	0.152	0.0e+00
SMARCA2	0.0e+00	0.40	0.483	0.216	0.0e+00
SMARCA4	0.0e+00	0.42	0.366	0.123	0.0e+00
SMARCC2	0.0e+00	0.21	0.384	0.162	0.0e+00
SMC1A	0.0e+00	0.27	0.319	0.132	0.0e+00
SMCHD1	0.0e+00	0.23	0.438	0.215	0.0e+00
SMG1	0.0e+00	0.38	0.699	0.375	0.0e+00
SMG6	0.0e+00	0.22	0.618	0.372	0.0e+00
SMTN	0.0e+00	0.67	0.581	0.304	0.0e+00
SMURF1	0.0e+00	0.50	0.400	0.147	0.0e+00
SMURF2	0.0e+00	0.14	0.519	0.292	0.0e+00
SMYD3	0.0e+00	0.78	0.603	0.292	0.0e+00
SNAP23	0.0e+00	0.21	0.386	0.176	0.0e+00
SNAPC3	0.0e+00	0.18	0.407	0.190	0.0e+00
SND1	0.0e+00	0.67	0.626	0.270	0.0e+00
SNHG20	0.0e+00	-0.82	0.212	0.187	0.0e+00
SNRNP70	0.0e+00	0.74	0.707	0.309	0.0e+00
SNX2	0.0e+00	0.37	0.358	0.156	0.0e+00
SNX24	0.0e+00	0.61	0.429	0.171	0.0e+00
SNX29	0.0e+00	0.87	0.577	0.215	0.0e+00
SNX30	0.0e+00	0.58	0.314	0.088	0.0e+00
SNX5	0.0e+00	0.38	0.292	0.099	0.0e+00
SNX6	0.0e+00	0.29	0.411	0.171	0.0e+00
SNX7	0.0e+00	-2.12	0.124	0.180	0.0e+00
SNX8	0.0e+00	0.46	0.204	0.049	0.0e+00
SNX9	0.0e+00	0.55	0.418	0.150	0.0e+00
SOBP	0.0e+00	0.66	0.489	0.238	0.0e+00
SOGA1	0.0e+00	0.31	0.261	0.094	0.0e+00
SON	0.0e+00	-0.59	0.849	0.566	0.0e+00
SORBS2	0.0e+00	-0.53	0.646	0.455	0.0e+00
SOS2	0.0e+00	0.20	0.459	0.234	0.0e+00
SP140	0.0e+00	0.27	0.406	0.209	0.0e+00
SP3	0.0e+00	0.18	0.390	0.185	0.0e+00
SPAG9	0.0e+00	0.44	0.748	0.428	0.0e+00
SPECC1L	0.0e+00	0.38	0.419	0.176	0.0e+00
SPEN	0.0e+00	0.59	0.392	0.128	0.0e+00
SPG7	0.0e+00	0.25	0.236	0.077	0.0e+00
SPI1	0.0e+00	0.33	0.142	0.031	0.0e+00
SPOPL	0.0e+00	-2.13	0.278	0.201	0.0e+00
SPPL3	0.0e+00	0.24	0.485	0.239	0.0e+00
SPRED1	0.0e+00	0.15	0.372	0.187	0.0e+00
SPRED2	0.0e+00	0.43	0.476	0.211	0.0e+00
SPTAN1	0.0e+00	0.20	0.533	0.299	0.0e+00
SRCAP	0.0e+00	0.32	0.471	0.204	0.0e+00
SREK1	0.0e+00	0.23	0.506	0.249	0.0e+00
SRGAP2C	0.0e+00	0.54	0.655	0.350	0.0e+00
SRPK1	0.0e+00	0.20	0.266	0.102	0.0e+00
SRRM1	0.0e+00	0.65	0.626	0.272	0.0e+00
SRRM2	0.0e+00	0.46	0.763	0.432	0.0e+00
SRRT	0.0e+00	0.41	0.292	0.097	0.0e+00
SRSF10	0.0e+00	0.14	0.340	0.162	0.0e+00
SRSF2	0.0e+00	-0.47	0.607	0.407	0.0e+00
SRSF3	0.0e+00	0.18	0.483	0.228	0.0e+00
SRSF4	0.0e+00	0.30	0.313	0.121	0.0e+00
SRSF5	0.0e+00	0.50	0.703	0.328	0.0e+00
SRSF6	0.0e+00	0.42	0.497	0.177	0.0e+00
SS18	0.0e+00	0.29	0.327	0.129	0.0e+00
SSBP2	0.0e+00	0.49	0.525	0.256	0.0e+00
SSBP3	0.0e+00	0.52	0.364	0.113	0.0e+00
SSH2	0.0e+00	0.29	0.792	0.550	0.0e+00
ST3GAL1	0.0e+00	0.22	0.295	0.126	0.0e+00
ST3GAL3	0.0e+00	0.60	0.475	0.203	0.0e+00
ST3GAL4	0.0e+00	0.45	0.431	0.190	0.0e+00
ST5	0.0e+00	0.32	0.508	0.278	0.0e+00
STAG1	0.0e+00	0.22	0.706	0.448	0.0e+00
STAG2	0.0e+00	0.15	0.484	0.254	0.0e+00
STARD9	0.0e+00	0.56	0.414	0.167	0.0e+00
STAT3	0.0e+00	-0.16	0.458	0.274	0.0e+00
STAT5B	0.0e+00	0.35	0.497	0.234	0.0e+00
STAT6	0.0e+00	0.40	0.271	0.076	0.0e+00
STAU1	0.0e+00	0.32	0.295	0.100	0.0e+00
STEAP3	0.0e+00	0.49	0.274	0.080	0.0e+00
STK11	0.0e+00	0.24	0.229	0.072	0.0e+00
STK24	0.0e+00	0.49	0.414	0.139	0.0e+00
STK25	0.0e+00	0.23	0.279	0.099	0.0e+00
STK3	0.0e+00	0.48	0.533	0.262	0.0e+00
STK38	0.0e+00	0.40	0.525	0.224	0.0e+00
STK39	0.0e+00	0.61	0.540	0.274	0.0e+00
STK4	0.0e+00	0.37	0.240	0.073	0.0e+00
STON2	0.0e+00	0.46	0.247	0.080	0.0e+00
STRN	0.0e+00	0.28	0.340	0.141	0.0e+00
STRN3	0.0e+00	-0.12	0.676	0.473	0.0e+00
STRN4	0.0e+00	0.22	0.227	0.076	0.0e+00
STT3B	0.0e+00	-2.22	0.238	0.190	0.0e+00
STX16	0.0e+00	0.10	0.386	0.169	0.0e+00
STX18	0.0e+00	0.27	0.287	0.107	0.0e+00
STX8	0.0e+00	0.36	0.444	0.207	0.0e+00
STXBP3	0.0e+00	0.38	0.334	0.127	0.0e+00
SUCLG2	0.0e+00	0.34	0.366	0.157	0.0e+00
SUGP2	0.0e+00	0.19	0.247	0.088	0.0e+00
SULF2	0.0e+00	0.39	0.277	0.091	0.0e+00
SUPT20H	0.0e+00	0.20	0.386	0.172	0.0e+00
SUPT3H	0.0e+00	0.30	0.405	0.197	0.0e+00
SUPT5H	0.0e+00	0.37	0.295	0.092	0.0e+00
SUPT6H	0.0e+00	0.17	0.276	0.108	0.0e+00
SUSD6	0.0e+00	0.13	0.614	0.360	0.0e+00
SVIL	0.0e+00	0.68	0.737	0.426	0.0e+00
SYK	0.0e+00	0.61	0.301	0.111	0.0e+00
SYNE1	0.0e+00	0.13	0.621	0.397	0.0e+00
SYNE2	0.0e+00	0.30	0.463	0.261	0.0e+00
SYNJ1	0.0e+00	0.33	0.360	0.148	0.0e+00
SYNRG	0.0e+00	0.29	0.315	0.131	0.0e+00
TAB2	0.0e+00	0.31	0.355	0.158	0.0e+00
TACC1	0.0e+00	0.14	0.543	0.307	0.0e+00
TAF15	0.0e+00	0.14	0.397	0.193	0.0e+00
TAF1D	0.0e+00	0.29	0.420	0.198	0.0e+00
TAF4	0.0e+00	0.39	0.248	0.066	0.0e+00
TANC2	0.0e+00	0.81	0.532	0.249	0.0e+00
TANGO2	0.0e+00	0.34	0.425	0.207	0.0e+00
TANGO6	0.0e+00	0.34	0.327	0.133	0.0e+00
TAOK3	0.0e+00	0.86	0.470	0.167	0.0e+00
TARDBP	0.0e+00	0.14	0.385	0.173	0.0e+00
TASOR	0.0e+00	0.33	0.596	0.304	0.0e+00
TBC1D22A	0.0e+00	0.54	0.355	0.135	0.0e+00
TBC1D23	0.0e+00	0.16	0.361	0.161	0.0e+00
TBC1D2B	0.0e+00	0.34	0.193	0.049	0.0e+00
TBC1D5	0.0e+00	0.33	0.718	0.450	0.0e+00
TBC1D9B	0.0e+00	0.50	0.427	0.154	0.0e+00
TBCE	0.0e+00	0.24	0.296	0.109	0.0e+00
TBCK	0.0e+00	0.17	0.410	0.205	0.0e+00
TBK1	0.0e+00	0.29	0.324	0.125	0.0e+00
TBL1X	0.0e+00	0.31	0.574	0.304	0.0e+00
TBL1XR1	0.0e+00	0.39	0.440	0.183	0.0e+00
TBXAS1	0.0e+00	0.84	0.209	0.048	0.0e+00
TCAP	0.0e+00	-1.90	0.149	0.277	0.0e+00
TCERG1	0.0e+00	0.33	0.332	0.134	0.0e+00
TCF20	0.0e+00	0.25	0.418	0.204	0.0e+00
TCF25	0.0e+00	0.75	0.667	0.274	0.0e+00
TCF7L1	0.0e+00	0.69	0.441	0.196	0.0e+00
TCF7L2	0.0e+00	0.52	0.611	0.317	0.0e+00
TCIRG1	0.0e+00	0.45	0.203	0.047	0.0e+00
TDRD3	0.0e+00	0.29	0.389	0.177	0.0e+00
TEAD1	0.0e+00	0.49	0.610	0.363	0.0e+00
TEC	0.0e+00	0.74	0.349	0.120	0.0e+00
TENT4B	0.0e+00	0.25	0.373	0.167	0.0e+00
TEP1	0.0e+00	0.50	0.253	0.064	0.0e+00
TERF2	0.0e+00	0.26	0.277	0.106	0.0e+00
TET2	0.0e+00	0.20	0.438	0.198	0.0e+00
TET3	0.0e+00	0.66	0.481	0.178	0.0e+00
TEX2	0.0e+00	0.39	0.346	0.128	0.0e+00
TFDP1	0.0e+00	0.27	0.174	0.040	0.0e+00
TFEB	0.0e+00	0.57	0.363	0.108	0.0e+00
TGFBR1	0.0e+00	0.74	0.405	0.171	0.0e+00
TGFBR2	0.0e+00	0.40	0.438	0.194	0.0e+00
THADA	0.0e+00	-2.05	0.478	0.313	0.0e+00
THAP3	0.0e+00	-0.69	0.248	0.189	0.0e+00
THOC2	0.0e+00	0.21	0.591	0.320	0.0e+00
THRA	0.0e+00	0.34	0.436	0.192	0.0e+00
THRAP3	0.0e+00	0.36	0.530	0.234	0.0e+00
TIAL1	0.0e+00	0.36	0.475	0.193	0.0e+00
TIMM44	0.0e+00	0.35	0.300	0.104	0.0e+00
TIMP2	0.0e+00	-0.45	0.227	0.148	0.0e+00
TJAP1	0.0e+00	0.29	0.275	0.100	0.0e+00
TJP1	0.0e+00	-2.20	0.370	0.344	0.0e+00
TLE2	0.0e+00	-3.07	0.135	0.187	0.0e+00
TLE4	0.0e+00	0.44	0.415	0.177	0.0e+00
TLK1	0.0e+00	0.15	0.430	0.222	0.0e+00
TLK2	0.0e+00	0.19	0.446	0.220	0.0e+00
TLN1	0.0e+00	0.41	0.350	0.129	0.0e+00
TLN2	0.0e+00	0.46	0.437	0.198	0.0e+00
TM4SF1	0.0e+00	-1.65	0.093	0.201	0.0e+00
TM6SF1	0.0e+00	0.55	0.220	0.064	0.0e+00
TM9SF4	0.0e+00	0.30	0.320	0.123	0.0e+00
TMCC1	0.0e+00	0.28	0.721	0.459	0.0e+00
TMCC3	0.0e+00	0.76	0.584	0.306	0.0e+00
TMEM131	0.0e+00	0.44	0.447	0.177	0.0e+00
TMEM131L	0.0e+00	0.54	0.363	0.136	0.0e+00
TMEM135	0.0e+00	-1.59	0.518	0.311	0.0e+00
TMEM164	0.0e+00	0.35	0.504	0.237	0.0e+00
TMEM184B	0.0e+00	0.17	0.315	0.128	0.0e+00
TMEM234	0.0e+00	0.16	0.320	0.129	0.0e+00
TMEM259	0.0e+00	0.26	0.318	0.116	0.0e+00
TMEM65	0.0e+00	0.23	0.429	0.221	0.0e+00
TMEM87B	0.0e+00	0.22	0.298	0.116	0.0e+00
TMPO	0.0e+00	0.23	0.276	0.109	0.0e+00
TMSB10	0.0e+00	-1.26	0.082	0.159	0.0e+00
TMSB4Y	0.0e+00	-1.74	0.257	0.371	0.0e+00
TNFRSF1B	0.0e+00	0.36	0.182	0.045	0.0e+00
TNKS	0.0e+00	0.37	0.469	0.217	0.0e+00
TNKS2	0.0e+00	0.18	0.495	0.261	0.0e+00
TNNT2	0.0e+00	0.74	0.879	0.610	0.0e+00
TNPO1	0.0e+00	0.20	0.493	0.239	0.0e+00
TNRC18	0.0e+00	0.71	0.531	0.189	0.0e+00
TNRC6A	0.0e+00	0.54	0.688	0.344	0.0e+00
TNRC6B	0.0e+00	0.40	0.748	0.449	0.0e+00
TNRC6C	0.0e+00	0.52	0.726	0.403	0.0e+00
TNS1	0.0e+00	0.56	0.700	0.423	0.0e+00
TNS3	0.0e+00	0.80	0.405	0.114	0.0e+00
TOM1L2	0.0e+00	0.20	0.585	0.351	0.0e+00
TOP2B	0.0e+00	0.22	0.413	0.195	0.0e+00
TOR1AIP1	0.0e+00	0.10	0.456	0.241	0.0e+00
TPCN1	0.0e+00	0.26	0.249	0.082	0.0e+00
TPD52	0.0e+00	0.52	0.266	0.083	0.0e+00
TPM3	0.0e+00	0.31	0.405	0.172	0.0e+00
TPP2	0.0e+00	0.28	0.432	0.191	0.0e+00
TPR	0.0e+00	0.34	0.496	0.245	0.0e+00
TRAF3	0.0e+00	0.42	0.340	0.131	0.0e+00
TRAFD1	0.0e+00	0.29	0.287	0.097	0.0e+00
TRAK1	0.0e+00	1.04	0.720	0.313	0.0e+00
TRAK2	0.0e+00	-1.86	0.360	0.241	0.0e+00
TRAPPC10	0.0e+00	0.36	0.253	0.079	0.0e+00
TRAPPC8	0.0e+00	0.14	0.383	0.186	0.0e+00
TRAPPC9	0.0e+00	0.64	0.506	0.219	0.0e+00
TRDN	0.0e+00	-0.38	0.508	0.367	0.0e+00
TRERF1	0.0e+00	0.79	0.395	0.131	0.0e+00
TRIM11	0.0e+00	0.20	0.209	0.066	0.0e+00
TRIM44	0.0e+00	0.36	0.423	0.186	0.0e+00
TRIO	0.0e+00	0.81	0.719	0.334	0.0e+00
TRIP10	0.0e+00	0.39	0.316	0.094	0.0e+00
TRIP11	0.0e+00	0.50	0.586	0.291	0.0e+00
TRIP12	0.0e+00	0.15	0.593	0.331	0.0e+00
TRPC4AP	0.0e+00	0.28	0.391	0.158	0.0e+00
TRPM7	0.0e+00	0.14	0.628	0.364	0.0e+00
TRRAP	0.0e+00	0.44	0.365	0.131	0.0e+00
TSC22D4	0.0e+00	0.59	0.489	0.186	0.0e+00
TSHZ3	0.0e+00	0.69	0.334	0.134	0.0e+00
TSPAN7	0.0e+00	-1.71	0.180	0.261	0.0e+00
TSPAN9	0.0e+00	0.34	0.438	0.226	0.0e+00
TTC14	0.0e+00	0.26	0.559	0.283	0.0e+00
TTC17	0.0e+00	0.32	0.473	0.240	0.0e+00
TTC28	0.0e+00	0.57	0.630	0.347	0.0e+00
TTC3	0.0e+00	0.40	0.569	0.288	0.0e+00
TTC7A	0.0e+00	0.44	0.223	0.058	0.0e+00
TTC7B	0.0e+00	0.49	0.541	0.265	0.0e+00
TTLL4	0.0e+00	0.25	0.253	0.087	0.0e+00
TULP4	0.0e+00	0.31	0.508	0.245	0.0e+00
TUT4	0.0e+00	-2.10	0.497	0.362	0.0e+00
TUT7	0.0e+00	0.50	0.462	0.198	0.0e+00
TWF2	0.0e+00	-2.54	0.288	0.255	0.0e+00
TXLNG	0.0e+00	0.22	0.354	0.155	0.0e+00
TXNDC11	0.0e+00	0.33	0.382	0.157	0.0e+00
TYK2	0.0e+00	0.26	0.202	0.059	0.0e+00
U2AF2	0.0e+00	0.30	0.279	0.083	0.0e+00
U2SURP	0.0e+00	0.23	0.475	0.234	0.0e+00
UBAC2	0.0e+00	0.34	0.363	0.149	0.0e+00
UBAP2L	0.0e+00	0.16	0.524	0.261	0.0e+00
UBASH3B	0.0e+00	0.86	0.267	0.084	0.0e+00
UBB	0.0e+00	-1.60	0.162	0.269	0.0e+00
UBC	0.0e+00	-0.90	0.331	0.314	0.0e+00
UBE2H	0.0e+00	0.26	0.584	0.321	0.0e+00
UBE2L3	0.0e+00	0.11	0.251	0.098	0.0e+00
UBE2R2	0.0e+00	0.20	0.398	0.197	0.0e+00
UBE3C	0.0e+00	0.17	0.494	0.264	0.0e+00
UBE4B	0.0e+00	0.46	0.512	0.213	0.0e+00
UBP1	0.0e+00	0.41	0.373	0.133	0.0e+00
UBR1	0.0e+00	0.13	0.442	0.233	0.0e+00
UBR2	0.0e+00	0.61	0.584	0.248	0.0e+00
UBR3	0.0e+00	0.29	0.632	0.347	0.0e+00
UBR4	0.0e+00	0.49	0.407	0.147	0.0e+00
UBR5	0.0e+00	0.51	0.649	0.330	0.0e+00
UBTD1	0.0e+00	0.39	0.289	0.089	0.0e+00
UCKL1	0.0e+00	0.36	0.204	0.038	0.0e+00
UHRF1BP1L	0.0e+00	0.26	0.343	0.147	0.0e+00
UIMC1	0.0e+00	0.26	0.410	0.179	0.0e+00
UMAD1	0.0e+00	0.34	0.353	0.155	0.0e+00
UNC93B1	0.0e+00	0.35	0.274	0.095	0.0e+00
UNK	0.0e+00	0.34	0.254	0.077	0.0e+00
UPF2	0.0e+00	0.37	0.410	0.181	0.0e+00
URGCP	0.0e+00	-0.12	0.385	0.225	0.0e+00
USO1	0.0e+00	0.29	0.315	0.123	0.0e+00
USP12	0.0e+00	0.50	0.271	0.070	0.0e+00
USP15	0.0e+00	0.29	0.489	0.248	0.0e+00
USP19	0.0e+00	0.33	0.315	0.106	0.0e+00
USP24	0.0e+00	0.62	0.571	0.237	0.0e+00
USP3	0.0e+00	0.27	0.430	0.194	0.0e+00
USP34	0.0e+00	0.25	0.704	0.417	0.0e+00
USP4	0.0e+00	0.25	0.302	0.112	0.0e+00
USP47	0.0e+00	0.13	0.458	0.246	0.0e+00
USP48	0.0e+00	0.53	0.409	0.135	0.0e+00
USP7	0.0e+00	0.49	0.392	0.137	0.0e+00
USP8	0.0e+00	0.37	0.327	0.122	0.0e+00
USP9X	0.0e+00	0.20	0.517	0.271	0.0e+00
UST	0.0e+00	0.70	0.369	0.120	0.0e+00
UTRN	0.0e+00	0.30	0.760	0.486	0.0e+00
UVRAG	0.0e+00	0.59	0.610	0.273	0.0e+00
VAV2	0.0e+00	0.61	0.283	0.054	0.0e+00
VAV3	0.0e+00	0.65	0.485	0.248	0.0e+00
VEGFA	0.0e+00	1.27	0.609	0.284	0.0e+00
VGLL4	0.0e+00	0.17	0.442	0.224	0.0e+00
VPS13A	0.0e+00	0.23	0.493	0.263	0.0e+00
VPS13B	0.0e+00	0.47	0.680	0.363	0.0e+00
VPS13C	0.0e+00	0.52	0.463	0.189	0.0e+00
VPS13D	0.0e+00	0.38	0.627	0.336	0.0e+00
VPS41	0.0e+00	0.27	0.328	0.137	0.0e+00
VPS54	0.0e+00	0.13	0.445	0.228	0.0e+00
VPS8	0.0e+00	0.35	0.331	0.134	0.0e+00
VRK2	0.0e+00	0.55	0.302	0.103	0.0e+00
VTI1A	0.0e+00	0.61	0.669	0.340	0.0e+00
WAPL	0.0e+00	0.12	0.512	0.270	0.0e+00
WASF2	0.0e+00	0.29	0.577	0.302	0.0e+00
WASHC2C	0.0e+00	0.39	0.298	0.105	0.0e+00
WASHC4	0.0e+00	0.46	0.390	0.145	0.0e+00
WASL	0.0e+00	0.11	0.346	0.168	0.0e+00
WBP1L	0.0e+00	0.20	0.361	0.159	0.0e+00
WDFY2	0.0e+00	0.45	0.408	0.163	0.0e+00
WDFY3	0.0e+00	0.72	0.634	0.278	0.0e+00
WDFY4	0.0e+00	0.83	0.170	0.024	0.0e+00
WDR20	0.0e+00	0.46	0.394	0.146	0.0e+00
WDR26	0.0e+00	0.25	0.490	0.239	0.0e+00
WDR33	0.0e+00	0.23	0.565	0.292	0.0e+00
WDR43	0.0e+00	0.38	0.327	0.112	0.0e+00
WDR70	0.0e+00	0.21	0.351	0.163	0.0e+00
WIPF1	0.0e+00	0.68	0.511	0.232	0.0e+00
WIPF2	0.0e+00	0.26	0.274	0.099	0.0e+00
WIPI1	0.0e+00	0.36	0.335	0.140	0.0e+00
WNT2	0.0e+00	0.30	0.148	0.012	0.0e+00
WSB1	0.0e+00	0.29	0.361	0.135	0.0e+00
WWC2	0.0e+00	0.35	0.580	0.324	0.0e+00
WWOX	0.0e+00	-0.35	0.606	0.414	0.0e+00
WWP1	0.0e+00	0.56	0.494	0.233	0.0e+00
WWP2	0.0e+00	0.38	0.293	0.106	0.0e+00
XPNPEP1	0.0e+00	0.32	0.254	0.088	0.0e+00
XPO1	0.0e+00	0.30	0.362	0.145	0.0e+00
XPO6	0.0e+00	0.34	0.372	0.144	0.0e+00
XRN1	0.0e+00	0.33	0.525	0.255	0.0e+00
XRN2	0.0e+00	0.30	0.410	0.180	0.0e+00
YAP1	0.0e+00	0.42	0.381	0.161	0.0e+00
YEATS2	0.0e+00	0.24	0.309	0.126	0.0e+00
YLPM1	0.0e+00	0.24	0.442	0.214	0.0e+00
YPEL3	0.0e+00	-0.23	0.262	0.133	0.0e+00
YTHDC1	0.0e+00	0.35	0.482	0.223	0.0e+00
YTHDF3	0.0e+00	0.16	0.477	0.256	0.0e+00
YWHAE	0.0e+00	-0.18	0.437	0.264	0.0e+00
YY1AP1	0.0e+00	0.34	0.421	0.183	0.0e+00
ZBTB7C	0.0e+00	0.64	0.290	0.102	0.0e+00
ZC3H7A	0.0e+00	0.55	0.551	0.223	0.0e+00
ZC3HAV1	0.0e+00	0.12	0.320	0.149	0.0e+00
ZCCHC14	0.0e+00	0.27	0.336	0.133	0.0e+00
ZCCHC24	0.0e+00	0.45	0.283	0.081	0.0e+00
ZCCHC7	0.0e+00	0.35	0.752	0.455	0.0e+00
ZCCHC8	0.0e+00	0.42	0.315	0.108	0.0e+00
ZDHHC14	0.0e+00	1.18	0.526	0.182	0.0e+00
ZDHHC17	0.0e+00	0.11	0.368	0.180	0.0e+00
ZEB1	0.0e+00	-0.59	0.728	0.529	0.0e+00
ZEB2	0.0e+00	0.64	0.746	0.467	0.0e+00
ZFAND3	0.0e+00	0.46	0.737	0.403	0.0e+00
ZFC3H1	0.0e+00	0.25	0.524	0.249	0.0e+00
ZFHX3	0.0e+00	1.02	0.612	0.251	0.0e+00
ZFP36L1	0.0e+00	-0.24	0.323	0.186	0.0e+00
ZFYVE1	0.0e+00	0.18	0.247	0.092	0.0e+00
ZHX2	0.0e+00	0.62	0.489	0.195	0.0e+00
ZKSCAN4	0.0e+00	0.31	0.523	0.257	0.0e+00
ZMIZ1	0.0e+00	0.83	0.659	0.273	0.0e+00
ZMYM4	0.0e+00	0.11	0.451	0.252	0.0e+00
ZMYM5	0.0e+00	0.27	0.411	0.180	0.0e+00
ZMYND11	0.0e+00	0.33	0.543	0.266	0.0e+00
ZMYND8	0.0e+00	0.52	0.577	0.272	0.0e+00
ZNF106	0.0e+00	0.37	0.449	0.209	0.0e+00
ZNF148	0.0e+00	0.33	0.567	0.285	0.0e+00
ZNF207	0.0e+00	-0.18	0.418	0.253	0.0e+00
ZNF236	0.0e+00	0.39	0.376	0.144	0.0e+00
ZNF280D	0.0e+00	0.10	0.470	0.262	0.0e+00
ZNF292	0.0e+00	0.30	0.519	0.261	0.0e+00
ZNF384	0.0e+00	0.29	0.231	0.071	0.0e+00
ZNF395	0.0e+00	0.33	0.248	0.078	0.0e+00
ZNF407	0.0e+00	0.45	0.580	0.307	0.0e+00
ZNF445	0.0e+00	0.14	0.456	0.239	0.0e+00
ZNF451	0.0e+00	0.31	0.291	0.112	0.0e+00
ZNF516	0.0e+00	0.50	0.275	0.078	0.0e+00
ZNF521	0.0e+00	0.63	0.563	0.305	0.0e+00
ZNF532	0.0e+00	0.32	0.352	0.155	0.0e+00
ZNF608	0.0e+00	-1.44	0.530	0.376	0.0e+00
ZNF609	0.0e+00	0.26	0.476	0.237	0.0e+00
ZNF644	0.0e+00	0.31	0.462	0.228	0.0e+00
ZNF652	0.0e+00	0.25	0.409	0.186	0.0e+00
ZNF704	0.0e+00	0.69	0.457	0.189	0.0e+00
ZNRF1	0.0e+00	0.39	0.547	0.294	0.0e+00
ZRANB1	0.0e+00	0.21	0.393	0.193	0.0e+00
ZRANB2	0.0e+00	0.40	0.451	0.186	0.0e+00
ZSCAN26	0.0e+00	-0.10	0.361	0.185	0.0e+00
ZSWIM6	0.0e+00	0.81	0.545	0.268	0.0e+00
ZUP1	0.0e+00	0.55	0.427	0.165	0.0e+00
ZZEF1	0.0e+00	0.25	0.494	0.236	0.0e+00
AEBP2	4.9e-324	0.30	0.275	0.103	8.2e-320
APLP2	4.9e-324	-0.42	0.364	0.254	8.2e-320
ESRRG	4.9e-324	0.45	0.531	0.322	8.2e-320
KCNN2	4.9e-324	-1.00	0.356	0.325	8.2e-320
PARVB	4.9e-324	0.25	0.323	0.140	8.2e-320
RNF214	4.9e-324	0.24	0.304	0.126	8.2e-320
ZSWIM8	4.9e-324	0.21	0.232	0.082	8.2e-320
BICD2	9.9e-324	0.25	0.295	0.120	1.6e-319
ATP5MF	1.5e-323	-0.99	0.166	0.201	2.5e-319
ZC3H18	1.5e-323	0.34	0.248	0.083	2.5e-319
ENTR1	2.5e-323	0.15	0.225	0.080	4.1e-319
SLC27A1	2.5e-323	0.53	0.413	0.194	4.1e-319
BTK	3.0e-323	0.26	0.114	0.020	4.9e-319
ZNF592	3.0e-323	0.16	0.296	0.128	4.9e-319
ELK4	3.5e-323	0.11	0.295	0.133	5.7e-319
ITGA4	4.9e-323	0.43	0.137	0.029	8.2e-319
NDUFA4	4.9e-323	-1.09	0.133	0.194	8.2e-319
PARD3	4.9e-323	0.48	0.619	0.372	8.2e-319
LZTR1	5.4e-323	0.25	0.180	0.048	9.0e-319
APPL1	6.4e-323	0.11	0.320	0.150	1.1e-318
DYNLL1	7.9e-323	-0.83	0.105	0.118	1.3e-318
ANAPC4	8.4e-323	0.17	0.228	0.081	1.4e-318
EMSY	8.4e-323	0.19	0.384	0.192	1.4e-318
VIRMA	8.4e-323	0.20	0.317	0.140	1.4e-318
IRF9	9.4e-323	0.23	0.162	0.042	1.6e-318
MYSM1	1.1e-322	0.11	0.330	0.158	1.8e-318
NRBP2	1.1e-322	0.28	0.191	0.053	1.8e-318
RPL36	1.1e-322	-0.93	0.168	0.191	1.8e-318
BGN	1.2e-322	-0.70	0.194	0.163	2.0e-318
PHKA1	1.5e-322	0.13	0.356	0.179	2.5e-318
CPLANE1	1.5e-322	0.25	0.340	0.153	2.5e-318
CSPP1	1.7e-322	0.22	0.370	0.183	2.8e-318
DEXI	1.8e-322	0.28	0.240	0.080	3.0e-318
DNAJC3	1.9e-322	0.18	0.292	0.125	3.1e-318
STXBP5	2.0e-322	0.20	0.376	0.189	3.3e-318
ARF1	2.9e-322	-0.15	0.228	0.114	4.7e-318
FERMT2	3.2e-322	0.17	0.544	0.331	5.2e-318
CUL5	3.5e-322	0.18	0.351	0.169	5.7e-318
FARP1	3.8e-322	0.37	0.359	0.166	6.2e-318
SPARC	4.7e-322	-0.78	0.284	0.258	7.8e-318
FAM76B	5.0e-322	0.32	0.244	0.084	8.3e-318
FAF2	7.9e-322	0.12	0.265	0.110	1.3e-317
DISC1	9.1e-322	0.62	0.264	0.089	1.5e-317
HIPK2	1.0e-321	0.24	0.391	0.195	1.7e-317
SMARCA5	1.1e-321	0.22	0.336	0.154	1.9e-317
LUM	1.6e-321	-1.23	0.055	0.125	2.6e-317
SDHA	2.4e-321	-0.28	0.378	0.258	3.9e-317
AKR1A1	2.7e-321	-0.16	0.227	0.115	4.4e-317
PACS1	2.9e-321	0.16	0.469	0.267	4.8e-317
CLK3	3.1e-321	0.19	0.217	0.072	5.1e-317
IST1	3.3e-321	0.20	0.278	0.112	5.4e-317
NUAK1	3.7e-321	0.50	0.250	0.082	6.0e-317
VIM	3.9e-321	-0.77	0.212	0.195	6.5e-317
TOMM40	4.2e-321	0.30	0.281	0.106	6.9e-317
TUBGCP3	5.2e-321	0.31	0.237	0.078	8.6e-317
SCARB2	6.1e-321	-0.10	0.335	0.185	1.0e-316
B4GALT5	6.6e-321	0.29	0.230	0.081	1.1e-316
FAM149B1	7.0e-321	0.25	0.266	0.100	1.2e-316
ARHGAP25	1.9e-320	0.53	0.151	0.029	3.2e-316
EIF2AK3	2.5e-320	0.31	0.249	0.088	4.2e-316
FAT1	2.7e-320	0.35	0.251	0.087	4.4e-316
SPATA5	3.3e-320	0.25	0.340	0.156	5.4e-316
GFM2	5.0e-320	0.24	0.290	0.118	8.2e-316
HBS1L	6.4e-320	0.27	0.260	0.095	1.1e-315
GRAMD4	6.6e-320	0.29	0.308	0.125	1.1e-315
ELF4	1.0e-319	0.30	0.262	0.103	1.7e-315
ZNF740	1.5e-319	0.22	0.243	0.088	2.5e-315
FBXO3	1.9e-319	0.14	0.298	0.133	3.1e-315
XIAP	1.9e-319	-0.18	0.400	0.254	3.2e-315
LCP1	2.4e-319	0.51	0.200	0.064	4.0e-315
RBM4	2.9e-319	0.16	0.238	0.088	4.8e-315
PFKP	4.0e-319	0.25	0.244	0.088	6.5e-315
LAMC1	4.3e-319	0.35	0.536	0.315	7.2e-315
IGF1	4.5e-319	0.25	0.234	0.094	7.5e-315
RALGPS1	4.8e-319	0.34	0.273	0.100	8.0e-315
SARNP	5.1e-319	-0.19	0.328	0.190	8.5e-315
SNED1	7.2e-319	0.55	0.313	0.122	1.2e-314
ITPKB	7.6e-319	0.36	0.451	0.261	1.3e-314
LAS1L	9.3e-319	0.27	0.226	0.072	1.5e-314
RAD54L2	1.1e-318	0.26	0.265	0.100	1.8e-314
FBXW5	1.1e-318	0.15	0.170	0.049	1.8e-314
FLI1	1.8e-318	0.55	0.509	0.284	3.0e-314
CAMTA1	2.0e-318	0.62	0.555	0.314	3.4e-314
CEP250	2.1e-318	0.35	0.212	0.063	3.5e-314
YBX2	2.7e-318	0.33	0.189	0.049	4.5e-314
MS4A7	6.4e-318	0.61	0.147	0.032	1.1e-313
RAB3IL1	9.3e-318	0.28	0.132	0.027	1.5e-313
E2F3	1.0e-317	0.44	0.237	0.074	1.7e-313
IL27	1.1e-317	0.36	0.235	0.072	1.8e-313
SNTB2	1.4e-317	0.22	0.401	0.213	2.4e-313
GLI3	1.4e-317	0.40	0.242	0.087	2.4e-313
MAST3	2.3e-317	0.27	0.127	0.025	3.8e-313
MRC1	3.1e-317	0.79	0.269	0.101	5.1e-313
COX7B	3.2e-317	-0.69	0.287	0.260	5.4e-313
SNX18	4.6e-317	0.19	0.232	0.085	7.6e-313
PLEKHN1	5.5e-317	0.25	0.153	0.034	9.1e-313
NDRG2	1.5e-316	0.31	0.362	0.166	2.5e-312
OSBPL1A	1.6e-316	0.26	0.370	0.175	2.6e-312
NACC2	3.0e-316	0.31	0.189	0.050	4.9e-312
ATP5PF	3.0e-316	-1.03	0.151	0.184	5.0e-312
RBM10	3.1e-316	0.19	0.266	0.104	5.2e-312
ZNF639	3.8e-316	0.25	0.204	0.061	6.3e-312
BCKDHB	3.9e-316	0.25	0.314	0.136	6.4e-312
PARP9	4.7e-316	0.38	0.303	0.120	7.8e-312
GABPB2	4.9e-316	0.17	0.322	0.149	8.1e-312
HIBADH	5.3e-316	0.24	0.380	0.187	8.7e-312
UBE4A	5.3e-316	0.14	0.311	0.144	8.8e-312
LTN1	7.4e-316	0.24	0.260	0.098	1.2e-311
XDH	1.1e-315	0.22	0.401	0.222	1.8e-311
ARHGAP23	1.9e-315	0.19	0.323	0.154	3.1e-311
PLEKHA2	2.0e-315	0.21	0.260	0.102	3.2e-311
CALM2	2.0e-315	-0.74	0.279	0.250	3.4e-311
TPCN2	2.5e-315	0.36	0.157	0.034	4.1e-311
RBMS1	8.2e-315	0.32	0.814	0.591	1.4e-310
ARHGEF40	1.0e-314	0.34	0.250	0.092	1.7e-310
CCSER2	1.1e-314	0.19	0.403	0.210	1.9e-310
ANXA5	1.2e-314	-0.19	0.282	0.155	1.9e-310
CYB5B	1.3e-314	0.12	0.304	0.140	2.1e-310
CDK11B	1.9e-314	0.24	0.274	0.110	3.1e-310
PPIG	2.3e-314	0.13	0.387	0.206	3.8e-310
PPP1R9A	2.5e-314	0.53	0.413	0.198	4.2e-310
ZFYVE16	3.2e-314	0.27	0.284	0.112	5.4e-310
MEMO1	3.4e-314	0.25	0.356	0.168	5.6e-310
NCL	3.8e-314	0.28	0.275	0.108	6.2e-310
CSK	4.8e-314	0.32	0.165	0.041	7.9e-310
CHSY1	5.2e-314	0.37	0.204	0.059	8.6e-310
PLOD2	6.9e-314	0.39	0.282	0.106	1.1e-309
TCF4	7.1e-314	0.16	0.819	0.616	1.2e-309
RALGAPA2	7.7e-314	0.28	0.616	0.404	1.3e-309
SH3BP5	9.5e-314	0.26	0.271	0.108	1.6e-309
CDC42SE2	9.5e-314	0.22	0.303	0.134	1.6e-309
ETNK1	9.5e-314	0.13	0.316	0.148	1.6e-309
GGA1	1.3e-313	0.17	0.193	0.059	2.1e-309
EXOC3	1.9e-313	0.20	0.283	0.118	3.2e-309
BBX	2.0e-313	0.24	0.387	0.193	3.3e-309
NIN	2.6e-313	0.30	0.261	0.100	4.3e-309
SLC25A12	3.1e-313	0.20	0.405	0.214	5.1e-309
DDX60	3.3e-313	0.34	0.275	0.112	5.4e-309
UQCRB	3.9e-313	-1.09	0.087	0.159	6.5e-309
NVL	4.7e-313	0.15	0.287	0.125	7.7e-309
CTPS2	7.6e-313	0.23	0.201	0.065	1.3e-308
VMP1	9.1e-313	-0.26	0.337	0.206	1.5e-308
TSHZ1	9.8e-313	0.43	0.327	0.135	1.6e-308
RXRA	1.0e-312	0.31	0.175	0.043	1.7e-308
UQCR11	1.1e-312	-1.12	0.098	0.176	1.7e-308
ZYG11B	1.3e-312	0.12	0.357	0.183	2.2e-308
KLHDC10	1.8e-312	0.31	0.315	0.134	3.0e-308
PPIB	1.9e-312	-0.76	0.120	0.122	3.2e-308
TMEM150A	2.3e-312	0.32	0.230	0.074	3.7e-308
AP1M1	2.4e-312	0.17	0.200	0.066	4.0e-308
ILKAP	3.4e-312	0.20	0.260	0.100	5.6e-308
EHMT2	4.3e-312	0.21	0.212	0.069	7.2e-308
TTC19	6.0e-312	0.13	0.319	0.152	9.9e-308
MAML2	1.3e-311	0.57	0.684	0.444	2.1e-307
DOP1B	1.6e-311	0.34	0.246	0.085	2.6e-307
UBN1	2.0e-311	0.17	0.358	0.176	3.3e-307
HS2ST1	2.7e-311	0.33	0.322	0.139	4.5e-307
SKIL	3.0e-311	0.30	0.266	0.102	5.0e-307
LAMP1	4.0e-311	-0.62	0.209	0.162	6.6e-307
TP53BP1	4.3e-311	0.25	0.257	0.095	7.2e-307
PTPRE	6.0e-311	0.59	0.236	0.075	9.9e-307
STARD8	6.7e-311	0.26	0.348	0.168	1.1e-306
SMARCD3	8.4e-311	0.27	0.195	0.055	1.4e-306
IQSEC2	1.1e-310	0.25	0.333	0.153	1.8e-306
SMG5	1.3e-310	0.24	0.230	0.078	2.1e-306
CDK9	1.3e-310	0.20	0.200	0.067	2.2e-306
ARHGAP26	1.5e-310	0.63	0.616	0.374	2.5e-306
CACNB2	1.8e-310	0.41	0.572	0.362	2.9e-306
NOC2L	2.3e-310	0.23	0.146	0.032	3.9e-306
SZRD1	2.7e-310	0.19	0.215	0.073	4.5e-306
MATR3	3.5e-310	-0.21	0.288	0.168	5.9e-306
PHC2	3.7e-310	0.26	0.306	0.130	6.1e-306
ANKIB1	4.4e-310	0.21	0.365	0.182	7.3e-306
STAT2	5.2e-310	0.36	0.248	0.091	8.5e-306
PTK2B	6.3e-310	0.50	0.164	0.038	1.0e-305
RCAN1	7.6e-310	0.44	0.271	0.096	1.3e-305
THEMIS2	9.2e-310	0.30	0.100	0.014	1.5e-305
MICU2	1.1e-309	0.25	0.344	0.161	1.7e-305
ADGRE5	1.1e-309	0.33	0.295	0.125	1.9e-305
RALBP1	1.6e-309	0.21	0.305	0.134	2.6e-305
CCDC186	2.6e-309	0.27	0.307	0.130	4.2e-305
BBS9	2.8e-309	0.40	0.344	0.154	4.6e-305
TMEM126A	3.6e-309	-0.92	0.109	0.148	6.0e-305
SLC8B1	3.9e-309	0.28	0.207	0.066	6.4e-305
PGS1	7.2e-309	0.24	0.160	0.039	1.2e-304
ATE1	8.1e-309	0.34	0.233	0.075	1.3e-304
RCOR3	1.2e-308	0.29	0.286	0.113	2.1e-304
INSYN2A	1.3e-308	0.31	0.117	0.017	2.1e-304
PDIA6	1.8e-308	-0.41	0.163	0.102	3.0e-304
SWT1	1.9e-308	0.14	0.354	0.179	3.2e-304
ZNF598	2.1e-308	0.26	0.175	0.046	3.5e-304
LRRTM3	2.2e-308	-1.15	0.248	0.230	3.6e-304
CAMKK2	2.3e-308	0.23	0.213	0.073	3.8e-304
NAP1L4	2.4e-308	0.18	0.288	0.124	4.0e-304
MED14	2.6e-308	0.14	0.284	0.124	4.3e-304
SNHG9	6.6e-308	-0.64	0.118	0.111	1.1e-303
RBCK1	8.7e-308	0.22	0.196	0.063	1.4e-303
MICOS10	9.1e-308	-0.18	0.273	0.148	1.5e-303
TOM1	1.1e-307	0.39	0.376	0.175	1.9e-303
PRKCH	1.4e-307	-1.45	0.302	0.271	2.3e-303
HERPUD1	2.7e-307	-0.16	0.201	0.100	4.5e-303
FABP3	3.2e-307	-0.89	0.291	0.308	5.3e-303
ARCN1	3.5e-307	-0.12	0.281	0.148	5.7e-303
PTPRO	4.7e-307	0.48	0.141	0.028	7.8e-303
PSPC1	6.9e-307	0.26	0.299	0.127	1.1e-302
STX4	9.8e-307	0.21	0.252	0.097	1.6e-302
TGFBI	1.1e-306	0.19	0.153	0.049	1.8e-302
VPS4B	1.4e-306	0.27	0.254	0.094	2.3e-302
GNPAT	1.4e-306	0.30	0.296	0.120	2.3e-302
VPS35L	2.1e-306	0.26	0.256	0.096	3.5e-302
XBP1	2.4e-306	-0.14	0.199	0.098	3.9e-302
LSM14A	2.5e-306	0.11	0.314	0.150	4.1e-302
NFIC	2.8e-306	0.17	0.284	0.121	4.6e-302
AXIN1	3.2e-306	0.18	0.250	0.099	5.2e-302
CACNA2D1	4.1e-306	0.23	0.560	0.354	6.9e-302
PSEN1	6.7e-306	0.20	0.254	0.100	1.1e-301
IPO9	6.8e-306	0.24	0.232	0.083	1.1e-301
GIGYF1	7.4e-306	0.17	0.259	0.105	1.2e-301
MMS19	1.6e-305	0.19	0.252	0.099	2.6e-301
SCARF1	1.6e-305	0.36	0.298	0.120	2.7e-301
TBC1D14	1.7e-305	0.37	0.233	0.079	2.8e-301
SETD7	1.9e-305	0.15	0.283	0.124	3.2e-301
TGFBR3	2.6e-305	0.19	0.522	0.314	4.3e-301
SYNJ2	2.8e-305	0.32	0.340	0.152	4.7e-301
THRB	3.2e-305	0.53	0.560	0.329	5.3e-301
ARHGAP4	3.2e-305	0.34	0.103	0.013	5.3e-301
SIRT2	3.5e-305	0.18	0.263	0.106	5.7e-301
RFC1	6.1e-305	0.31	0.295	0.121	1.0e-300
CPEB1	6.1e-305	0.20	0.320	0.146	1.0e-300
UBE2I	1.1e-304	0.11	0.231	0.092	1.8e-300
G0S2	1.3e-304	-0.88	0.089	0.118	2.1e-300
POLG	2.2e-304	0.23	0.198	0.061	3.6e-300
ATL3	4.5e-304	-0.19	0.254	0.138	7.5e-300
DAB2	4.7e-304	0.65	0.406	0.199	7.8e-300
RABGEF1	5.2e-304	0.25	0.235	0.083	8.6e-300
CERS5	6.8e-304	0.17	0.277	0.119	1.1e-299
CEP85	7.8e-304	0.43	0.325	0.136	1.3e-299
OXCT1	8.6e-304	0.22	0.508	0.309	1.4e-299
KHSRP	2.7e-303	0.19	0.204	0.068	4.5e-299
PCNT	4.4e-303	0.36	0.331	0.142	7.2e-299
GOLGA2	1.0e-302	0.27	0.207	0.064	1.7e-298
DDR2	1.1e-302	0.29	0.266	0.115	1.8e-298
SPIDR	1.1e-302	0.33	0.262	0.104	1.9e-298
USP40	1.5e-302	0.11	0.337	0.167	2.4e-298
EEF2K	1.7e-302	0.26	0.261	0.099	2.9e-298
VWA8	1.8e-302	0.42	0.500	0.276	3.0e-298
ACTR1B	2.1e-302	0.20	0.180	0.052	3.4e-298
DDX3Y	5.2e-302	-0.11	0.315	0.176	8.7e-298
MIGA2	6.0e-302	0.47	0.334	0.141	1.0e-297
RELCH	6.1e-302	-0.11	0.354	0.207	1.0e-297
RPS9	8.5e-302	-0.72	0.196	0.172	1.4e-297
SLC44A1	1.3e-301	0.20	0.366	0.188	2.2e-297
NEURL4	1.4e-301	0.21	0.184	0.053	2.2e-297
CHD7	1.4e-301	0.43	0.403	0.195	2.3e-297
ZC3H3	1.4e-301	0.30	0.172	0.044	2.4e-297
NDEL1	1.6e-301	-0.11	0.337	0.197	2.6e-297
ST6GAL1	1.6e-301	0.54	0.333	0.142	2.6e-297
RGS10	1.6e-301	0.29	0.114	0.021	2.7e-297
TNPO3	2.2e-301	-0.11	0.324	0.181	3.6e-297
FAM126A	2.4e-301	0.21	0.353	0.173	4.0e-297
TASOR2	2.7e-301	0.19	0.317	0.147	4.5e-297
CLCN4	4.1e-301	0.22	0.225	0.078	6.8e-297
NDUFA13	5.3e-301	-1.03	0.083	0.150	8.8e-297
STIP1	6.2e-301	0.25	0.185	0.055	1.0e-296
RAB22A	9.3e-301	0.22	0.256	0.100	1.5e-296
PPARGC1B	1.1e-300	0.89	0.402	0.205	1.9e-296
SH2B3	1.8e-300	0.22	0.175	0.051	2.9e-296
UBL3	1.9e-300	0.14	0.312	0.149	3.2e-296
PRRC2A	2.1e-300	0.12	0.259	0.110	3.5e-296
GOLGA3	2.2e-300	0.13	0.262	0.110	3.6e-296
EXT2	3.8e-300	0.22	0.288	0.121	6.3e-296
PPP6R1	4.8e-300	0.28	0.176	0.045	8.0e-296
PLA2G4A	5.7e-300	0.12	0.193	0.077	9.5e-296
ARHGEF10	7.8e-300	0.32	0.282	0.112	1.3e-295
[truncated: 2,655 more rows]
