# Supplementary material for: Improved integration of single-cell transcriptome data demonstrates common and unique signatures of heart failure in mice and humans
Source: Gigascience. 2024 Apr 4;13:giae011. doi: 10.1093/gigascience/giae011 (PMC10993718; doi:10.1093/gigascience/giae011)
Supplement: giae011_Supplemental_Files [file giae011_supplemental_files.zip › Supp_5_Human Mice HFrEF GSEA EC.xlsx.xlsx]

## Sheet: Human GSEA EC
ID	Description	setSize	enrichmentScore	NES	pvalue	p.adjust	qvalue	rank	leading_edge	core_enrichment
GO:0002181	cytoplasmic translation	150	-0.811216	-2.51221	1e-10	5.4e-08	5.04989e-08	1291	tags=61%, list=8%, signal=56%	EIF2S2/RBM24/RPL23/RBM4/RPS24/EIF4A1/EIF3I/EIF5/DRG1/CPEB4/YBX1/RPL31/EIF3D/RPL38/RPL4/RPS20/RPL12/RPS11/RPL36A/RPS8/RPS10/NCK1/EIF3K/CNBP/UBA52/RPL27/RPL5/RPL6/RPL37A/RPL17/RACK1/RPS25/RPL24/RPS17/RPL29/RPS26/RPS12/RPL32/RPL26/RPS4X/RPL27A/RPS16/RPL39/RPS6/RPL30/RPL35/RPS13/RPL28/RPL7/RPL9/RPL14/RPS9/RPL23A/RPSA/RPL36/RPS5/RPS29/RPS3A/RPLP2/RPS21/RPL10A/RPS3/RPL35A/RPS15A/RPS23/RPL19/RPL7A/RPLP0…
GO:0006119	oxidative phosphorylation	124	-0.825177	-2.48558	1e-10	5.4e-08	5.04989e-08	1133	tags=54%, list=7%, signal=51%	NDUFB6/UQCRC1/NDUFA7/NDUFV1/NDUFA2/ISCU/NUPR1/NDUFB5/NDUFC1/ATP5PD/NDUFS3/NDUFA8/NDUFS8/NDUFA3/ATP5F1A/ATP5F1C/NDUFB11/NDUFS7/NDUFV2/ATP5MF/NDUFB10/NDUFS6/NDUFA6/NDUFB7/UQCRFS1/PARK7/NDUFB3/NDUFB2/CYC1/ATP5F1B/UQCR10/ATP5PO/NDUFAB1/NDUFS5/NDUFA11/CYCS/COX8A/ATP5F1D/NDUFC2/ATP5ME/UQCRB/NDUFB4/VCP/COX7A2/UQCRQ/NDUFB8/CHCHD10/NDUFB9/NDUFA12/COX6B1/ATP5F1E/ATP5MG/CHCHD2/NDUFA1/NDUFA13/COX5A/UQCR11/CO…
GO:0009060	aerobic respiration	171	-0.786535	-2.4726	1e-10	5.4e-08	5.04989e-08	1765	tags=53%, list=11%, signal=47%	SUCLA2/TEFM/SDHA/SDHC/UQCC2/SURF1/UQCRC2/PDHB/IDH1/CAT/NDUFA5/SIRT3/SDHD/ACO2/BLOC1S1/NDUFB6/ARL2/UQCRC1/NDUFA7/NOP53/NDUFV1/MRPS36/NDUFA2/ISCU/NUPR1/NDUFB5/NDUFC1/ATP5PD/NDUFS3/NDUFA8/NDUFS8/DLST/MDH2/NDUFA3/ATP5F1A/ATP5F1C/NDUFB11/NDUFS7/NDUFV2/IDH2/ATP5MF/NDUFB10/NDUFS6/NDUFA6/NDUFB7/UQCRFS1/PARK7/NDUFB3/NDUFB2/CYC1/ATP5F1B/UQCR10/ATP5PO/NDUFAB1/NDUFS5/NDUFA11/CYCS/MDH1/COX8A/ATP5F1D/NDUFC2/AT…
GO:0042773	ATP synthesis coupled electron transport	83	-0.841168	-2.4122	1e-10	5.4e-08	5.04989e-08	1313	tags=63%, list=8%, signal=58%	NDUFA5/SDHD/NDUFB6/UQCRC1/NDUFA7/NDUFV1/NDUFA2/ISCU/NDUFB5/NDUFC1/NDUFS3/NDUFA8/NDUFS8/NDUFA3/NDUFS7/NDUFV2/NDUFB10/NDUFS6/NDUFA6/NDUFB7/UQCRFS1/PARK7/NDUFB3/NDUFB2/CYC1/UQCR10/NDUFAB1/NDUFS5/CYCS/COX8A/NDUFC2/UQCRB/NDUFB4/COX7A2/UQCRQ/NDUFB8/NDUFB9/NDUFA12/COX6B1/CHCHD2/NDUFA1/COX5A/UQCR11/COX6A2/COX6C/COX6A1/COX7B/COX4I1/COX7A1/NDUFA4/COX5B/COX7C
GO:0042775	mitochondrial ATP synthesis coupled electron transport	83	-0.841168	-2.4122	1e-10	5.4e-08	5.04989e-08	1313	tags=63%, list=8%, signal=58%	NDUFA5/SDHD/NDUFB6/UQCRC1/NDUFA7/NDUFV1/NDUFA2/ISCU/NDUFB5/NDUFC1/NDUFS3/NDUFA8/NDUFS8/NDUFA3/NDUFS7/NDUFV2/NDUFB10/NDUFS6/NDUFA6/NDUFB7/UQCRFS1/PARK7/NDUFB3/NDUFB2/CYC1/UQCR10/NDUFAB1/NDUFS5/CYCS/COX8A/NDUFC2/UQCRB/NDUFB4/COX7A2/UQCRQ/NDUFB8/NDUFB9/NDUFA12/COX6B1/CHCHD2/NDUFA1/COX5A/UQCR11/COX6A2/COX6C/COX6A1/COX7B/COX4I1/COX7A1/NDUFA4/COX5B/COX7C
GO:0019646	aerobic electron transport chain	76	-0.848619	-2.39103	1e-10	5.4e-08	5.04989e-08	1313	tags=66%, list=8%, signal=61%	NDUFA5/SDHD/NDUFB6/UQCRC1/NDUFA7/NDUFV1/NDUFA2/ISCU/NDUFB5/NDUFC1/NDUFS3/NDUFA8/NDUFS8/NDUFA3/NDUFS7/NDUFV2/NDUFB10/NDUFS6/NDUFA6/NDUFB7/UQCRFS1/PARK7/NDUFB3/NDUFB2/CYC1/UQCR10/NDUFAB1/NDUFS5/CYCS/COX8A/NDUFC2/UQCRB/NDUFB4/COX7A2/UQCRQ/NDUFB8/NDUFB9/COX6B1/NDUFA1/COX5A/UQCR11/COX6A2/COX6C/COX6A1/COX7B/COX4I1/COX7A1/NDUFA4/COX5B/COX7C
GO:0006754	ATP biosynthetic process	84	-0.818799	-2.3582	1e-10	5.4e-08	5.04989e-08	2366	tags=74%, list=15%, signal=63%	SLC25A12/UQCC3/NDUFS2/NDUFS1/STOML2/NDUFS4/DNAJC30/NUDT2/ALDOA/FLCN/SLC25A13/SDHA/SDHC/PPARGC1A/NDUFA5/SDHD/NDUFB6/PID1/NDUFA7/NDUFV1/ATP6V0C/NDUFA2/NDUFB5/NDUFC1/ATP5PD/NDUFS3/NDUFA8/NDUFS8/ENO1/NDUFA3/ATP5F1A/ATP5F1C/NDUFB11/NDUFS7/NDUFV2/ATP5MF/NDUFB10/NDUFS6/ATP5MC2/NDUFA6/NDUFB7/NDUFB3/NDUFB2/ATP5F1B/ATP5PO/NDUFAB1/NDUFS5/NDUFA11/ATP5F1D/NDUFC2/ATP5ME/NDUFB4/VCP/NDUFB8/NDUFB9/NDUFA12/ATP5F1E…
GO:0009206	purine ribonucleoside triphosphate biosynthetic process	94	-0.803268	-2.33182	1e-10	5.4e-08	5.04989e-08	2405	tags=70%, list=15%, signal=60%	NME1/SLC25A12/UQCC3/NDUFS2/NDUFS1/STOML2/NDUFS4/DNAJC30/NUDT2/ALDOA/FLCN/SLC25A13/SDHA/SDHC/PPARGC1A/NDUFA5/SDHD/NDUFB6/PID1/NDUFA7/NDUFV1/ATP6V0C/NDUFA2/NDUFB5/NDUFC1/ATP5PD/NDUFS3/NDUFA8/NDUFS8/ENO1/NDUFA3/NME9/ATP5F1A/ATP5F1C/NDUFB11/NDUFS7/NDUFV2/ATP5MF/NDUFB10/NDUFS6/ATP5MC2/NDUFA6/NDUFB7/NME3/NME2/NDUFB3/NDUFB2/ATP5F1B/ATP5PO/NDUFAB1/NDUFS5/NDUFA11/ATP5F1D/NDUFC2/ATP5ME/NDUFB4/VCP/NDUFB8/ND…
GO:0045333	cellular respiration	216	-0.720669	-2.31267	1e-10	5.4e-08	5.04989e-08	2392	tags=54%, list=15%, signal=46%	CISD1/COA6/SLC25A12/UQCC3/NDUFS2/IDH3G/NDUFS1/PDHA1/STOML2/RHOA/NDUFS4/DNAJC30/GHITM/FLCN/BNIP3/ETFRF1/SLC25A13/ETFDH/COQ10B/COX7A2L/SUCLA2/TEFM/SDHA/SDHC/UQCC2/SURF1/COQ10A/UQCRC2/PDHB/PPARGC1A/IDH1/CAT/NDUFA5/SIRT3/SDHD/ACO2/BLOC1S1/NDUFB6/ARL2/UQCRC1/MTLN/NDUFA7/NOP53/NDUFV1/MRPS36/NDUFA2/ISCU/NUPR1/NDUFB5/NDUFC1/ATP5PD/NDUFS3/NDUFA8/ETFB/NDUFS8/PRELID1/DLST/SOD2/MDH2/NDUFA3/ATP5F1A/ATP5F1C/ND…
GO:0009145	purine nucleoside triphosphate biosynthetic process	95	-0.795979	-2.31258	1e-10	5.4e-08	5.04989e-08	2405	tags=69%, list=15%, signal=60%	NME1/SLC25A12/UQCC3/NDUFS2/NDUFS1/STOML2/NDUFS4/DNAJC30/NUDT2/ALDOA/FLCN/SLC25A13/SDHA/SDHC/PPARGC1A/NDUFA5/SDHD/NDUFB6/PID1/NDUFA7/NDUFV1/ATP6V0C/NDUFA2/NDUFB5/NDUFC1/ATP5PD/NDUFS3/NDUFA8/NDUFS8/ENO1/NDUFA3/NME9/ATP5F1A/ATP5F1C/NDUFB11/NDUFS7/NDUFV2/ATP5MF/NDUFB10/NDUFS6/ATP5MC2/NDUFA6/NDUFB7/NME3/NME2/NDUFB3/NDUFB2/ATP5F1B/ATP5PO/NDUFAB1/NDUFS5/NDUFA11/ATP5F1D/NDUFC2/ATP5ME/NDUFB4/VCP/NDUFB8/ND…
GO:0015986	ATP synthesis coupled proton transport	59	-0.859695	-2.31165	1e-10	5.4e-08	5.04989e-08	1313	tags=76%, list=8%, signal=70%	NDUFA5/SDHD/NDUFB6/NDUFA7/NDUFV1/ATP6V0C/NDUFA2/NDUFB5/NDUFC1/ATP5PD/NDUFS3/NDUFA8/NDUFS8/NDUFA3/ATP5F1A/ATP5F1C/NDUFB11/NDUFS7/NDUFV2/ATP5MF/NDUFB10/NDUFS6/ATP5MC2/NDUFA6/NDUFB7/NDUFB3/NDUFB2/ATP5F1B/ATP5PO/NDUFAB1/NDUFS5/NDUFA11/ATP5F1D/NDUFC2/ATP5ME/NDUFB4/NDUFB8/NDUFB9/NDUFA12/ATP5F1E/ATP5MG/NDUFA1/NDUFA13/ATP5MC3/ATP5PF
GO:0022904	respiratory electron transport chain	104	-0.776288	-2.28666	1e-10	5.4e-08	5.04989e-08	1458	tags=54%, list=9%, signal=49%	UQCRC2/PPARGC1A/NDUFA5/SDHD/NDUFB6/UQCRC1/NDUFA7/NDUFV1/NDUFA2/ISCU/NDUFB5/NDUFC1/NDUFS3/NDUFA8/ETFB/NDUFS8/SOD2/NDUFA3/NDUFS7/NDUFV2/NDUFB10/NDUFS6/NDUFA6/NDUFB7/UQCRFS1/PARK7/NDUFB3/NDUFB2/CYC1/UQCR10/NDUFAB1/NDUFS5/CYCS/COX8A/NDUFC2/UQCRB/NDUFB4/COX7A2/UQCRQ/NDUFB8/NDUFB9/NDUFA12/COX6B1/CHCHD2/NDUFA1/COX5A/UQCR11/COX6A2/COX6C/COX6A1/COX7B/COX4I1/COX7A1/NDUFA4/COX5B/COX7C
GO:0042776	mitochondrial ATP synthesis coupled proton transport	54	-0.858726	-2.27373	1e-10	5.4e-08	5.04989e-08	1313	tags=78%, list=8%, signal=72%	NDUFA5/SDHD/NDUFB6/NDUFA7/NDUFV1/NDUFA2/NDUFB5/NDUFC1/ATP5PD/NDUFS3/NDUFA8/NDUFS8/NDUFA3/ATP5F1A/ATP5F1C/NDUFB11/NDUFS7/NDUFV2/ATP5MF/NDUFB10/NDUFS6/NDUFA6/NDUFB7/NDUFB3/NDUFB2/ATP5F1B/ATP5PO/NDUFAB1/NDUFS5/NDUFA11/ATP5F1D/NDUFC2/ATP5ME/NDUFB4/NDUFB8/NDUFB9/NDUFA12/ATP5F1E/ATP5MG/NDUFA1/NDUFA13/ATP5PF
GO:0009201	ribonucleoside triphosphate biosynthetic process	100	-0.776197	-2.26489	1e-10	5.4e-08	5.04989e-08	2405	tags=66%, list=15%, signal=57%	NME1/SLC25A12/UQCC3/NDUFS2/NDUFS1/STOML2/NDUFS4/DNAJC30/NUDT2/ALDOA/FLCN/SLC25A13/SDHA/SDHC/PPARGC1A/NDUFA5/SDHD/NDUFB6/PID1/NDUFA7/NDUFV1/ATP6V0C/NDUFA2/NDUFB5/NDUFC1/ATP5PD/NDUFS3/NDUFA8/NDUFS8/ENO1/NDUFA3/NME9/ATP5F1A/ATP5F1C/NDUFB11/NDUFS7/NDUFV2/ATP5MF/NDUFB10/NDUFS6/ATP5MC2/NDUFA6/NDUFB7/NME3/NME2/NDUFB3/NDUFB2/ATP5F1B/ATP5PO/NDUFAB1/NDUFS5/NDUFA11/ATP5F1D/NDUFC2/ATP5ME/NDUFB4/VCP/NDUFB8/ND…
GO:1902600	proton transmembrane transport	120	-0.755021	-2.25767	1e-10	5.4e-08	5.04989e-08	1708	tags=38%, list=10%, signal=34%	PHB2/ATP1A1/SURF1/ATP1A2/CYB5A/ATP6V0B/ATP6AP2/UQCRC1/SLC25A5/ATP6V0C/ATP6V0E1/ATP5PD/ATP6V1F/COX17/ATP6V1D/ATP5F1A/ATP5F1C/NDUFS7/ATP5MF/ATP5MC2/ATP6V1G1/ATP1B1/UQCRFS1/PARK7/CYC1/ATP5F1B/UQCR10/ATP5PO/COX8A/ATP5F1D/SLC25A3/ATP5ME/RNASEK/COX6B1/ATP5F1E/ATP5MG/COX5A/COX7B/COX4I1/ATP5MC3/ATP5PF/COX7A1/NDUFA4/COX5B/SLC25A4
GO:0009142	nucleoside triphosphate biosynthetic process	111	-0.756338	-2.24426	1e-10	5.4e-08	5.04989e-08	2405	tags=60%, list=15%, signal=52%	NME1/SLC25A12/UQCC3/NDUFS2/NDUFS1/STOML2/NDUFS4/DNAJC30/NUDT2/ALDOA/FLCN/SLC25A13/SDHA/SDHC/PPARGC1A/NDUFA5/AK1/SDHD/NDUFB6/PID1/NDUFA7/NDUFV1/ATP6V0C/NDUFA2/NDUFB5/NDUFC1/ATP5PD/NDUFS3/NDUFA8/NDUFS8/ENO1/NDUFA3/NME9/ATP5F1A/ATP5F1C/NDUFB11/NDUFS7/NDUFV2/ATP5MF/NDUFB10/NDUFS6/ATP5MC2/NDUFA6/NDUFB7/NME3/NME2/NDUFB3/NDUFB2/ATP5F1B/ATP5PO/NDUFAB1/NDUFS5/NDUFA11/ATP5F1D/NDUFC2/ATP5ME/NDUFB4/VCP/NDUFB…
GO:0022900	electron transport chain	152	-0.719419	-2.23313	1e-10	5.4e-08	5.04989e-08	1923	tags=52%, list=12%, signal=46%	FDX1/COA6/SLC25A12/UQCC3/NDUFS2/NDUFS1/AKR1B1/NDUFS4/GHITM/ETFRF1/SLC25A13/ETFDH/COX7A2L/SDHA/SDHC/ALDH2/SURF1/CYB5A/UQCRC2/DEGS1/PPARGC1A/NDUFA5/SDHD/ADH5/NDUFB6/UQCRC1/NDUFA7/STEAP4/NDUFV1/NDUFA2/ISCU/NDUFB5/NDUFC1/NDUFS3/NDUFA8/ETFB/NDUFS8/SOD2/NDUFA3/NDUFS7/NDUFV2/NDUFB10/NDUFS6/CYBA/NDUFA6/NDUFB7/UQCRFS1/PARK7/NDUFB3/NDUFB2/CYC1/UQCR10/NDUFAB1/NDUFS5/CYCS/COX8A/NDUFC2/UQCRB/NDUFB4/COX7A2/DHR…
GO:0015980	energy derivation by oxidation of organic compounds	301	-0.641653	-2.11092	1e-10	5.4e-08	5.04989e-08	2392	tags=45%, list=15%, signal=39%	CISD1/COA6/SLC25A12/IRS1/UQCC3/NDUFS2/IDH3G/NDUFS1/PDHA1/IRS2/STOML2/RHOA/NDUFS4/DNAJC30/PPP1CA/GHITM/FLCN/BNIP3/ETFRF1/PHKG1/SLC25A13/ETFDH/PPP1CC/COQ10B/COX7A2L/PFKM/SUCLA2/TEFM/SDHA/PPP1R3A/PPP1R3C/SDHC/UQCC2/SURF1/COQ10A/UQCRC2/PDHB/PPARGC1A/IDH1/CAT/GBE1/NDUFA5/SIRT3/SDHD/ACO2/BLOC1S1/PYGL/NDUFB6/ARL2/UQCRC1/PID1/MTLN/NDUFA7/ADGRF5/NOP53/NDUFV1/MRPS36/NDUFA2/ISCU/PPP1R2/NUPR1/NDUFB5/NDUFC1/A…
GO:0046034	ATP metabolic process	193	-0.66468	-2.10982	1e-10	5.4e-08	5.04989e-08	2406	tags=51%, list=15%, signal=44%	PGM1/SLC25A12/UQCC3/NDUFS2/CTNS/NDUFS1/NUDT5/FOXK2/STOML2/NDUFS4/SIRT6/DNAJC30/PRKAG1/NUDT2/ALDOA/PFKFB2/FLCN/PKM/SLC25A13/PARG/PFKM/ENO3/SDHA/SDHC/PGK1/ATP1A2/PPARGC1A/GALK1/IER3/NDUFA5/PRXL2C/AK1/SDHD/NDUFB6/ARL2/PID1/HSPA1B/NDUFA7/FIS1/NDUFV1/ATP6V0C/PRKAA2/NDUFA2/NUPR1/TSPO/NDUFB5/NDUFC1/ATP5PD/NDUFS3/NDUFA8/MYH6/NDUFS8/PGAM2/PGAM1/ENO1/NDUFA3/ATP5F1A/ATP5F1C/NDUFB11/NDUFS7/NDUFV2/APP/ATP5MF/…
GO:0009205	purine ribonucleoside triphosphate metabolic process	217	-0.650383	-2.0894	1e-10	5.4e-08	5.04989e-08	2406	tags=48%, list=15%, signal=42%	PGM1/NME1/SLC25A12/UQCC3/NDUFS2/CTNS/NDUFS1/NUDT5/FOXK2/STOML2/RHOA/NDUFS4/SIRT6/DNAJC30/PRKAG1/NUDT2/ALDOA/PFKFB2/FLCN/PKM/SLC25A13/PARG/PFKM/ENO3/SDHA/SDHC/PGK1/ATP1A2/PPARGC1A/GALK1/IER3/NDUFA5/PRXL2C/AK1/SDHD/NDUFB6/ARL2/PID1/HSPA1B/NDUFA7/FIS1/NDUFV1/ATP6V0C/PRKAA2/NDUFA2/NUPR1/TSPO/NDUFB5/NDUFC1/ATP5PD/RAN/NDUFS3/NDUFA8/MYH6/NDUFS8/PGAM2/PGAM1/ENO1/NDUFA3/NME9/ATP5F1A/ATP5F1C/NDUFB11/NDUFS7…
GO:0009144	purine nucleoside triphosphate metabolic process	222	-0.641738	-2.05679	1e-10	5.4e-08	5.04989e-08	2406	tags=47%, list=15%, signal=41%	PGM1/NME1/SLC25A12/UQCC3/NDUFS2/CTNS/NDUFS1/NUDT5/FOXK2/STOML2/RHOA/NDUFS4/SIRT6/DNAJC30/PRKAG1/NUDT2/ALDOA/PFKFB2/FLCN/PKM/SLC25A13/PARG/PFKM/ENO3/SDHA/SDHC/PGK1/ATP1A2/PPARGC1A/GALK1/IER3/NDUFA5/PRXL2C/AK1/SDHD/NDUFB6/ARL2/PID1/HSPA1B/NDUFA7/FIS1/NDUFV1/ATP6V0C/PRKAA2/NDUFA2/NUPR1/TSPO/NDUFB5/NDUFC1/ATP5PD/RAN/NDUFS3/NDUFA8/MYH6/NDUFS8/PGAM2/PGAM1/ENO1/NDUFA3/NME9/ATP5F1A/ATP5F1C/NDUFB11/NDUFS7…
GO:0009199	ribonucleoside triphosphate metabolic process	224	-0.633704	-2.03517	1e-10	5.4e-08	5.04989e-08	2406	tags=47%, list=15%, signal=41%	PGM1/NME1/SLC25A12/UQCC3/NDUFS2/CTNS/NDUFS1/NUDT5/FOXK2/STOML2/RHOA/NDUFS4/SIRT6/DNAJC30/PRKAG1/NUDT2/ALDOA/PFKFB2/FLCN/PKM/SLC25A13/PARG/PFKM/ENO3/SDHA/SDHC/PGK1/ATP1A2/PPARGC1A/GALK1/IER3/NDUFA5/PRXL2C/AK1/SDHD/NDUFB6/ARL2/PID1/HSPA1B/NDUFA7/FIS1/NDUFV1/ATP6V0C/PRKAA2/NDUFA2/NUPR1/TSPO/NDUFB5/NDUFC1/ATP5PD/RAN/NDUFS3/NDUFA8/MYH6/NDUFS8/PGAM2/PGAM1/ENO1/NDUFA3/NME9/ATP5F1A/ATP5F1C/NDUFB11/NDUFS7…
GO:0006091	generation of precursor metabolites and energy	461	-0.598474	-2.03451	1e-10	5.4e-08	5.04989e-08	2424	tags=38%, list=15%, signal=33%	FDX1/PGM1/CISD1/COA6/SLC25A12/IRS1/UQCC3/NDUFS2/IDH3G/NDUFS1/PDHA1/AKR1B1/IRS2/FOXK2/STOML2/ASIP/RHOA/NDUFS4/SIRT6/DNAJC30/PRKAG1/ACOX1/PPP1CA/GHITM/ALDOA/PFKFB2/FLCN/BNIP3/ETFRF1/PHKG1/PKM/SLC25A13/ETFDH/PPP1CC/COQ10B/COX7A2L/PFKM/SUCLA2/TEFM/ENO3/SDHA/PPP1R3A/PPP1R3C/PHB2/SDHC/PGK1/ALDH2/UQCC2/SURF1/COQ10A/CYB5A/PGLS/UQCRC2/PDHB/DEGS1/ACSS3/PPARGC1A/IDH1/CAT/GALK1/IER3/GBE1/NDUFA5/SIRT3/PRXL2C/…
GO:0009141	nucleoside triphosphate metabolic process	241	-0.614724	-1.98657	1.57231e-10	8.1367e-08	7.60915e-08	2406	tags=44%, list=15%, signal=38%	PGM1/NME1/SLC25A12/UQCC3/NDUFS2/CTNS/NDUFS1/NUDT5/FOXK2/STOML2/RHOA/NDUFS4/SIRT6/DNAJC30/PRKAG1/NUDT2/ALDOA/PFKFB2/FLCN/PKM/SLC25A13/PARG/PFKM/ENO3/SDHA/SDHC/PGK1/ATP1A2/PPARGC1A/GALK1/IER3/NDUFA5/PRXL2C/AK1/SDHD/NDUFB6/ARL2/PID1/HSPA1B/NDUFA7/FIS1/NDUFV1/ATP6V0C/PRKAA2/NDUFA2/NUPR1/TSPO/NDUFB5/NDUFC1/ATP5PD/RAN/NDUFS3/NDUFA8/MYH6/NDUFS8/PGAM2/PGAM1/ENO1/NDUFA3/NME9/ATP5F1A/ATP5F1C/NDUFB11/NDUFS7…
GO:0009152	purine ribonucleotide biosynthetic process	190	-0.642507	-2.03042	8.11099e-10	4.02954e-07	3.76828e-07	1441	tags=33%, list=9%, signal=31%	PPT1/PDHB/PPARGC1A/NDUFA5/SLC25A16/AK1/SDHD/GUCY1A2/NDUFB6/ADCY4/PID1/NDUFA7/APRT/NDUFV1/ATP6V0C/NDUFA2/NDUFB5/NDUFC1/ATP5PD/NDUFS3/NDUFA8/NDUFS8/ENO1/NDUFA3/NME9/ATP5F1A/ATP5F1C/NDUFB11/NDUFS7/NDUFV2/HACD1/ATP5MF/NDUFB10/NDUFS6/ATP5MC2/NDUFA6/NDUFB7/NME3/ACAT1/NME2/NDUFB3/NDUFB2/ATP5F1B/ATP5PO/NDUFAB1/NDUFS5/NDUFA11/ATP5F1D/NDUFC2/PDK4/ATP5ME/NDUFB4/VCP/NDUFB8/NDUFB9/NDUFA12/ATP5F1E/ATP5MG/NDUFA…
GO:0046390	ribose phosphate biosynthetic process	211	-0.613416	-1.96086	2.15329e-09	1.02861e-06	9.61917e-07	1441	tags=30%, list=9%, signal=28%	PPT1/PDHB/PPARGC1A/NDUFA5/SLC25A16/AK1/SDHD/GUCY1A2/PYGL/NDUFB6/ADCY4/PID1/NDUFA7/APRT/NDUFV1/ATP6V0C/NDUFA2/NDUFB5/NDUFC1/ATP5PD/NDUFS3/NDUFA8/NDUFS8/ENO1/NDUFA3/NME9/ATP5F1A/ATP5F1C/NDUFB11/NDUFS7/NDUFV2/HACD1/ATP5MF/NDUFB10/NDUFS6/ATP5MC2/NDUFA6/NDUFB7/NME3/ACAT1/NME2/NDUFB3/NDUFB2/ATP5F1B/ATP5PO/NDUFAB1/NDUFS5/NDUFA11/ATP5F1D/NDUFC2/PDK4/ATP5ME/NDUFB4/VCP/NDUFB8/NDUFB9/NDUFA12/ATP5F1E/ATP5MG/…
GO:0009260	ribonucleotide biosynthetic process	204	-0.614957	-1.96607	4.84038e-09	2.22658e-06	2.08221e-06	1441	tags=31%, list=9%, signal=29%	PPT1/PDHB/PPARGC1A/NDUFA5/SLC25A16/AK1/SDHD/GUCY1A2/NDUFB6/ADCY4/PID1/NDUFA7/APRT/NDUFV1/ATP6V0C/NDUFA2/NDUFB5/NDUFC1/ATP5PD/NDUFS3/NDUFA8/NDUFS8/ENO1/NDUFA3/NME9/ATP5F1A/ATP5F1C/NDUFB11/NDUFS7/NDUFV2/HACD1/ATP5MF/NDUFB10/NDUFS6/ATP5MC2/NDUFA6/NDUFB7/NME3/ACAT1/NME2/NDUFB3/NDUFB2/ATP5F1B/ATP5PO/NDUFAB1/NDUFS5/NDUFA11/ATP5F1D/NDUFC2/PDK4/ATP5ME/NDUFB4/VCP/NDUFB8/NDUFB9/NDUFA12/ATP5F1E/ATP5MG/NDUFA…
GO:0006123	mitochondrial electron transport, cytochrome c to oxygen	20	-0.942927	-2.04529	2.37501e-08	1.05349e-05	9.85182e-06	366	tags=70%, list=2%, signal=69%	CYCS/COX8A/COX7A2/COX6B1/COX5A/COX6A2/COX6C/COX6A1/COX7B/COX4I1/COX7A1/NDUFA4/COX5B/COX7C
GO:0006120	mitochondrial electron transport, NADH to ubiquinone	41	-0.854129	-2.15731	2.55636e-08	1.09483e-05	1.02384e-05	1313	tags=71%, list=8%, signal=65%	NDUFA5/NDUFB6/NDUFA7/NDUFV1/NDUFA2/ISCU/NDUFB5/NDUFC1/NDUFS3/NDUFA8/NDUFS8/NDUFA3/NDUFS7/NDUFV2/NDUFB10/NDUFS6/NDUFA6/NDUFB7/PARK7/NDUFB3/NDUFB2/NDUFAB1/NDUFS5/NDUFC2/NDUFB4/NDUFB8/NDUFB9/NDUFA1/NDUFA4
GO:0016570	histone modification	450	0.493094	1.66384	2.7183e-08	1.12538e-05	1.05241e-05	3579	tags=44%, list=22%, signal=35%	PRDM16/MECOM/VEGFA/JMJD1C/UTY/SIN3B/PHF20/USP36/CTNNB1/PRKD2/MLLT6/HDAC8/SMYD3/KDM5A/KMT2A/IWS1/MSL1/SF3B1/BAZ2A/KDM5D/PER2/EPC2/KAT2A/BOD1L1/ARID4B/PHF20L1/JAK2/UBR5/PAXBP1/CHD3/NIPBL/BAZ1B/TBL1X/NSD2/JDP2/KMT2C/TRIP12/CHD4/AKAP8L/ATXN7/SFPQ/SETBP1/ASH1L/PER1/SETD2/EP400/RIF1/JARID2/KDM2A/CDK9/HDAC4/KMT2D/DDX21/HUWE1/KAT6A/CTBP1/GATA2/SMARCA5/BABAM2/ARID5A/SUPT3H/TRRAP/RCOR1/EHMT1/NSD3/CAMK2D/RP…
GO:0006164	purine nucleotide biosynthetic process	234	-0.572369	-1.83943	4.4332e-08	1.77614e-05	1.66098e-05	2405	tags=36%, list=15%, signal=31%	NME1/PTGIS/NAPRT/SLC25A12/UQCC3/NDUFS2/NDUFS1/PDHA1/STOML2/NDUFS4/DNAJC30/NUDT12/NUDT2/ALDOA/FLCN/TECR/SLC25A13/SDHA/NAMPT/SDHC/PPT1/PDHB/PPARGC1A/NDUFA5/SLC25A16/AK1/SDHD/GUCY1A2/NDUFB6/ADCY4/PID1/NDUFA7/APRT/NDUFV1/ATP6V0C/NDUFA2/NDUFB5/NDUFC1/ATP5PD/NDUFS3/NDUFA8/NDUFS8/ENO1/NDUFA3/NME9/ATP5F1A/ATP5F1C/NDUFB11/NDUFS7/NDUFV2/HACD1/ATP5MF/NDUFB10/NDUFS6/ATP5MC2/NDUFA6/NDUFB7/NME3/ACAT1/NME2/NDUF…
GO:0072522	purine-containing compound biosynthetic process	241	-0.560479	-1.81126	1.2767e-07	4.95518e-05	4.63391e-05	2405	tags=35%, list=15%, signal=31%	NME1/PTGIS/NAPRT/SLC25A12/UQCC3/ADAL/NDUFS2/NDUFS1/PDHA1/STOML2/NDUFS4/DNAJC30/NUDT12/NUDT2/ALDOA/FLCN/TECR/SLC25A13/SDHA/NAMPT/SDHC/PPT1/PDHB/PPARGC1A/NDUFA5/SLC25A16/AK1/SDHD/GUCY1A2/NDUFB6/ADCY4/PID1/NDUFA7/APRT/NDUFV1/ATP6V0C/NDUFA2/NDUFB5/NDUFC1/ATP5PD/NDUFS3/NDUFA8/NDUFS8/ENO1/NDUFA3/NME9/ATP5F1A/ATP5F1C/NDUFB11/NDUFS7/NDUFV2/HACD1/ATP5MF/NDUFB10/NDUFS6/ATP5MC2/NDUFA6/NDUFB7/NME3/ACAT1/NME2…
GO:0033108	mitochondrial respiratory chain complex assembly	88	-0.706077	-2.0428	1.59411e-07	5.99963e-05	5.61064e-05	1580	tags=53%, list=10%, signal=48%	UQCC3/NDUFS2/NDUFS1/COX16/NDUFS4/AIFM1/TMEM126A/UQCC2/SURF1/NDUFAF8/NDUFAF4/NDUFA5/STMP1/NDUFB6/COX20/COX14/NDUFA2/NDUFB5/TMEM223/NDUFC1/NDUFS3/NDUFA8/NDUFAF3/NDUFS8/NDUFAF6/COX17/NDUFA3/PET100/NDUFB11/NDUFS7/TTC19/NDUFB10/NDUFA6/NDUFB7/UQCRFS1/NDUFB3/NDUFB2/NDUFAB1/NDUFS5/NDUFA11/NDUFC2/NDUFB4/NDUFB8/NDUFB9/NDUFA12/NDUFA1/NDUFA13
GO:0006959	humoral immune response	164	-0.607197	-1.89659	3.23386e-07	0.000118131	0.000110472	1599	tags=15%, list=10%, signal=14%	CLU/C1RL/IL7/PPP2R3C/PSMB10/RBPJ/C1QBP/PTPRC/ROMO1/C3/C1R/C1S/SERPING1/C7/RPL39/RPL30/CD81/A2M/FAU/CD59/RPS19/RGCC/GAPDH/CCL2/CFD
GO:1901293	nucleoside phosphate biosynthetic process	265	-0.537181	-1.74424	4.17939e-07	0.000148309	0.000138693	2499	tags=33%, list=15%, signal=29%	DGUOK/FLAD1/TK2/SHMT1/NME1/PTGIS/NAPRT/SLC25A12/UQCC3/NDUFS2/NDUFS1/PDHA1/STOML2/NDUFS4/DNAJC30/NUDT12/NUDT2/ALDOA/FLCN/TECR/SLC25A13/SDHA/NAMPT/SDHC/PPT1/PDHB/PPARGC1A/NDUFA5/SLC25A16/AK1/SDHD/GUCY1A2/NDUFB6/ADCY4/PID1/NDUFA7/APRT/NDUFV1/ATP6V0C/NDUFA2/NDUFB5/NDUFC1/ATP5PD/NDUFS3/NDUFA8/NDUFS8/ENO1/NDUFA3/NME9/ATP5F1A/ATP5F1C/NDUFB11/NDUFS7/NDUFV2/HACD1/ATP5MF/NDUFB10/NDUFS6/ATP5MC2/NDUFA6/NDUFB…
GO:0006163	purine nucleotide metabolic process	493	-0.46488	-1.58896	4.74683e-07	0.000163766	0.000153148	2406	tags=30%, list=15%, signal=26%	PGM1/NME1/PTGIS/NAPRT/SLC25A12/FITM2/UQCC3/NDUFS2/CTNS/NDUFS1/PDHA1/NUDT5/FOXK2/STOML2/RHOA/NDUFS4/SIRT6/DNAJC30/PRKAG1/NUDT12/NUDT2/ALDOA/PFKFB2/FLCN/NUDT9/TECR/PKM/SLC25A13/PMVK/PARG/PFKM/SUCLA2/ENO3/SDHA/NAMPT/SDHC/GMPR/PGK1/NQO1/SULT1A1/ATP1A2/PGLS/PPT1/PDHB/PPARGC1A/IDH1/GALK1/IER3/NDUFA5/SLC25A16/PRXL2C/DERA/AK1/SDHD/FMO5/GUCY1A2/NDUFB6/ARL2/ADCY4/PID1/HSPA1B/NT5C/NDUFA7/FIS1/TALDO1/APRT/ND…
GO:0010257	NADH dehydrogenase complex assembly	51	-0.779567	-2.04255	5.78648e-07	0.000188267	0.000176061	1428	tags=59%, list=9%, signal=54%	NDUFAF8/NDUFAF4/NDUFA5/NDUFB6/NDUFA2/NDUFB5/NDUFC1/NDUFS3/NDUFA8/NDUFAF3/NDUFS8/NDUFAF6/NDUFA3/NDUFB11/NDUFS7/NDUFB10/NDUFA6/NDUFB7/NDUFB3/NDUFB2/NDUFAB1/NDUFS5/NDUFA11/NDUFC2/NDUFB4/NDUFB8/NDUFB9/NDUFA12/NDUFA1/NDUFA13
GO:0032981	mitochondrial respiratory chain complex I assembly	51	-0.779567	-2.04255	5.78648e-07	0.000188267	0.000176061	1428	tags=59%, list=9%, signal=54%	NDUFAF8/NDUFAF4/NDUFA5/NDUFB6/NDUFA2/NDUFB5/NDUFC1/NDUFS3/NDUFA8/NDUFAF3/NDUFS8/NDUFAF6/NDUFA3/NDUFB11/NDUFS7/NDUFB10/NDUFA6/NDUFB7/NDUFB3/NDUFB2/NDUFAB1/NDUFS5/NDUFA11/NDUFC2/NDUFB4/NDUFB8/NDUFB9/NDUFA12/NDUFA1/NDUFA13
GO:0009165	nucleotide biosynthetic process	264	-0.537656	-1.74949	5.91177e-07	0.000188267	0.000176061	2499	tags=33%, list=15%, signal=29%	DGUOK/FLAD1/TK2/SHMT1/NME1/PTGIS/NAPRT/SLC25A12/UQCC3/NDUFS2/NDUFS1/PDHA1/STOML2/NDUFS4/DNAJC30/NUDT12/NUDT2/ALDOA/FLCN/TECR/SLC25A13/SDHA/NAMPT/SDHC/PPT1/PDHB/PPARGC1A/NDUFA5/SLC25A16/AK1/SDHD/GUCY1A2/NDUFB6/ADCY4/PID1/NDUFA7/APRT/NDUFV1/ATP6V0C/NDUFA2/NDUFB5/NDUFC1/ATP5PD/NDUFS3/NDUFA8/NDUFS8/ENO1/NDUFA3/NME9/ATP5F1A/ATP5F1C/NDUFB11/NDUFS7/NDUFV2/HACD1/ATP5MF/NDUFB10/NDUFS6/ATP5MC2/NDUFA6/NDUFB…
GO:0042255	ribosome assembly	55	-0.753401	-2.0061	1.11506e-06	0.000346225	0.000323777	1497	tags=42%, list=9%, signal=38%	MRPS11/MRPL20/C1QBP/NPM1/SBDS/MRPL22/NOP53/RPL38/MRPS7/RPS27L/RPL5/RPL6/RPL23A/RPSA/RPS5/RPLP0/RPS14/RPS27/RPS15/RPL11/RPS19/RPS28/RPL10
GO:0006338	chromatin remodeling	316	0.506944	1.67262	1.578e-06	0.000478018	0.000447025	3390	tags=41%, list=21%, signal=33%	PRDM16/MECOM/ATRX/ZBTB7A/BAZ2B/CHD7/TPR/BPTF/BRD2/SMYD3/SMCHD1/KDM5A/KMT2A/SF3B1/BAZ2A/KDM5D/KAT2A/ERCC6L2/UBR5/PHF10/CHD3/BTAF1/BAZ1B/SMARCC1/TRIP12/CHD4/CABIN1/SETD2/HP1BP3/EP400/NASP/RIF1/JARID2/HDAC4/KMT2D/DDX21/CHD8/DNMT3A/FAM172A/KAT6A/CTBP1/SMARCA5/DNMT1/SMARCAL1/SMARCA2/RESF1/NFAT5/EHMT1/MPHOSPH8/PBRM1/SETD7/MCM3AP/MTHFR/SCMH1/BRD9/ARID2/ZBTB1/MTA1/GATAD2A/INO80E/BAZ1A/SMARCA4/TASOR/SHPRH…
GO:0042274	ribosomal small subunit biogenesis	75	-0.704546	-1.97427	1.79847e-06	0.000531832	0.000497351	1558	tags=33%, list=10%, signal=30%	IMP3/MRPS11/EMG1/FCF1/RPS24/NPM1/RPL38/MRPS7/RPS8/LSM6/RPS27L/RPS25/RPS17/RPS16/RPS6/RPS9/RPSA/RPS5/RPS21/RPS7/RPS14/RPS27/RPS15/RPS19/RPS28
GO:0009150	purine ribonucleotide metabolic process	406	-0.476267	-1.60272	2.30455e-06	0.000665639	0.000622481	2406	tags=32%, list=15%, signal=28%	PGM1/NME1/SLC25A12/FITM2/UQCC3/NDUFS2/CTNS/NDUFS1/PDHA1/NUDT5/FOXK2/STOML2/RHOA/NDUFS4/SIRT6/DNAJC30/PRKAG1/NUDT2/ALDOA/PFKFB2/FLCN/NUDT9/TECR/PKM/SLC25A13/PMVK/PARG/PFKM/SUCLA2/ENO3/SDHA/SDHC/PGK1/SULT1A1/ATP1A2/PPT1/PDHB/PPARGC1A/GALK1/IER3/NDUFA5/SLC25A16/PRXL2C/AK1/SDHD/GUCY1A2/NDUFB6/ARL2/ADCY4/PID1/HSPA1B/NT5C/NDUFA7/FIS1/APRT/NDUFV1/ATP6V0C/PRKAA2/NDUFA2/NUPR1/TSPO/NDUFB5/NDUFC1/ATP5PD/RAN…
GO:0002227	innate immune response in mucosa	13	-0.952147	-1.91104	2.62561e-06	0.000741137	0.000693084	220	tags=15%, list=1%, signal=15%	RPL39/FAU
GO:0006936	muscle contraction	325	-0.495268	-1.64263	3.24126e-06	0.000894586	0.000836585	1440	tags=21%, list=9%, signal=19%	CASQ2/MYOM2/VEGFB/PPP1R12B/TBX20/MYH11/GJA1/SULF2/ABCC9/SCN7A/GATA4/HOMER1/MYOCD/GSTO1/TACR1/SRI/ASB3/C12orf57/PKP2/PPP1R13L/CHRM2/MYH6/PGAM2/ENO1/ANK2/PRKG1/SMPX/PIK3C2A/TNNI3K/RCSD1/AGT/ATP1B1/DES/SUMO1/CALM2/CCN2/SLC8A1/SOD1/TNNT2/HSP90AA1/DMD/DTNA/TRDN/GSN/TNNI3/MYL9/CAV1/TBX3/PDE5A/TPM1/ANKRD2/SGCD/CACNB2/CKMT2/CALCRL/CTNNA3/PLN/MYL6/FGF12/TCAP/MYL3/CSRP3/RYR2/TNNC1/ACTA1/CRYAB/MYL2
GO:0003184	pulmonary valve morphogenesis	19	0.900461	1.9514	3.50071e-06	0.000945192	0.000883909	416	tags=42%, list=3%, signal=41%	SMAD6/NOTCH1/NOS3/GJA5/NFATC1/SMAD2/JAG1/ADAMTS5
GO:0010466	negative regulation of peptidase activity	180	-0.559061	-1.75951	4.35763e-06	0.00115153	0.00107687	1719	tags=19%, list=11%, signal=17%	PICALM/TMED10/CD44/SERPINE1/FNIP1/LRP1/SERPINB1/COL6A3/LXN/PIH1D1/RNF34/PRDX3/SERPINA3/SERPINH1/UBXN1/PEBP1/TIMP4/CSTB/LAMTOR5/ARL6IP1/PRDX5/CTSB/APP/PARK7/SPINT2/SERPING1/SERPINF1/TIMP3/AQP1/A2M/GAPDH/TIMP1/CST3/CRYAB
GO:0009259	ribonucleotide metabolic process	425	-0.462199	-1.56366	4.54518e-06	0.00117607	0.00109982	2406	tags=30%, list=15%, signal=26%	PGM1/NME1/SLC25A12/FITM2/UQCC3/NDUFS2/CTNS/NDUFS1/PDHA1/NUDT5/FOXK2/STOML2/RHOA/NDUFS4/SIRT6/DNAJC30/PRKAG1/NUDT2/ALDOA/PFKFB2/FLCN/NUDT9/TECR/PKM/SLC25A13/PMVK/PARG/PFKM/SUCLA2/ENO3/SDHA/SDHC/PGK1/SULT1A1/ATP1A2/PPT1/PDHB/PPARGC1A/GALK1/IER3/NDUFA5/SLC25A16/PRXL2C/AK1/SDHD/GUCY1A2/NDUFB6/ARL2/ADCY4/PID1/HSPA1B/NT5C/NDUFA7/FIS1/APRT/NDUFV1/ATP6V0C/PRKAA2/NDUFA2/NUPR1/TSPO/NDUFB5/NDUFC1/ATP5PD/RAN…
GO:0140053	mitochondrial gene expression	161	-0.56702	-1.76747	4.80991e-06	0.00121917	0.00114012	3338	tags=50%, list=21%, signal=40%	RCC1L/MRPL23/MTG2/YARS2/MRPS9/GFM1/MRPL21/GFM2/QRSL1/TSFM/MRPS22/NSUN3/TACO1/MRPL11/MRPL37/TFB1M/COA3/MRPL47/TRNT1/CHCHD1/NGRN/MRPL50/FASTKD2/MRPL15/MRPL27/MTIF3/MRPS25/MRPL13/MRPS33/DARS2/MRPS23/MRPS18A/MRPL28/MRPL4/MRPL2/RMND1/HSD17B10/MRPS15/MRPL24/MRPL36/MRPS18B/MRPS14/MRPL12/TEFM/MRPL14/MRPL40/MRPL43/PTCD1/UQCC2/MRPL18/MRPS11/MRPL34/MRPL51/MRPL20/MRPS18C/MRPL55/MRPL19/MRPS10/MRPS34/MRPL54/MR…
GO:0052547	regulation of peptidase activity	351	-0.480495	-1.60369	5.10718e-06	0.00124375	0.00116311	1867	tags=21%, list=11%, signal=19%	SYK/DDRGK1/SERPINE3/MAP3K5/PDCD2/PICALM/TMED10/S100A8/CD44/PDCD5/DLC1/SERPINE1/FNIP1/LRP1/SERPINB1/PSME2/PSENEN/HMGB1/BEX3/COL6A3/LXN/PIH1D1/BAX/SOX7/GRN/RNF34/PRDX3/VSIR/SERPINA3/FIS1/PSMB8/PPARG/SERPINH1/UBXN1/PRELID1/PSME1/PEBP1/TIMP4/BCAP31/CSTB/LAMTOR5/CTSD/ARL6IP1/PRDX5/CTSB/EPHA4/ARL6IP5/APP/PSMB9/PARK7/SPINT2/SLC1A1/RPS27L/CCN2/SERPING1/PSMA3/HSPE1/CCN1/CYCS/SERPINF1/RACK1/TIMP3/GSN/TNFSF…
GO:0007264	small GTPase mediated signal transduction	467	0.449936	1.52287	5.08456e-06	0.00124375	0.00116311	2670	tags=28%, list=16%, signal=24%	MCF2L/RAPGEF5/PLEKHG1/DOCK6/SIPA1L2/ARHGEF28/STARD13/NOTCH1/PREX2/MET/PLD1/CCDC88A/HEG1/DOCK1/RALGAPA2/CYTH1/KANK2/RHOJ/RASIP1/RAPGEF3/IQSEC1/RAPGEF4/RALGAPA1/ROCK2/RAPGEF1/AKAP13/NISCH/ARHGEF15/KSR1/GDI1/RASGRF2/DOCK4/FGD5/TRIO/NF1/RASA2/SHOC2/ADGRG1/ABL2/SIPA1/DENND3/MYO9A/DOCK9/ARHGAP5/RGL2/GIT2/ARHGAP4/ARHGEF1/ARHGAP26/DAB2IP/DENND4A/OBSCN/ARHGAP23/MYO9B/DENND4B/ARFGAP1/RALGAPB/PSD3/ARHGAP17/…
GO:0003012	muscle system process	410	-0.465851	-1.57103	5.34363e-06	0.00127631	0.00119356	1440	tags=19%, list=9%, signal=18%	CASQ2/MYOM2/VEGFB/PPP1R12B/TBX20/MYH11/GJA1/TNFRSF1A/SULF2/ABCC9/SCN7A/GATA4/HOMER1/MYOCD/CFLAR/GSTO1/TACR1/SRI/PPARG/ASB3/C12orf57/PKP2/PPP1R13L/AKAP6/CHRM2/MYH6/PGAM2/ENO1/ANK2/PRKG1/SMPX/PIK3C2A/IL6ST/TNNI3K/RCSD1/AGT/CYBA/ATP1B1/DES/SUMO1/CALM2/CCN2/SLC8A1/SOD1/TNNT2/HSP90AA1/DMD/DTNA/TRDN/GSN/TNNI3/MYL9/CAV1/TBX3/PDE5A/FOXO3/TPM1/MYOZ2/ANKRD2/SGCD/CACNB2/CKMT2/IGFBP5/CALCRL/CTNNA3/PLN/SORBS2…
GO:0032543	mitochondrial translation	130	-0.606989	-1.84374	5.5216e-06	0.00129393	0.00121004	3338	tags=57%, list=21%, signal=46%	RCC1L/MRPL23/MTG2/YARS2/MRPS9/GFM1/MRPL21/GFM2/QRSL1/TSFM/MRPS22/NSUN3/TACO1/MRPL11/MRPL37/COA3/MRPL47/CHCHD1/NGRN/MRPL50/FASTKD2/MRPL15/MRPL27/MTIF3/MRPS25/MRPL13/MRPS33/DARS2/MRPS23/MRPS18A/MRPL28/MRPL4/MRPL2/RMND1/MRPS15/MRPL24/MRPL36/MRPS18B/MRPS14/MRPL12/MRPL14/MRPL40/MRPL43/PTCD1/UQCC2/MRPL18/MRPS11/MRPL34/MRPL51/MRPL20/MRPS18C/MRPL55/MRPL19/MRPS10/MRPS34/MRPL54/MRPS16/MRPS26/MRPS12/C1QBP/M…
GO:0048638	regulation of developmental growth	305	0.493072	1.62108	6.74944e-06	0.00155237	0.00145172	2303	tags=22%, list=14%, signal=19%	INSR/NOTCH1/PLCB1/VEGFA/DUSP6/SEMA4C/MBD5/GOLGA4/CPNE5/SEMA3G/FN1/ITSN2/CHD7/SEMA3F/SPAG9/MYCBP2/YBX3/MAPK14/DLL1/SEMA6C/GDI1/FTO/RUFY3/ACACB/MAPK11/DISC1/NIPBL/STAT5B/STK3/RAI1/WWC2/MACF1/BMPR2/AGRN/PLXNA4/FOXP1/ARHGAP4/MEF2C/JARID2/SPART/CAPN3/WT1/BCL2/PAFAH1B1/VGLL4/SYT1/ABL1/RTN4/NEDD4L/FGFR3/FGF2/SMAD7/GSK3B/GPAT4/GATA6/SLC23A2/ULK1/TNKS2/SIN3A/SMURF1/TTL/SEMA6B/SEMA6A/BCL2L11/HDAC6/ATRN
GO:0019693	ribose phosphate metabolic process	434	-0.460563	-1.55679	6.93605e-06	0.00156629	0.00146473	2406	tags=30%, list=15%, signal=26%	PGM1/NME1/SLC25A12/FITM2/UQCC3/NDUFS2/CTNS/NDUFS1/PDHA1/NUDT5/FOXK2/STOML2/RHOA/NDUFS4/SIRT6/DNAJC30/PRKAG1/NUDT2/ALDOA/PFKFB2/FLCN/NUDT9/TECR/PKM/SLC25A13/PMVK/PARG/PFKM/SUCLA2/ENO3/SDHA/SDHC/PGK1/SULT1A1/ATP1A2/PPT1/PDHB/PPARGC1A/GALK1/IER3/NDUFA5/SLC25A16/PRXL2C/AK1/SDHD/GUCY1A2/PYGL/NDUFB6/ARL2/ADCY4/PID1/HSPA1B/NT5C/NDUFA7/FIS1/APRT/NDUFV1/ATP6V0C/PRKAA2/NDUFA2/NUPR1/TSPO/NDUFB5/NDUFC1/ATP5P…
GO:0002548	monocyte chemotaxis	58	-0.729561	-1.95762	7.39358e-06	0.00163979	0.00153347	2236	tags=26%, list=14%, signal=22%	CCL11/IL6R/CX3CL1/NBL1/SERPINE1/HMGB1/CXCL17/ANXA1/CXCL12/DUSP1/PDGFB/LGALS3/CCL21/RPS19/CCL2
GO:0060047	heart contraction	228	-0.522562	-1.68129	9.02894e-06	0.00196736	0.0018398	1510	tags=24%, list=9%, signal=22%	ATP1A2/HSPB7/CASQ2/VEGFB/GJA1/ABCC9/CORIN/TMEM65/GATA4/EXT1/GSTO1/POPDC2/SRI/ASB3/PKP2/PPP1R13L/CHRM2/MYH6/SGCG/ANK2/CDC42/S100A1/TNNI3K/AGT/ATP1B1/DES/SUMO1/SLC1A1/CALM2/CCN2/SLC8A1/SOD1/TNNT2/HSP90AA1/DMD/TRDN/GSN/TNNI3/CAV1/PDE5A/TPM1/SGCD/MYL7/CACNB2/CTNNA3/PLN/FGF12/TCAP/MYL3/CSRP3/RYR2/TNNC1/MYL2/ACTC1
GO:0042254	ribosome biogenesis	286	-0.501092	-1.63888	9.74721e-06	0.00208725	0.00195192	2030	tags=23%, list=12%, signal=21%	PPAN/SNU13/DDX18/GTF3A/MRM2/BRIX1/NOC2L/IMP4/MRPL36/RPF1/EIF4A3/IMP3/NHP2/MRPS11/MRPL20/EMG1/EXOSC8/WDR12/ESF1/FCF1/EXOSC1/C1QBP/RPS24/NPM1/SBDS/PIH1D1/MRPL22/NOP53/MTREX/PIN4/GLUL/RBIS/RPL38/RAN/MRPS7/NOP10/RPS8/LSM6/TRMT112/RPS27L/RPL27/RPL5/RPP38/RPL6/RPS25/RPS17/RPL26/RPS16/RPS6/RPL35/RPL7/RPL14/RPS9/RPL23A/RPSA/RPS5/RPS21/RPL35A/RPLP0/RPS7/RPS14/RPS27/RPS15/RPL11/RPS19/RPS28/RPL10
GO:0061844	antimicrobial humoral immune response mediated by antimicrobial peptide	46	-0.762129	-1.96642	1.33999e-05	0.00277378	0.00259394	220	tags=26%, list=1%, signal=26%	SPINK5/FAM3A/CXCL1/CXCL3/LEAP2/S100A9/ROMO1/RPL39/RPL30/FAU/RPS19/GAPDH
GO:0019730	antimicrobial humoral response	73	-0.671228	-1.87812	1.32796e-05	0.00277378	0.00259394	3321	tags=23%, list=20%, signal=19%	ANG/RARRES2/LYZ/SPINK5/FAM3A/CXCL1/CXCL3/BCL3/LEAP2/S100A9/PPP2R3C/ROMO1/RPL39/RPL30/FAU/RPS19/GAPDH
GO:0050770	regulation of axonogenesis	152	0.571232	1.74906	1.54386e-05	0.0031434	0.00293959	2557	tags=27%, list=16%, signal=23%	VEGFA/PLXND1/SEMA4C/GOLGA4/PLXNA2/SEMA3G/FN1/SEMA3F/SEMA6C/GDI1/RUFY3/DISC1/STK25/MACF1/BMPR2/PLXNA4/ARHGAP4/SKIL/SPART/BRAF/KIF13B/PAFAH1B1/SIPA1L1/RTN4/PLXNB2/GSK3B/PAK2/ULK1/EFNA1/ARHGAP35/NIN/SMURF1/SEMA6B/SEMA6A/SYNGAP1/DAB1/HDAC6/DIXDC1/PAK3/BRSK1/SEMA6D
GO:0051056	regulation of small GTPase mediated signal transduction	290	0.496758	1.63032	1.61689e-05	0.003239	0.003029	2670	tags=32%, list=16%, signal=27%	MCF2L/PLEKHG1/SIPA1L2/ARHGEF28/STARD13/NOTCH1/PREX2/MET/HEG1/RALGAPA2/CYTH1/KANK2/RASIP1/IQSEC1/RALGAPA1/AKAP13/ARHGEF15/RASGRF2/FGD5/TRIO/NF1/RASA2/SHOC2/ADGRG1/ABL2/SIPA1/DENND3/MYO9A/ARHGAP5/RGL2/GIT2/ARHGAP4/ARHGEF1/ARHGAP26/DAB2IP/DENND4A/OBSCN/ARHGAP23/MYO9B/DENND4B/ARFGAP1/RALGAPB/PSD3/ARHGAP17/STARD8/SIPA1L1/ABL1/PREX1/GIT1/ARHGEF12/ARHGEF3/ARHGEF2/ITGA3/ARHGEF11/ARHGAP22/BCR/KALRN/SIPA1L…
GO:0051881	regulation of mitochondrial membrane potential	67	-0.687005	-1.90324	1.8185e-05	0.00358505	0.00335261	1343	tags=33%, list=8%, signal=30%	PPP2R3C/PID1/BAX/GCLM/MTLN/PRDX3/TSPO/PRELID1/SOD2/KDR/BCO2/ARL6IP5/PARK7/BCL2L1/ATP5IF1/SOD1/NDUFC2/RACK1/CLIC1/VCP/UBB/DCN
GO:0097237	cellular response to toxic substance	105	-0.622325	-1.8349	2.04355e-05	0.00396576	0.00370863	1974	tags=36%, list=12%, signal=32%	CYGB/TP53INP1/S100A9/PRXL2A/CCS/TXNDC17/ESD/SELENOF/NQO1/CAT/PRDX6/PRDX4/PRXL2C/ADH5/GPX3/PRDX3/GSTO1/TXNRD1/GPX4/AKR1A1/TXN/SOD2/MGST1/SELENOW/PRDX5/PRDX2/APOE/SELENOS/PARK7/DUOX1/MGST2/SOD1/GSTK1/MGST3/PRDX1/TPO/GSTP1/CD36
GO:0010454	negative regulation of cell fate commitment	12	-0.943583	-1.85133	2.15862e-05	0.00412462	0.00385719	48	tags=17%, list=0%, signal=17%	FZD7/HES1
GO:0098754	detoxification	111	-0.605358	-1.79626	2.51154e-05	0.00472626	0.00441983	2009	tags=36%, list=12%, signal=32%	RALBP1/CYGB/TP53INP1/S100A9/PRXL2A/CCS/TXNDC17/ESD/SELENOF/PDZK1/NQO1/CAT/PRDX6/PRDX4/PRXL2C/ADH5/GPX3/PRDX3/GSTO1/TXNRD1/GPX4/AKR1A1/TXN/SOD2/MGST1/SELENOW/PRDX5/PRDX2/APOE/SELENOS/PARK7/DUOX1/MGST2/SOD1/GSTK1/MGST3/PRDX1/TPO/GSTP1/CD36
GO:0015874	norepinephrine transport	19	-0.87745	-1.88765	2.70098e-05	0.00496412	0.00464227	526	tags=21%, list=3%, signal=20%	ADRA2B/AGT/KCNB1/ACTB
GO:0045927	positive regulation of growth	230	0.50878	1.63421	2.75785e-05	0.00496412	0.00464227	1560	tags=17%, list=10%, signal=16%	INSR/NOTCH1/PLCB1/VEGFA/GOLGA4/CPNE5/USP47/FN1/ITSN2/CHD7/YBX3/MAPK14/DLL1/HYAL1/GDI1/RUFY3/ACACB/DISC1/NIPBL/TEAD1/STAT5B/MACF1/BMPR2/AGRN/EIF4G2/PPM1F/MEF2C/EIF4G1/CAPN3/WT1/RFTN1/BCL2/RPTOR/PAFAH1B1/ADAM17/SYT1/NEDD4L/FGF2/SMAD7/MAP2K5
GO:0042391	regulation of membrane potential	408	-0.445794	-1.50194	2.75532e-05	0.00496412	0.00464227	1746	tags=15%, list=11%, signal=14%	KCNJ8/UNC13B/ATP1A1/EIF4A3/FXYD1/KCNMB2/ATP1A2/GRIK2/CASQ2/KCNMB4/PPP2R3C/GJA1/SLC26A5/ANK3/PID1/BAX/GCLM/MTLN/PRDX3/TACR1/POPDC2/SRI/PKP2/TSPO/AKAP6/FHL1/PRELID1/NLGN1/SOD2/GRIK1/ANK2/KDR/ACTN2/BCO2/ARL6IP5/APP/ATP1B1/PARK7/SUMO1/BCL2L1/ATP5IF1/SLC8A1/SOD1/NDUFC2/RACK1/DMD/TRDN/CLIC1/CAV1/VCP/CHCHD10/CACNB2/CTNNA3/PLN/UBB/KCNB1/FGF12/INSYN2A/RYR2/CD36/DCN
GO:0006690	icosanoid metabolic process	98	-0.620688	-1.81249	3.11563e-05	0.00552801	0.0051696	2584	tags=28%, list=16%, signal=23%	PLA2G5/ALOX5/PTGIS/PLA2G4C/CYP4A11/AKR1B1/ACOX1/ABHD6/SYK/PLAA/TBXAS1/CBR1/PTGES2/DAGLB/EPHX1/TNFRSF1A/ANXA1/GPX4/PTGES3/MGST2/GGT5/MIF/MGST3/GSTP1/PTGDS/CD74/FABP5
GO:1990748	cellular detoxification	97	-0.636349	-1.84927	3.25242e-05	0.00568945	0.00532057	1974	tags=39%, list=12%, signal=35%	CYGB/TP53INP1/S100A9/PRXL2A/CCS/TXNDC17/ESD/SELENOF/NQO1/CAT/PRDX6/PRDX4/PRXL2C/ADH5/GPX3/PRDX3/GSTO1/TXNRD1/GPX4/AKR1A1/TXN/SOD2/MGST1/SELENOW/PRDX5/PRDX2/APOE/SELENOS/PARK7/DUOX1/MGST2/SOD1/GSTK1/MGST3/PRDX1/TPO/GSTP1/CD36
GO:0031640	killing of cells of other organism	23	-0.851864	-1.90463	3.61361e-05	0.0062246	0.00582103	993	tags=26%, list=6%, signal=25%	SYK/ROMO1/BCL2L1/RPL30/RPS19/GAPDH
GO:0002385	mucosal immune response	21	-0.864604	-1.88427	3.7087e-05	0.0062246	0.00582103	220	tags=14%, list=1%, signal=14%	CD160/RPL39/FAU
GO:0016575	histone deacetylation	87	0.632212	1.79648	3.66376e-05	0.0062246	0.00582103	2669	tags=46%, list=16%, signal=39%	VEGFA/SIN3B/PRKD2/HDAC8/BAZ2A/PER2/KAT2A/CHD3/NIPBL/TBL1X/JDP2/CHD4/AKAP8L/SFPQ/PER1/HDAC4/CTBP1/SMARCA5/RCOR1/CAMK2D/LRRK2/PRDM5/MTA1/GATAD2A/TRERF1/TP53/RCOR3/SIN3A/HDAC10/HDAC9/KAT2B/AKAP8/SMARCAD1/HDAC6/MTA2/YEATS2/MSL3/RBM14/HDAC1/C6orf89
GO:0003177	pulmonary valve development	23	0.822975	1.87144	3.79513e-05	0.00628473	0.00587726	884	tags=43%, list=5%, signal=41%	SMAD6/NOTCH1/NOS3/GJA5/NFATC1/SMAD2/JAG1/ADAMTS5/BMPR2/TNFRSF1B
GO:0055001	muscle cell development	176	-0.539052	-1.70223	4.53371e-05	0.00740903	0.00692866	1164	tags=20%, list=7%, signal=19%	GATA4/HOMER1/BMPR1A/CFLAR/CFL2/AKAP6/ENG/MYH6/PRICKLE1/ANK2/LDB3/ANKRD1/ACTN2/FLNC/AGT/FHOD3/SLC8A1/TNNT2/DMD/MYL9/TBX3/CAV2/TPM1/MYOZ2/SGCD/SORBS2/ACTG1/RAMP2/TCAP/CSRP3/HES1/ACTA1/FHL2/MYL2/ACTC1
GO:0098869	cellular oxidant detoxification	83	-0.638882	-1.83211	4.75372e-05	0.0076677	0.00717055	1974	tags=42%, list=12%, signal=37%	CYGB/TP53INP1/S100A9/PRXL2A/CCS/TXNDC17/SELENOF/NQO1/CAT/PRDX6/PRDX4/PRXL2C/GPX3/PRDX3/GSTO1/TXNRD1/GPX4/TXN/SOD2/MGST1/SELENOW/PRDX5/PRDX2/APOE/SELENOS/PARK7/DUOX1/MGST2/SOD1/GSTK1/MGST3/PRDX1/TPO/GSTP1/CD36
GO:2000179	positive regulation of neural precursor cell proliferation	50	0.711845	1.87004	4.97241e-05	0.00791761	0.00740426	691	tags=16%, list=4%, signal=15%	VEGFC/NOTCH1/VEGFA/CTNNB1/DLL4/DISC1/GNAI2/ADGRG1
GO:0006749	glutathione metabolic process	47	-0.733175	-1.90009	5.40196e-05	0.0083381	0.00779749	1379	tags=30%, list=8%, signal=27%	IDH1/HAGH/GCLM/GSTO1/GPX4/SOD2/ARL6IP5/PARK7/MGST2/SLC1A1/GGT5/SOD1/GSTK1/GSTP1
GO:0034439	lipoprotein lipid oxidation	3	-0.998326	-1.46606	5.50503e-05	0.0083381	0.00779749	12	tags=67%, list=0%, signal=67%	LEP/APOD
GO:0042160	lipoprotein modification	3	-0.998326	-1.46606	5.50503e-05	0.0083381	0.00779749	12	tags=67%, list=0%, signal=67%	LEP/APOD
GO:0042161	lipoprotein oxidation	3	-0.998326	-1.46606	5.50503e-05	0.0083381	0.00779749	12	tags=67%, list=0%, signal=67%	LEP/APOD
GO:0048639	positive regulation of developmental growth	151	0.54622	1.67334	5.78819e-05	0.00866136	0.00809979	1512	tags=20%, list=9%, signal=18%	INSR/NOTCH1/PLCB1/VEGFA/GOLGA4/CPNE5/FN1/ITSN2/CHD7/YBX3/MAPK14/DLL1/GDI1/RUFY3/ACACB/DISC1/NIPBL/STAT5B/MACF1/BMPR2/AGRN/MEF2C/CAPN3/WT1/BCL2/PAFAH1B1/SYT1/NEDD4L/FGF2/SMAD7
GO:0043547	positive regulation of GTPase activity	237	0.495451	1.59588	6.04631e-05	0.0089399	0.00836028	2898	tags=32%, list=18%, signal=26%	RAPGEF5/DOCK6/SIPA1L2/ARHGEF7/ARAP3/TBCK/RALGAPA2/AFDN/RAPGEF3/TBC1D9/RAPGEF4/ITGA6/RALGAPA1/RAPGEF1/TBC1D1/ARHGEF15/RASGRF2/NF1/TBC1D5/RAP1GDS1/SGSM2/AGAP3/USP6NL/AGRN/SIPA1/MYO9A/DOCK9/TBC1D22A/EVI5L/AGAP1/PKP4/ASAP2/RALGAPB/SIPA1L1/RAB11FIP2/PREX1/ARHGAP22/RASGRP3/BCR/RSU1/SNX9/RAB3GAP1/SIPA1L3/SNX13/GSK3B/TBC1D22B/AKT2/TBC1D16/RALGDS/ARAP2/BCAS3/RAPGEF6/TBC1D9B/DVL3/ARHGAP35/TSC1/DENND1B/CRK/…
GO:0003015	heart process	239	-0.491201	-1.58525	6.89031e-05	0.010068	0.00941519	1510	tags=23%, list=9%, signal=21%	ATP1A2/HSPB7/CASQ2/VEGFB/GJA1/ABCC9/CORIN/TMEM65/GATA4/EXT1/GSTO1/POPDC2/SRI/ASB3/PKP2/PPP1R13L/CHRM2/MYH6/SGCG/ANK2/CDC42/S100A1/TNNI3K/AGT/ATP1B1/DES/SUMO1/SLC1A1/CALM2/CCN2/SLC8A1/SOD1/TNNT2/HSP90AA1/DMD/TRDN/GSN/TNNI3/CAV1/PDE5A/TPM1/RAMP3/SGCD/MYL7/CACNB2/CTNNA3/PLN/FGF12/TCAP/MYL3/CSRP3/RYR2/TNNC1/MYL2/ACTC1
GO:0006941	striated muscle contraction	171	-0.532221	-1.67312	7.79984e-05	0.0112644	0.0105341	1510	tags=26%, list=9%, signal=24%	ATP1A2/CASQ2/VEGFB/GJA1/ABCC9/GATA4/HOMER1/GSTO1/SRI/ASB3/C12orf57/PKP2/PPP1R13L/MYH6/PGAM2/ANK2/SMPX/TNNI3K/RCSD1/ATP1B1/SUMO1/CALM2/CCN2/SLC8A1/TNNT2/HSP90AA1/DMD/DTNA/GSN/TNNI3/CAV1/PDE5A/TPM1/SGCD/CACNB2/CTNNA3/PLN/FGF12/TCAP/MYL3/CSRP3/RYR2/TNNC1/MYL2
GO:0050769	positive regulation of neurogenesis	218	0.497451	1.58823	8.38944e-05	0.0119767	0.0112001	1496	tags=17%, list=9%, signal=16%	VEGFC/SHANK3/NOTCH1/VEGFA/PLXND1/GOLGA4/PLXNA2/CTNNB1/FN1/IL33/GDI1/DICER1/RUFY3/PRKCH/DISC1/STK25/SPEN/DHX36/MACF1/BMPR2/MAN2A1/PLXNA4/EEF2K/ACE/SKIL/TNFRSF1B/BRAF/PAFAH1B1/XRCC5/NPTN/SS18L1/SYNJ1/FZD4/PLXNB2/PARP6/SRRT/FGF2
GO:0019731	antibacterial humoral response	35	-0.767967	-1.88297	8.91689e-05	0.0124436	0.0116368	220	tags=17%, list=1%, signal=17%	SFTPD/SPON2/ANG/SPINK5/RPL39/FAU
GO:0031111	negative regulation of microtubule polymerization or depolymerization	39	0.733201	1.85604	8.86807e-05	0.0124436	0.0116368	2274	tags=44%, list=14%, signal=38%	TBCD/ARHGEF7/NAV3/MID1/ATXN7/CDH5/CAMSAP2/WDR47/ARHGEF2/TAOK1/CLASP2/DYRK1A/APC/BMERB1/EML2/CLASP1/HDAC6
GO:0070507	regulation of microtubule cytoskeleton organization	153	0.540299	1.65686	9.8239e-05	0.0134597	0.012587	2353	tags=31%, list=14%, signal=27%	TBCD/ARHGEF7/MET/PHLDB1/NAV3/AKAP9/TPR/MPDZ/HNRNPU/NUMA1/SENP6/MID1/BICD1/RNF4/PKD1/FAM107A/EML3/ATXN7/GBA2/CDH5/CDK5RAP2/DYNC1H1/CAMSAP2/PAFAH1B1/WDR47/ABL1/GIT1/SLAIN2/CYLD/ARHGEF2/TAOK1/CLASP2/GSK3B/DYRK1A/APC/PHLDB2/BMERB1/FES/EML2/CEP97/TRAF3IP1/MECP2/CLASP1/HDAC6/BICD2/CAMSAP1/DIXDC1
GO:0140694	non-membrane-bounded organelle assembly	367	-0.441917	-1.47437	9.86176e-05	0.0134597	0.012587	1134	tags=17%, list=7%, signal=16%	MRPS11/MRPL20/POLDIP2/MYOM2/MYH11/NEK6/MYLK3/C1QBP/NPM1/SBDS/HSPA1B/MRPL22/DRG1/NOP53/CFLAR/LSM3/CFL2/DDX6/PRKAA2/RPL38/MRPS7/MYH6/PRICKLE1/CHMP2A/LDB3/ANKRD1/ACTN2/GPSM2/FLNC/FHOD3/NOCT/RPS27L/RPL5/HSPA1A/RPL6/TNNT2/GSN/TUBB/MYL9/DAZAP2/TPM1/MYOZ2/RPL23A/RPSA/RPS5/RPS3/RPS23/RPLP0/RPS14/RPS27/ACTG1/TCAP/RAB11A/RPS15/RPL11/RPS19/CSRP3/RPS28/RPL10/ACTA1/MYL2/ACTC1
GO:0072698	protein localization to microtubule cytoskeleton	54	0.682718	1.81615	0.000103292	0.0139444	0.0130403	2073	tags=39%, list=13%, signal=34%	GOLGB1/HNRNPU/NUMA1/PCM1/MID1/DISC1/BICD1/ABHD17A/PIBF1/DIAPH1/CEP192/KIAA0753/ABL1/CCDC14/CEP83/MID2/GSK3B/MARK4/APC/CSNK1D/HOOK3
GO:0007517	muscle organ development	327	-0.454936	-1.51121	0.000113422	0.0151473	0.0141652	1358	tags=17%, list=8%, signal=15%	TBX20/COL6A3/RBM24/RBFOX1/RBPJ/DPF3/XIRP2/HOMER1/MYOCD/BMPR1A/CFLAR/POPDC2/CFL2/SRI/RIPOR2/DISP1/NUPR1/PKP2/ENG/FHL1/NR2F2/MYH6/SMYD1/SGCG/XBP1/SGCE/ANKRD1/BTG2/VAMP5/TCF15/DES/TAGLN/TNNT2/DMD/TNNI3/CAV1/CAV2/SERP1/TPM1/MYOZ2/ANKRD2/SGCD/MYL6/LAMA2/TCAP/MYL3/CSRP3/RYR2/TNNC1/ACTA1/ID3/CRYAB/MYL2/ACTC1
GO:0042273	ribosomal large subunit biogenesis	66	-0.666544	-1.84262	0.00011675	0.0154259	0.0144257	2286	tags=39%, list=14%, signal=34%	FASTKD2/CINP/RSL24D1/PPAN/DDX18/GTF3A/MRM2/BRIX1/NOC2L/RPF1/MRPL20/WDR12/NPM1/NOP53/RPL38/RPL5/RPL6/RPL26/RPL35/RPL7/RPL14/RPL23A/RPL35A/RPLP0/RPL11/RPL10
GO:0032886	regulation of microtubule-based process	240	0.494246	1.59512	0.00011892	0.015449	0.0144474	2472	tags=27%, list=15%, signal=23%	TBCD/ARHGEF7/MET/CCNL2/PHLDB1/NAV3/AKAP9/TPR/MPDZ/HNRNPU/NUMA1/SENP6/ROCK2/MID1/KAT2A/CCNL1/BICD1/RNF4/PKD1/FAM107A/MACF1/EML3/ALMS1/ATXN7/GBA2/CDH5/CDK5RAP2/DIAPH1/DYNC1H1/CAMSAP2/PAFAH1B1/WDR47/XPO1/GEN1/ABL1/GIT1/SLAIN2/CYLD/ARHGEF2/TAOK1/CEP120/CLASP2/GSK3B/DYRK1A/MARK4/APC/PHLDB2/BMERB1/KLHL42/CEP295/FES/KAT2B/EML2/CEP97/TRAF3IP1/MECP2/CLASP1/HDAC6/BICD2/CAMSAP1/DIXDC1/SPICE1/IGBP1/TTC21B
GO:0006631	fatty acid metabolic process	352	-0.443344	-1.48155	0.000119413	0.015449	0.0144474	2978	tags=23%, list=18%, signal=19%	ACSS1/SLC27A6/ACADM/FADS2/ECHDC3/ACOT8/MID1IP1/NR1H2/NUDT8/ELOVL2/GPAT2/LPL/EIF6/PRKAR2B/PLA2G5/ALOX5/ILVBL/ACOT2/ECHS1/PTGIS/ACAA2/IRS1/PLA2G4C/CYP4A11/BRCA1/PLIN5/CES1/AKR1B1/IRS2/PRKAG1/ACOX1/ACAA1/ABHD6/CYGB/LYPLA1/TECR/HSD17B10/ETFDH/CRYL1/PLAA/ALKBH7/TBXAS1/HADHB/CBR1/PTGES2/DAGLB/DEGS1/PPARGC1A/EPHX1/TNFRSF1A/ADH5/MTLN/ANXA1/GPX4/PRKAA2/C3/CEACAM1/DBI/ECH1/ETFB/XBP1/ASAH1/PTGES3/HACD1/DECR…
GO:0046777	protein autophosphorylation	221	0.50009	1.59955	0.000122222	0.0156494	0.0146348	2005	tags=26%, list=12%, signal=23%	VEGFC/INSR/VEGFA/FGFR1/IRAK3/TAOK2/FLT1/PRKD2/GRK5/ERN1/FLT4/PDGFD/FYN/SMG1/OXSR1/ATR/JAK2/STK25/TNKS1BP1/SIK2/PEAK1/CALM1/CLK1/MKNK2/MAP3K11/EEF2K/MAP3K3/BMX/ACE/SLK/CLK2/PIKFYVE/STK10/ABL1/EIF2AK2/RB1CC1/CAMK2D/LRRK2/PTK2/TAOK1/FER/FGFR3/DAPK2/CDK12/MVP/LMTK2/PRKX/GSK3B/EIF2AK3/EPHB4/DYRK1A/ATM/FAM20C/PAK2/ULK1/MAP3K10/MTOR
GO:0001885	endothelial cell development	61	0.658975	1.78802	0.000128958	0.0163435	0.0152838	536	tags=25%, list=3%, signal=24%	PDE4D/NOTCH4/MET/PLCB1/VEGFA/PECAM1/HEG1/STC1/AFDN/RAPGEF3/PPP1R16B/ROCK2/RAPGEF1/TJP2/ZDHHC21
GO:0001895	retina homeostasis	68	-0.646821	-1.79302	0.000130564	0.0163486	0.0152886	1000	tags=13%, list=6%, signal=12%	CLN8/USP45/SOD1/MAK/PRDX1/ACTG1/HSPB1/ACTB/B2M
GO:0002064	epithelial cell development	197	0.509324	1.60526	0.000131631	0.0163486	0.0152886	1877	tags=23%, list=12%, signal=20%	PDE4D/NOTCH4/NOTCH1/MET/PLCB1/VEGFA/PECAM1/ATRX/MYO1E/HEG1/MAGI2/STC1/AFDN/RAPGEF3/PPP1R16B/JAG1/ROCK2/RAPGEF1/DLL1/LAMB2/TJP2/RFX3/ARID4B/ZDHHC21/PLEC/CDK6/BMP6/FLNB/SIPA1/FOSL2/PODXL/FNDC3A/CDH5/EPAS1/GATA2/FER/RILPL1/POF1B/SIPA1L3/GSK3B/IKBKB/GPAT4/B4GALT1/RAP1B/EPB41L5
GO:0010951	negative regulation of endopeptidase activity	127	-0.563194	-1.70587	0.000134987	0.0165994	0.0155232	1830	tags=20%, list=11%, signal=18%	SERPINE3/PICALM/TMED10/CD44/SERPINE1/FNIP1/SERPINB1/PIH1D1/RNF34/PRDX3/SERPINA3/SERPINH1/TIMP4/LAMTOR5/ARL6IP1/PRDX5/PARK7/SERPING1/SERPINF1/TIMP3/AQP1/A2M/GAPDH/TIMP1/CST3/CRYAB
GO:0044782	cilium organization	356	0.445098	1.47336	0.000143061	0.0174197	0.0162903	2879	tags=27%, list=18%, signal=22%	WWTR1/LAMA5/NOTCH1/SCLT1/CCDC88A/ABLIM3/CC2D2B/TTC17/ALPK1/SEPTIN6/NISCH/ODF2L/MAP4/PKD2/PCM1/TBC1D32/RFX2/NEK1/ABCC4/RFX3/TTLL3/DISC1/NPHP3/DYNC2H1/PIBF1/SPATA6/PCNT/CFAP44/LIMK2/IFT43/CEP290/EVI5L/IQCB1/BBS9/CDK10/PARVA/CPLANE1/HTT/KIAA0753/KIAA0586/ATXN10/KIFAP3/CYLD/DNAH1/CEP120/CEP164/CFAP46/RILPL1/CEP83/CFAP54/GSK3B/AHI1/IFT80/MARK4/SEPTIN2/NECTIN2/KIF27/ODF2/EXOC5/CEP126/CSNK1D/RTTN/KCNQ1/…
GO:0052548	regulation of endopeptidase activity	286	-0.468612	-1.53266	0.00015663	0.0188869	0.0176623	1964	tags=22%, list=12%, signal=20%	AIFM1/S100A9/SYK/SERPINE3/MAP3K5/PDCD2/PICALM/TMED10/S100A8/CD44/PDCD5/DLC1/SERPINE1/FNIP1/SERPINB1/PSME2/PSENEN/HMGB1/BEX3/PIH1D1/BAX/SOX7/RNF34/PRDX3/VSIR/SERPINA3/FIS1/PSMB8/PPARG/SERPINH1/PRELID1/PSME1/TIMP4/BCAP31/LAMTOR5/CTSD/ARL6IP1/PRDX5/EPHA4/ARL6IP5/PSMB9/PARK7/SLC1A1/RPS27L/CCN2/SERPING1/PSMA3/HSPE1/CCN1/CYCS/SERPINF1/RACK1/TIMP3/GSN/TNFSF10/VCP/AQP1/NDUFA13/RPS3/A2M/GAPDH/TIMP1/CST3/C…
GO:0061387	regulation of extent of cell growth	102	0.583532	1.706	0.000179938	0.0214887	0.0200955	2274	tags=25%, list=14%, signal=22%	VEGFA/SEMA4C/GOLGA4/SEMA3G/FN1/SEMA3F/SEMA6C/GDI1/RUFY3/DISC1/MACF1/BMPR2/PLXNA4/ARHGAP4/SPART/PAFAH1B1/ABL1/RTN4/GSK3B/ULK1/SIN3A/SMURF1/TTL/SEMA6B/SEMA6A/HDAC6
GO:0022613	ribonucleoprotein complex biogenesis	425	-0.430415	-1.45613	0.000196024	0.0231868	0.0216835	1558	tags=22%, list=10%, signal=21%	PPAN/LSM4/RUVBL1/SNU13/DDX18/PHF5A/GTF3A/MRM2/BRIX1/NOC2L/IMP4/MRPL36/RPF1/EIF4A3/IMP3/SF3B5/NHP2/MRPS11/MRPL20/EMG1/EXOSC8/WDR12/EIF3M/TGS1/SF1/SNRPF/ESF1/EIF2S2/SNRPE/FCF1/EXOSC1/AGO4/C1QBP/RPS24/NPM1/SBDS/EIF3I/PIH1D1/MRPL22/SNRPD1/EIF5/NOP53/MTREX/SF3B6/SNRPB/SRSF10/PIN4/GLUL/PSIP1/RBIS/EIF3D/SNRPB2/RPL38/RAN/MRPS7/NOP10/SNRPD2/PTGES3/RPS8/LSM6/STRAP/TRMT112/EIF3K/SNRPG/RPS27L/RPL27/HSP90AB1/…
GO:0006305	DNA alkylation	66	0.641681	1.75434	0.000199961	0.0232104	0.0217055	3385	tags=39%, list=21%, signal=31%	KMT2E/ATRX/KMT2A/BAZ2A/MGMT/WT1/DNMT3A/SMARCA5/DNMT1/EHMT1/MPHOSPH8/GATAD2A/TET3/FOS/CTCF/MECP2/MTA2/TRIM28/HEMK1/MOV10L1/METTL4/EZH2/DMAP1/MTRR/BMI1/EHMT2
GO:0006306	DNA methylation	66	0.641681	1.75434	0.000199961	0.0232104	0.0217055	3385	tags=39%, list=21%, signal=31%	KMT2E/ATRX/KMT2A/BAZ2A/MGMT/WT1/DNMT3A/SMARCA5/DNMT1/EHMT1/MPHOSPH8/GATAD2A/TET3/FOS/CTCF/MECP2/MTA2/TRIM28/HEMK1/MOV10L1/METTL4/EZH2/DMAP1/MTRR/BMI1/EHMT2
GO:0009954	proximal/distal pattern formation	27	0.795014	1.86248	0.000202483	0.0232836	0.021774	578	tags=15%, list=4%, signal=14%	CTNNB1/DLL1/PBX2/PBX1
GO:0002251	organ or tissue specific immune response	24	-0.805692	-1.83052	0.000204341	0.0232836	0.021774	220	tags=17%, list=1%, signal=16%	CD160/IL6R/RPL39/FAU
GO:0030516	regulation of axon extension	87	0.599796	1.70437	0.000211586	0.02389	0.0223411	2274	tags=28%, list=14%, signal=24%	VEGFA/SEMA4C/GOLGA4/SEMA3G/FN1/SEMA3F/SEMA6C/GDI1/RUFY3/DISC1/MACF1/BMPR2/PLXNA4/ARHGAP4/PAFAH1B1/ABL1/RTN4/GSK3B/SIN3A/SMURF1/TTL/SEMA6B/SEMA6A/HDAC6
GO:0045861	negative regulation of proteolysis	264	-0.47222	-1.53656	0.000216606	0.0242364	0.022665	1719	tags=17%, list=11%, signal=16%	DDRGK1/SERPINE3/PICALM/TMED10/CD44/SERPINE1/FNIP1/LRP1/SERPINB1/COL6A3/LXN/AQP11/RPL23/PIH1D1/RNF34/PRDX3/SERPINA3/NOP53/CLN8/SERPINH1/UBXN1/PEBP1/TIMP4/CSTB/LAMTOR5/GABARAPL2/ARL6IP1/PRDX5/CTSB/EPHA4/APP/PARK7/SPINT2/HSP90AB1/SERPING1/RPL5/SERPINF1/TIMP3/AQP1/A2M/RPS7/RPL11/GAPDH/TIMP1/CST3/CRYAB
GO:0006364	rRNA processing	211	-0.496576	-1.58737	0.000218973	0.0242825	0.0227082	2030	tags=22%, list=12%, signal=20%	PPAN/SNU13/DDX18/MRM2/BRIX1/IMP4/RPF1/EIF4A3/IMP3/NHP2/MRPS11/EMG1/EXOSC8/WDR12/ESF1/FCF1/EXOSC1/RPS24/SBDS/PIH1D1/NOP53/MTREX/PIN4/NOP10/RPS8/LSM6/TRMT112/RPL27/RPL5/RPP38/RPS25/RPS17/RPL26/RPS16/RPS6/RPL35/RPL7/RPL14/RPS21/RPL35A/RPS7/RPS14/RPS27/RPS15/RPL11/RPS19/RPS28
GO:0060572	morphogenesis of an epithelial bud	15	0.880339	1.80767	0.000224438	0.0246684	0.023069	795	tags=27%, list=5%, signal=25%	SULF1/CTNNB1/WNT2B/RDH10
GO:0048644	muscle organ morphogenesis	74	-0.627843	-1.75708	0.000228922	0.0249404	0.0233234	1358	tags=26%, list=8%, signal=24%	TBX20/RBPJ/XIRP2/BMPR1A/PKP2/ENG/MYH6/ANKRD1/TCF15/TNNT2/TNNI3/SERP1/TPM1/TCAP/MYL3/RYR2/TNNC1/MYL2/ACTC1
GO:0044380	protein localization to cytoskeleton	58	0.66729	1.80043	0.000233502	0.0252182	0.0235832	2135	tags=38%, list=13%, signal=33%	GOLGB1/HNRNPU/NUMA1/PCM1/MID1/DISC1/BICD1/ABHD17A/PIBF1/DIAPH1/CEP192/KIAA0753/ABL1/CCDC14/CEP83/MID2/GSK3B/MARK4/APC/CSNK1D/HOOK3/PPP1R9B
GO:0010226	response to lithium ion	23	-0.813715	-1.81934	0.000244899	0.0262211	0.024521	367	tags=17%, list=2%, signal=17%	CALR/IGFBP2/FABP4/ACTA1
GO:0030239	myofibril assembly	68	-0.632678	-1.75382	0.000262417	0.0275607	0.0257737	1425	tags=31%, list=9%, signal=28%	MYOM2/MYH11/MYLK3/CFLAR/CFL2/MYH6/LDB3/ANKRD1/ACTN2/FLNC/FHOD3/TNNT2/MYL9/TPM1/MYOZ2/ACTG1/TCAP/CSRP3/ACTA1/MYL2/ACTC1
GO:0033559	unsaturated fatty acid metabolic process	92	-0.602644	-1.74687	0.000264067	0.0275607	0.0257737	2889	tags=30%, list=18%, signal=25%	FADS2/ACOT8/ELOVL2/ALOX5/PTGIS/PLA2G4C/CYP4A11/AKR1B1/ACOX1/ACAA1/ABHD6/PLAA/TBXAS1/CBR1/PTGES2/DAGLB/DEGS1/EPHX1/TNFRSF1A/ANXA1/GPX4/PTGES3/FADS3/MIF/GSTP1/PTGDS/CD74/FABP5
GO:0060048	cardiac muscle contraction	128	-0.555668	-1.68529	0.000262417	0.0275607	0.0257737	1510	tags=30%, list=9%, signal=27%	ATP1A2/CASQ2/VEGFB/GJA1/ABCC9/GATA4/GSTO1/SRI/ASB3/PKP2/PPP1R13L/MYH6/ANK2/TNNI3K/ATP1B1/SUMO1/CALM2/CCN2/SLC8A1/TNNT2/HSP90AA1/DMD/GSN/TNNI3/CAV1/PDE5A/TPM1/SGCD/CACNB2/CTNNA3/PLN/FGF12/TCAP/MYL3/CSRP3/RYR2/TNNC1/MYL2
GO:2000978	negative regulation of forebrain neuron differentiation	3	-0.995638	-1.46211	0.000284851	0.0294821	0.0275706	48	tags=67%, list=0%, signal=66%	HES1/B2M
GO:0015909	long-chain fatty acid transport	64	-0.647733	-1.78689	0.000324554	0.0333137	0.0311538	1322	tags=14%, list=8%, signal=13%	PLIN2/ANXA1/PPARG/APOE/FABP3/MIF/CD36/FABP5/FABP4
GO:0044403	biological process involved in symbiotic interaction	277	-0.450182	-1.46889	0.00033418	0.0340207	0.0318149	1668	tags=18%, list=10%, signal=16%	ITCH/RAB9A/IFIT1/ICAM1/SLC10A1/SNX3/PAIP1/VAPA/SLC3A2/HMGB1/RAB7A/TRIM25/P4HB/HSPA1B/PSMC3/IFITM1/ROMO1/NCAM1/CHMP2A/MRC1/LAMP1/PPIA/DYNLT1/CTSB/APOE/CDC42/BCL2L1/HSPA8/HSP90AB1/HSPA1A/JUN/GSN/TRIM5/BSG/CAV1/CTSL/CAV2/RNASEK/PPIB/CD81/RPSA/CD74/EEF1A1/CFL1/LY6E/IFITM2/GAPDH/LGALS1/IFI27/IFITM3
GO:0000028	ribosomal small subunit assembly	17	-0.855036	-1.81832	0.000340431	0.0343752	0.0321465	870	tags=59%, list=5%, signal=56%	RPL38/MRPS7/RPS27L/RPSA/RPS5/RPS14/RPS27/RPS15/RPS19/RPS28
GO:0060271	cilium assembly	330	0.442376	1.45954	0.000355963	0.0355611	0.0332554	3314	tags=31%, list=20%, signal=25%	WWTR1/LAMA5/NOTCH1/SCLT1/CCDC88A/ABLIM3/CC2D2B/ALPK1/SEPTIN6/NISCH/ODF2L/MAP4/PCM1/TBC1D32/RFX2/NEK1/ABCC4/RFX3/TTLL3/DISC1/NPHP3/DYNC2H1/PIBF1/SPATA6/PCNT/CFAP44/LIMK2/IFT43/CEP290/EVI5L/IQCB1/BBS9/CDK10/PARVA/CPLANE1/HTT/KIAA0753/KIAA0586/ATXN10/CYLD/DNAH1/CEP120/CEP164/CFAP46/RILPL1/CEP83/CFAP54/GSK3B/AHI1/IFT80/MARK4/SEPTIN2/KIF27/ODF2/EXOC5/CEP126/CSNK1D/KCNQ1/ARHGAP35/CNTROB/INTU/TAPT1/CEP8…
GO:0034442	regulation of lipoprotein oxidation	2	-0.999024	-1.38134	0.000360764	0.0355611	0.0332554	12	tags=100%, list=0%, signal=100%	APOD
GO:0060587	regulation of lipoprotein lipid oxidation	2	-0.999024	-1.38134	0.000360764	0.0355611	0.0332554	12	tags=100%, list=0%, signal=100%	APOD
GO:0099105	ion channel modulating, G protein-coupled receptor signaling pathway	11	0.919245	1.75729	0.00036726	0.0356357	0.0333252	304	tags=27%, list=2%, signal=27%	PLCB1/ITPR1/CHRM3
GO:0043087	regulation of GTPase activity	325	0.449428	1.48221	0.000366815	0.0356357	0.0333252	2951	tags=33%, list=18%, signal=27%	RAPGEF5/DOCK6/SIPA1L2/ARHGEF7/MET/PLXND1/ARAP3/PLXNA2/TBCK/RALGAPA2/AFDN/RASIP1/RAPGEF3/TBC1D9/RAPGEF4/ITGA6/RALGAPA1/RAPGEF1/TBC1D1/ARHGEF15/RASGRF2/FGD5/NF1/TBC1D5/RAP1GDS1/RASA2/SGSM2/AGAP3/USP6NL/AGRN/SIPA1/MYO9A/DOCK9/TBC1D22A/ALS2CL/PLXNA4/RAB3GAP2/DAB2IP/WNK1/EVI5L/AGAP1/PKP4/PAFAH1B1/ASAP2/RALGAPB/SIPA1L1/RAB11FIP2/PREX1/LRRK2/PTK2/PLXNB2/ARHGAP22/RASGRP3/BCR/RSU1/SNX9/RAB3GAP1/SIPA1L3/SN…
GO:0034341	response to interferon-gamma	124	-0.554652	-1.67071	0.000390076	0.0375562	0.0351212	1031	tags=16%, list=6%, signal=15%	IFITM1/PPARG/TLR4/SHFL/VIM/MRC1/CDC42/IFNGR2/CDC42EP4/CALCOCO2/GSN/CD74/ACTG1/BST2/CCL21/RPL13A/IFITM2/GAPDH/CCL2/IFITM3
GO:0055002	striated muscle cell development	69	-0.632667	-1.75483	0.000399533	0.0381707	0.0356959	1425	tags=30%, list=9%, signal=28%	MYOM2/MYH11/MYLK3/CFLAR/CFL2/MYH6/LDB3/ANKRD1/ACTN2/FLNC/FHOD3/TNNT2/MYL9/TPM1/MYOZ2/ACTG1/TCAP/CSRP3/ACTA1/MYL2/ACTC1
GO:0072001	renal system development	309	0.453278	1.491	0.000406195	0.038511	0.0360141	1586	tags=19%, list=10%, signal=17%	PCSK5/ADAMTS1/SMAD6/FBN1/WWTR1/LAMA5/NOTCH1/VEGFA/PLXND1/PECAM1/MYO1E/SULF1/MAGI2/CTNNB1/KANK2/SMAD2/EFNB2/WNT2B/SMAD3/COL4A1/FRAS1/JAG1/STAT1/PDGFD/DLL1/LAMB2/PKD2/TBC1D32/TNS2/PBX1/NF1/GCNT1/NIPBL/BMP6/PKD1/ADAMTS6/NPHP3/DYNC2H1/PODXL/RDH10/ACE/MEF2C/ITGA8/CEP290/DCHS1/WT1/BCL2/HS2ST1/CNTRL/LRRK2/KLHL3/DLG5/ITGA3/NUP160/FGF2/SMAD7/SMAD5/PRKX
GO:0051960	regulation of nervous system development	431	0.420269	1.41281	0.000411652	0.0387327	0.0362215	2454	tags=20%, list=15%, signal=18%	VEGFC/SHANK3/NOTCH1/VEGFA/PLXND1/SEMA4C/GOLGA4/PLXNA2/SEMA3G/CTNNB1/FN1/CHD7/SEMA3F/DLL4/DLL1/IL33/SEMA6C/GDI1/DICER1/PCM1/PER2/RUFY3/PRKCH/DISC1/STK25/NF1/SPEN/DHX36/MACF1/BMPR2/AGRN/NPHP3/MAN2A1/SKI/PLXNA4/EEF2K/ARHGAP4/ACE/SKIL/TNFRSF1B/SPART/BRAF/MTMR2/BHLHE40/PAFAH1B1/GATA2/XRCC5/NPTN/SS18L1/KIFAP3/RTN4/SYNJ1/FZD4/PARD3/PLXNB2/DLG5/PARP6/SRRT/FGF2/EIF2AK3/LEF1/ULK1/NLGN2/MTOR/TP53/NIN/HOOK3/…
GO:0006633	fatty acid biosynthetic process	139	-0.523054	-1.60764	0.000418445	0.0387843	0.0362696	1616	tags=15%, list=10%, signal=14%	TBXAS1/CBR1/PTGES2/DAGLB/DEGS1/ANXA1/GPX4/PRKAA2/CEACAM1/XBP1/PTGES3/HACD1/TECRL/NDUFAB1/PDK4/FADS3/MIF/GSTP1/PTGDS/CD74/FABP5
GO:0050767	regulation of neurogenesis	354	0.436608	1.4429	0.000417258	0.0387843	0.0362696	2369	tags=21%, list=15%, signal=18%	VEGFC/SHANK3/NOTCH1/VEGFA/PLXND1/SEMA4C/GOLGA4/PLXNA2/SEMA3G/CTNNB1/FN1/CHD7/SEMA3F/DLL4/DLL1/IL33/SEMA6C/GDI1/DICER1/PCM1/PER2/RUFY3/PRKCH/DISC1/STK25/NF1/SPEN/DHX36/MACF1/BMPR2/MAN2A1/SKI/PLXNA4/EEF2K/ARHGAP4/ACE/SKIL/TNFRSF1B/SPART/BRAF/BHLHE40/PAFAH1B1/GATA2/XRCC5/NPTN/SS18L1/KIFAP3/RTN4/SYNJ1/FZD4/PLXNB2/PARP6/SRRT/FGF2/LEF1/ULK1/MTOR/TP53/NIN/HOOK3/SMURF1/SEMA6B/SEMA6A/APPL2/SYNGAP1/DBN1/DA…
GO:0021555	midbrain-hindbrain boundary morphogenesis	3	-0.994382	-1.46027	0.000428432	0.0394158	0.0368602	48	tags=67%, list=0%, signal=66%	KDM2B/HES1
GO:0001822	kidney development	299	0.456247	1.49912	0.000441577	0.0403263	0.0377117	1586	tags=19%, list=10%, signal=18%	PCSK5/ADAMTS1/SMAD6/FBN1/WWTR1/LAMA5/NOTCH1/VEGFA/PLXND1/PECAM1/MYO1E/SULF1/MAGI2/CTNNB1/KANK2/SMAD2/EFNB2/WNT2B/SMAD3/FRAS1/JAG1/STAT1/PDGFD/DLL1/LAMB2/PKD2/TBC1D32/TNS2/PBX1/NF1/GCNT1/NIPBL/BMP6/PKD1/ADAMTS6/NPHP3/DYNC2H1/PODXL/RDH10/ACE/MEF2C/ITGA8/CEP290/DCHS1/WT1/BCL2/HS2ST1/CNTRL/LRRK2/KLHL3/DLG5/ITGA3/NUP160/FGF2/SMAD7/SMAD5/PRKX
GO:0150111	regulation of transepithelial transport	3	-0.994101	-1.45985	0.000488735	0.0443072	0.0414345	99	tags=67%, list=1%, signal=66%	ACTG1/ACTB
GO:0001704	formation of primary germ layer	117	0.554952	1.65798	0.000493949	0.0444554	0.0415731	2527	tags=30%, list=16%, signal=25%	COL8A1/CTNNB1/LAMB1/FN1/SMAD2/ITGA5/SMAD3/DUSP5/COL4A2/ITGB4/LAMA3/BMPR2/SETD2/ITGA8/KIF16B/COL5A2/KLF4/POFUT2/WLS/EXT2/ITGA3/POU5F1/COL6A1/AHDC1/ITGAV/LEF1/EXOC4/GATA6/KDM6B/EPB41L5/AXIN1/ITGB3/CDC73/TAL1/ITGA2
GO:0003158	endothelium development	123	0.553353	1.65435	0.000502466	0.0448966	0.0419857	935	tags=24%, list=6%, signal=22%	PDE4D/NOTCH4/ZEB1/STARD13/NOTCH1/MET/PLCB1/VEGFA/GJA5/PECAM1/HEG1/STC1/CTNNB1/PRKD2/AFDN/APOLD1/RAPGEF3/DLL4/PPP1R16B/JAG1/ROCK2/RAPGEF1/DLL1/TJP2/ZDHHC21/BMP6/BMPR2/FOXP1/CDH5
GO:0050772	positive regulation of axonogenesis	73	0.622005	1.72905	0.00051317	0.0452669	0.0423319	1374	tags=22%, list=8%, signal=20%	VEGFA/PLXND1/GOLGA4/PLXNA2/FN1/GDI1/RUFY3/DISC1/STK25/MACF1/BMPR2/PLXNA4/SKIL/BRAF/PAFAH1B1/PLXNB2
GO:0035290	trunk segmentation	5	0.98033	1.57784	0.000521189	0.0452669	0.0423319	314	tags=60%, list=2%, signal=59%	LAMA5/SEMA3F/NRP2
GO:0036484	trunk neural crest cell migration	5	0.98033	1.57784	0.000521189	0.0452669	0.0423319	314	tags=60%, list=2%, signal=59%	LAMA5/SEMA3F/NRP2
GO:0072593	reactive oxygen species metabolic process	200	-0.487023	-1.5561	0.000520914	0.0452669	0.0423319	2264	tags=28%, list=14%, signal=25%	CTNS/NDUFS1/BRCA1/PLIN5/RHOA/NDUFS4/ACOX1/TYROBP/COQ7/GRB2/BNIP3/ARG2/SYK/CCS/VDAC1/NQO1/TGFBR2/CBR1/PRCP/CAT/IER3/PRDX4/GPX3/SLC18A2/PID1/PRDX3/CFLAR/ROMO1/TSPO/NDUFS3/TLR4/SOD2/RAC1/ARF4/PRDX5/BCO2/PRDX2/AGT/CYBA/PARK7/DUOX1/SLC1A1/ATP5IF1/CCN2/CCN1/SOD1/DDIT4/NDUFC2/PDK4/HIF1A/PRDX1/TPO/GSTP1/PDGFB/NDUFA13/CD36/CRYAB
GO:1904667	negative regulation of ubiquitin protein ligase activity	12	-0.895802	-1.75759	0.000527426	0.0454905	0.042541	1231	tags=50%, list=8%, signal=46%	RPL23/RPS20/RPL5/RPS7/RPS15/RPL11
GO:0046456	icosanoid biosynthetic process	47	-0.68649	-1.7791	0.000545703	0.0461983	0.043203	2584	tags=38%, list=16%, signal=32%	PLA2G5/ALOX5/PTGIS/CYP4A11/SYK/TBXAS1/CBR1/PTGES2/DAGLB/ANXA1/PTGES3/MGST2/GGT5/MIF/MGST3/PTGDS/CD74/FABP5
GO:1903901	negative regulation of viral life cycle	22	-0.805043	-1.77584	0.000546791	0.0461983	0.043203	1532	tags=45%, list=9%, signal=41%	SNX3/TRIM25/IFITM1/PPIA/GSN/TRIM5/BST2/LY6E/IFITM2/IFITM3
GO:0007265	Ras protein signal transduction	324	0.436451	1.43963	0.000539951	0.0461983	0.043203	2670	tags=29%, list=16%, signal=25%	MCF2L/RAPGEF5/ARHGEF28/STARD13/NOTCH1/MET/PLD1/HEG1/CYTH1/KANK2/RHOJ/RASIP1/RAPGEF3/IQSEC1/RAPGEF4/ROCK2/RAPGEF1/AKAP13/NISCH/KSR1/GDI1/RASGRF2/NF1/RASA2/SHOC2/ADGRG1/ABL2/DENND3/ARHGAP5/RGL2/GIT2/ARHGAP4/ARHGEF1/DAB2IP/DENND4A/MYO9B/DENND4B/ARFGAP1/PSD3/ARHGAP17/STARD8/ABL1/GIT1/RASSF1/ARHGEF12/ARHGEF3/DOCK5/ARHGEF2/ITGA3/ARHGEF11/G3BP1/RASGRP3/BCR/FGF2/RALB/RABGEF1/CBL/CYTH3/GNA12/PLEKHG5/RAP1B…
GO:1904666	regulation of ubiquitin protein ligase activity	24	-0.783721	-1.7806	0.000558261	0.0465342	0.0435171	1231	tags=25%, list=8%, signal=23%	RPL23/RPS20/RPL5/RPS7/RPS15/RPL11
GO:0032259	methylation	333	0.434995	1.43798	0.000556176	0.0465342	0.0435171	3328	tags=33%, list=20%, signal=27%	PRDM16/MECOM/KMT2E/ATRX/PHF20/CTNNB1/MLLT6/MTAP/SMYD3/KMT2A/IWS1/ZC3H13/BAZ2A/BOD1L1/ARID4B/MGMT/PAXBP1/NSD2/KMT2C/TARBP1/SETBP1/ASH1L/WDR6/SETD2/RIF1/WT1/KMT2D/FBXO11/DNMT3A/SMARCA5/DNMT1/CAMKMT/EHMT1/NSD3/MPHOSPH8/SETD7/TRMT11/MTHFR/PRDM5/THADA/GATAD2A/NCOA6/KMT5B/ETF1/SETD3/METTL15/TET3/KMT2B/BCOR/FOS/CARNMT1/CMTR1/NSUN2/PRDM4/METTL25/PRMT7/METTL8/KANSL3/NSUN4/NDUFAF7/CTCF/NFYA/DOT1L/NFYC/MECP…
GO:0002438	acute inflammatory response to antigenic stimulus	24	-0.781728	-1.77608	0.000586889	0.0485944	0.0454437	1148	tags=21%, list=7%, signal=19%	EXT1/C3/SELENOS/PARK7/A2M
GO:0198738	cell-cell signaling by wnt	433	0.41057	1.38	0.000607326	0.0499536	0.0467148	2657	tags=25%, list=16%, signal=21%	DKK2/GRB10/NXN/WWTR1/NOTCH1/CSNK1E/PLCG2/RNF220/SULF1/LRP6/RNF213/NFATC1/TCF7L1/MAGI2/USP47/CTNNB1/GRK5/CDK14/WNT2B/SMAD3/MAPK14/PKD2/PRICKLE2/FRMD8/SOX13/SMURF2/DISC1/UBR5/LRP5/NFKB1/TNKS/TBL1X/STK3/PKD1/DAAM1/MACF1/JUP/NPHP3/CSNK1A1/AMOTL1/SKI/CSNK1G2/TCF7L2/DAB2IP/WNK1/TLE2/CHD8/VGLL4/CSNK1G3/KLF4/WWOX/SCYL2/HMGXB4/ABL1/TRPM4/FZD4/LRRK2/NR4A2/WLS/CYLD/TMEM131L/ITGA3/LMBR1L/G3BP1/LRRK1/LZTS2/US…
GO:0003213	cardiac right atrium morphogenesis	3	0.994202	1.46388	0.000619188	0.0505941	0.0473138	66	tags=33%, list=0%, signal=33%	NOTCH1
GO:0051346	negative regulation of hydrolase activity	276	-0.455187	-1.48339	0.000633005	0.0513851	0.0480535	1831	tags=18%, list=11%, signal=16%	PPP1R35/SERPINE3/TMED2/PICALM/TMED10/CD44/SERPINE1/FNIP1/LRP1/SERPINB1/PPP1R15A/COL6A3/LXN/SPRY2/MGAT5/SLC39A14/ARL2/PIH1D1/RNF34/PRDX3/SERPINA3/ANXA1/ANGPTL4/SERPINH1/UBXN1/PEBP1/TIMP4/CSTB/LAMTOR5/ARL6IP1/PRDX5/CTSB/RDX/APP/PARK7/SPINT2/TMBIM6/ATP5IF1/SERPING1/SERPINF1/TIMP3/AQP1/A2M/LGALS3/SPRY1/GAPDH/TIMP1/CST3/CRYAB
GO:0045446	endothelial cell differentiation	105	0.55313	1.62434	0.000642403	0.0518094	0.0484503	706	tags=22%, list=4%, signal=21%	PDE4D/NOTCH4/ZEB1/NOTCH1/MET/PLCB1/VEGFA/PECAM1/HEG1/STC1/CTNNB1/AFDN/APOLD1/RAPGEF3/PPP1R16B/JAG1/ROCK2/RAPGEF1/DLL1/TJP2/ZDHHC21/BMP6/BMPR2
GO:1902336	positive regulation of retinal ganglion cell axon guidance	3	0.993908	1.46345	0.000672642	0.0538981	0.0504036	78	tags=33%, list=0%, signal=33%	VEGFA
GO:0051962	positive regulation of nervous system development	265	0.460221	1.49922	0.000684223	0.0544747	0.0509428	2369	tags=19%, list=15%, signal=17%	VEGFC/SHANK3/NOTCH1/VEGFA/PLXND1/GOLGA4/PLXNA2/CTNNB1/FN1/IL33/GDI1/DICER1/RUFY3/PRKCH/DISC1/STK25/SPEN/DHX36/MACF1/BMPR2/AGRN/MAN2A1/PLXNA4/EEF2K/ACE/SKIL/TNFRSF1B/BRAF/PAFAH1B1/XRCC5/NPTN/SS18L1/SYNJ1/FZD4/PLXNB2/DLG5/PARP6/SRRT/FGF2/NLGN2/MTOR/NIN/SMURF1/DBN1/CLSTN3/CAPRIN2/MECP2/BAIAP2/HDAC6/DIXDC1/STAU2
GO:0007568	aging	151	-0.499429	-1.54717	0.000699172	0.0553103	0.0517242	1909	tags=20%, list=12%, signal=18%	ADRA1A/IL15/LONP1/MMP2/CX3CL1/ERCC1/ADM/NQO1/TGFBR2/CAT/APEX1/CTSC/GCLM/GPX4/TSPO/SOD2/ATP5F1A/JUND/AGT/CCN2/SERPING1/SOD1/CDKN1C/SERPINF1/SERP1/IGFBP2/IGFBP5/TIMP1/APOD/CRYAB
GO:0006956	complement activation	44	-0.696503	-1.77873	0.000722472	0.0557542	0.0521394	1599	tags=27%, list=10%, signal=25%	CLU/C1RL/C1QBP/C3/C1R/C1S/SERPING1/C7/A2M/CD59/RGCC/CFD
GO:0090335	regulation of brown fat cell differentiation	23	0.769143	1.74903	0.000713266	0.0557542	0.0521394	1074	tags=26%, list=7%, signal=24%	HNRNPU/MAPK14/FTO/SOX13/RREB1/GATA2
GO:0048736	appendage development	165	0.501286	1.55693	0.00072274	0.0557542	0.0521394	2824	tags=25%, list=17%, signal=21%	PCSK5/MEOX2/NOTCH1/ATRX/PLXNA2/CTNNB1/CHD7/FRAS1/ITGA6/PBX2/TBC1D32/KAT2A/VPS54/PAM/LRP5/PBX1/ITGB4/NIPBL/BMPR2/DYNC2H1/RDH10/SKI/CACNA1C/MBNL1/LEF1/IFT80/RC3H2/GNA12/PIAS4/INTU/KAT2B/PRKAB1/BCL2L11/RARA/TULP3/FBXW4/HDAC1/WDPCP/IFT52/CREBBP/GLI3/IFT172
GO:0060173	limb development	165	0.501286	1.55693	0.00072274	0.0557542	0.0521394	2824	tags=25%, list=17%, signal=21%	PCSK5/MEOX2/NOTCH1/ATRX/PLXNA2/CTNNB1/CHD7/FRAS1/ITGA6/PBX2/TBC1D32/KAT2A/VPS54/PAM/LRP5/PBX1/ITGB4/NIPBL/BMPR2/DYNC2H1/RDH10/SKI/CACNA1C/MBNL1/LEF1/IFT80/RC3H2/GNA12/PIAS4/INTU/KAT2B/PRKAB1/BCL2L11/RARA/TULP3/FBXW4/HDAC1/WDPCP/IFT52/CREBBP/GLI3/IFT172
GO:0006692	prostanoid metabolic process	42	-0.717264	-1.81152	0.00074739	0.0569484	0.0532561	2403	tags=38%, list=15%, signal=33%	PTGIS/AKR1B1/ACOX1/PLAA/TBXAS1/CBR1/PTGES2/DAGLB/TNFRSF1A/ANXA1/PTGES3/MIF/GSTP1/PTGDS/CD74/FABP5
GO:0006693	prostaglandin metabolic process	42	-0.717264	-1.81152	0.00074739	0.0569484	0.0532561	2403	tags=38%, list=15%, signal=33%	PTGIS/AKR1B1/ACOX1/PLAA/TBXAS1/CBR1/PTGES2/DAGLB/TNFRSF1A/ANXA1/PTGES3/MIF/GSTP1/PTGDS/CD74/FABP5
GO:0015711	organic anion transport	395	-0.419919	-1.41065	0.000776321	0.0587921	0.0549803	2444	tags=16%, list=15%, signal=14%	SLC19A2/SLC17A5/SLC2A9/SLC25A12/SLC16A1/SLC7A14/SLC3A1/RBP1/CTNS/CYP4A11/CES1/SLC2A4/IRS2/MAP2K6/SLC52A2/SLC16A12/DRD4/SLC25A13/SLC35B1/SYK/SLC38A4/SLCO4A1/SLC10A1/SLC38A2/SLC38A9/LRRC8A/ATP1A2/SLC3A2/MPC2/SLC25A11/PLIN2/GJA1/SLC25A16/SLC26A5/SLC16A13/SLC39A14/SLC52A3/FIS1/CLN8/SLC25A5/ANXA1/LRRC8C/PPARG/CEACAM1/MPC1/SLC51A/MGST1/ARL6IP1/APOE/ARL6IP5/SLC1A3/AGT/SLC25A21/PSAP/SLC1A1/SLC16A4/FABP3/…
GO:0048738	cardiac muscle tissue development	220	-0.473617	-1.52297	0.000782103	0.058871	0.055054	1358	tags=20%, list=8%, signal=19%	TBX20/MYH11/GJA1/MYLK3/ID2/RBPJ/GATA4/XIRP2/MYOCD/BMPR1A/PRMT1/ERBB4/PKP2/PPP1R13L/AKAP6/ENG/MYH6/SGCG/PRICKLE1/RUNX1/ANKRD1/ACTN2/NDUFV2/CDC42/AGT/FHOD3/SLC8A1/CALR/TNNT2/TNNI3/TBX3/TPM1/SGCD/NPPB/MYL7/PLN/SORBS2/TCAP/MYL3/CSRP3/RYR2/TNNC1/FHL2/MYL2/ACTC1
GO:1902255	positive regulation of intrinsic apoptotic signaling pathway by p53 class mediator	6	-0.965875	-1.62761	0.000789847	0.0590958	0.0552643	249	tags=67%, list=2%, signal=66%	RPL26/UBB/RPS7/RPL11
GO:0046596	regulation of viral entry into host cell	38	-0.708402	-1.75734	0.000806958	0.0600145	0.0561234	1532	tags=32%, list=9%, signal=29%	SNX3/HMGB1/TRIM25/P4HB/IFITM1/GSN/TRIM5/CD74/LY6E/IFITM2/LGALS1/IFITM3
GO:0035601	protein deacylation	120	0.530771	1.58923	0.000821927	0.0604043	0.056488	2669	tags=39%, list=16%, signal=33%	VEGFA/SIN3B/PRKD2/HDAC8/BAZ2A/PER2/KAT2A/SPRED2/CHD3/NIPBL/TBL1X/ABHD17A/JDP2/CHD4/AKAP8L/SFPQ/PER1/HDAC4/CTBP1/SMARCA5/RCOR1/CAMK2D/LRRK2/PRDM5/MTA1/GATAD2A/HDAC7/FRY/DYRK1A/TRERF1/TP53/RCOR3/SIN3A/HDAC10/HDAC9/KAT2B/AKAP8/SIRT5/SMARCAD1/SPRED1/HDAC6/MTA2/YEATS2/MSL3/RBM14/HDAC1/C6orf89
GO:0016055	Wnt signaling pathway	431	0.411746	1.38416	0.000818615	0.0604043	0.056488	2657	tags=25%, list=16%, signal=21%	DKK2/GRB10/NXN/WWTR1/NOTCH1/CSNK1E/PLCG2/RNF220/SULF1/LRP6/RNF213/NFATC1/TCF7L1/MAGI2/USP47/CTNNB1/GRK5/CDK14/WNT2B/SMAD3/MAPK14/PKD2/PRICKLE2/FRMD8/SOX13/SMURF2/DISC1/UBR5/LRP5/NFKB1/TNKS/TBL1X/STK3/PKD1/DAAM1/MACF1/JUP/NPHP3/CSNK1A1/AMOTL1/SKI/CSNK1G2/TCF7L2/DAB2IP/WNK1/TLE2/CHD8/VGLL4/CSNK1G3/KLF4/WWOX/SCYL2/HMGXB4/ABL1/TRPM4/FZD4/LRRK2/NR4A2/WLS/CYLD/TMEM131L/ITGA3/LMBR1L/G3BP1/LRRK1/LZTS2/US…
GO:0008016	regulation of heart contraction	196	-0.478555	-1.52592	0.000832353	0.0608107	0.056868	1510	tags=21%, list=9%, signal=19%	ATP1A2/HSPB7/CASQ2/GJA1/ABCC9/CORIN/TMEM65/GATA4/GSTO1/POPDC2/SRI/ASB3/PKP2/CHRM2/MYH6/ANK2/S100A1/TNNI3K/AGT/ATP1B1/DES/SUMO1/SLC1A1/CALM2/CCN2/SLC8A1/TNNT2/HSP90AA1/DMD/TRDN/TNNI3/CAV1/PDE5A/TPM1/CACNB2/CTNNA3/PLN/MYL3/CSRP3/RYR2/MYL2
GO:1905508	protein localization to microtubule organizing center	34	0.709108	1.73519	0.000875217	0.0635684	0.0594469	3825	tags=71%, list=24%, signal=54%	GOLGB1/NUMA1/PCM1/DISC1/BICD1/PIBF1/CEP192/KIAA0753/CCDC14/CEP83/GSK3B/MARK4/APC/CSNK1D/HOOK3/CEP350/CEP131/NUDCD3/C2CD3/STIL/MCPH1/BBS4/NSFL1C/CEP250
GO:0060415	muscle tissue morphogenesis	67	-0.614491	-1.70235	0.000882713	0.0637401	0.0596075	1358	tags=25%, list=8%, signal=23%	TBX20/RBPJ/XIRP2/BMPR1A/PKP2/ENG/MYH6/ANKRD1/TNNT2/TNNI3/TPM1/TCAP/MYL3/RYR2/TNNC1/MYL2/ACTC1
GO:0015912	short-chain fatty acid transport	3	-0.991525	-1.45607	0.00091695	0.0658296	0.0615615	27	tags=67%, list=0%, signal=67%	SLC22A9/CD36
GO:1902669	positive regulation of axon guidance	4	0.982046	1.52146	0.000938256	0.0669721	0.0626299	78	tags=25%, list=0%, signal=25%	VEGFA
GO:0090630	activation of GTPase activity	97	0.566664	1.64678	0.000951736	0.0672101	0.0628525	2584	tags=35%, list=16%, signal=30%	SIPA1L2/TBCK/RALGAPA2/TBC1D9/RALGAPA1/TBC1D1/ARHGEF15/TBC1D5/SGSM2/AGAP3/USP6NL/SIPA1/TBC1D22A/EVI5L/AGAP1/RALGAPB/SIPA1L1/ARHGAP22/BCR/SIPA1L3/TBC1D22B/AKT2/TBC1D16/BCAS3/TBC1D9B/TSC1/CRK/CCDC125/SCRIB/TBC1D2B/TBC1D10A/NDEL1/TBC1D15/EVI5
GO:0006476	protein deacetylation	109	0.551061	1.61764	0.000952414	0.0672101	0.0628525	2669	tags=42%, list=16%, signal=36%	VEGFA/SIN3B/PRKD2/HDAC8/BAZ2A/PER2/KAT2A/SPRED2/CHD3/NIPBL/TBL1X/JDP2/CHD4/AKAP8L/SFPQ/PER1/HDAC4/CTBP1/SMARCA5/RCOR1/CAMK2D/LRRK2/PRDM5/MTA1/GATAD2A/HDAC7/FRY/DYRK1A/TRERF1/TP53/RCOR3/SIN3A/HDAC10/HDAC9/KAT2B/AKAP8/SIRT5/SMARCAD1/SPRED1/HDAC6/MTA2/YEATS2/MSL3/RBM14/HDAC1/C6orf89
GO:0015766	disaccharide transport	4	0.981434	1.52051	0.000973998	0.0674511	0.0630778	15	tags=25%, list=0%, signal=25%	SLC45A4
GO:0015770	sucrose transport	4	0.981434	1.52051	0.000973998	0.0674511	0.0630778	15	tags=25%, list=0%, signal=25%	SLC45A4
GO:0015772	oligosaccharide transport	4	0.981434	1.52051	0.000973998	0.0674511	0.0630778	15	tags=25%, list=0%, signal=25%	SLC45A4
GO:0071826	ribonucleoprotein complex subunit organization	197	-0.47055	-1.50043	0.000977552	0.0674511	0.0630778	1553	tags=23%, list=10%, signal=21%	SF3B5/MRPS11/MRPL20/EIF3M/TGS1/SF1/SNRPF/EIF2S2/SNRPE/AGO4/EIF3I/PIH1D1/SNRPD1/EIF5/NOP53/SF3B6/SNRPB/SRSF10/PSIP1/EIF3D/SNRPB2/RPL38/MRPS7/SNRPD2/PTGES3/STRAP/EIF3K/SNRPG/RPS27L/HSP90AB1/RPL5/RPL6/HSP90AA1/VCP/RPL23A/RPSA/RPS5/RPLP0/RPS14/RPS27/RPL13A/RPS15/RPL11/RPS19/RPS28/RPL10
GO:0033275	actin-myosin filament sliding	15	-0.871247	-1.78532	0.00100432	0.0687724	0.0643135	774	tags=40%, list=5%, signal=38%	MYH6/TNNT2/TPM1/MYL6/TNNC1/ACTC1
GO:0035987	endodermal cell differentiation	46	0.678887	1.74385	0.00100778	0.0687724	0.0643135	1797	tags=28%, list=11%, signal=25%	COL8A1/CTNNB1/LAMB1/FN1/ITGA5/COL4A2/LAMA3/SETD2/COL5A2/POU5F1/COL6A1/ITGAV/GATA6
GO:0043503	skeletal muscle fiber adaptation	4	-0.986457	-1.52058	0.0010218	0.0689716	0.0644998	213	tags=50%, list=1%, signal=49%	MYOZ2/ACTA1
GO:0010038	response to metal ion	340	-0.426492	-1.42143	0.00101762	0.0689716	0.0644998	1378	tags=15%, list=8%, signal=14%	CAT/KCNMB4/SLC26A5/CCND1/CD14/MCOLN1/MAP1LC3A/ANK3/HOMER1/ITPKB/CUTA/JUNB/PRKAA2/TSPO/ITPKC/CYBRD1/CLIC4/NLGN1/PGAM2/SOD2/S100A16/HSPA5/APP/JUND/PARK7/TUBA1A/SUMO1/SLC1A1/AQP3/CALM2/CALR/SOD1/CRIP1/ATP5F1D/JUN/SERPINF1/TNNT2/BSG/CAV1/HIF1A/AQP1/IGFBP2/KCNB1/ACTG1/TXNIP/RYR2/TNNC1/FABP4/ACTA1/B2M
GO:0006636	unsaturated fatty acid biosynthetic process	45	-0.686484	-1.76039	0.00104268	0.0696544	0.0651383	1616	tags=27%, list=10%, signal=24%	TBXAS1/CBR1/PTGES2/DAGLB/DEGS1/ANXA1/PTGES3/FADS3/MIF/PTGDS/CD74/FABP5
GO:0006937	regulation of muscle contraction	160	-0.495383	-1.5446	0.00104313	0.0696544	0.0651383	1164	tags=21%, list=7%, signal=20%	GATA4/MYOCD/GSTO1/TACR1/SRI/ASB3/C12orf57/PKP2/CHRM2/ENO1/ANK2/PRKG1/TNNI3K/ATP1B1/SUMO1/CALM2/CCN2/SLC8A1/SOD1/TNNT2/HSP90AA1/DMD/TNNI3/MYL9/CAV1/PDE5A/TPM1/CALCRL/CTNNA3/PLN/MYL3/RYR2/TNNC1/MYL2
GO:0018105	peptidyl-serine phosphorylation	280	0.43264	1.41468	0.0010545	0.0696645	0.0651477	2024	tags=24%, list=12%, signal=21%	PDE4D/MAST4/VEGFA/CSNK1E/PRKD2/ERN1/AKAP9/RAPGEF3/SMYD3/PRKCE/ROCK2/MAPK14/MAPK8/SMG1/CAMK1D/ATR/PRKCH/TNKS/PKD1/TLK1/TNKS1BP1/CLK1/CSNK1A1/CNKSR3/MKNK2/PPM1F/CSNK1G2/HIPK2/EIF4G1/BRAF/MAPK12/WNK1/BCL2/RPTOR/GGNBP2/CSNK1G3/DCLK1/GRK2/PIKFYVE/CAMK2D/LRRK2/SH2D3C/DCLK2/HCLS1/SMAD7/SGK1/NEK7/LMTK2/CAB39/BDKRB2/PRKX/DMPK/GSK3B/EIF2AK3/DYRK1A/IKBKB/AKT2/ATM/TOP1/PAK2/PKN1/CSNK1D/ULK1/MAP3K10/MTOR/PRKDC
GO:0006397	mRNA processing	441	0.40851	1.37362	0.00105106	0.0696645	0.0651477	2840	tags=31%, list=17%, signal=26%	SRRM2/DDX17/RBM25/ZBTB7A/TIA1/RBM5/PRPF38B/ERN1/SON/SETX/SREK1/CDK11B/HNRNPU/PABPN1/LUC7L/SNRNP70/IWS1/SCAF11/ZC3H13/NBDY/SF3B1/YTHDC1/ZRANB2/TCERG1/NCBP3/SRSF11/RBBP6/PAXBP1/SFSWAP/USP4/DHX36/DHX15/AKAP8L/PCF11/PNN/PRPF40A/SFPQ/DAZAP1/TRA2B/THOC2/RBFOX2/DDX39B/ACIN1/RBM26/LUC7L3/CDK9/CELF1/MBNL1/TRA2A/RBM39/DHX9/FAM172A/PCBP4/RBM6/CNOT6L/SRRM1/CASC3/NUP98/PTBP2/ADARB1/SAFB2/SUGP2/HNRNPA3/PAPOLA/…
GO:0098657	import into cell	250	-0.445792	-1.44202	0.00108141	0.0710643	0.0664568	2196	tags=16%, list=13%, signal=14%	IRS2/FLOT1/VPS28/SLC9A7/PRNP/DRD4/SLC38A4/SLC29A1/KCNJ6/KCNJ8/ATP1A1/SLC38A2/LRRC8A/ATP1A2/SLC3A2/ABCC9/SCN7A/SLC39A14/SLC18A2/STEAP4/CLN8/LRRC8C/ISCU/CYBRD1/GPM6B/KCNJ1/ARL6IP1/ARL6IP5/SLC1A3/AGT/ATP1B1/PARK7/SLC1A1/SLC8A1/FABP3/SLC2A3/RAMP3/PPP3CC/CD36/ACTB
GO:0071285	cellular response to lithium ion	13	-0.870204	-1.74658	0.00109513	0.071587	0.0669456	367	tags=15%, list=2%, signal=15%	CALR/FABP4
GO:0043903	regulation of biological process involved in symbiotic interaction	49	-0.656626	-1.71212	0.00110584	0.0719086	0.0672463	1532	tags=27%, list=9%, signal=24%	SNX3/HMGB1/TRIM25/P4HB/IFITM1/GSN/TRIM5/CAV1/CD74/LY6E/IFITM2/LGALS1/IFITM3
GO:0016311	dephosphorylation	318	0.42591	1.40436	0.00111574	0.0721741	0.0674947	3089	tags=30%, list=19%, signal=25%	INPP5D/PTPRM/DUSP6/MAGI2/SYNJ2/PTPRE/SMAD3/PLPP1/PPP1R16B/PTPN14/ROCK2/PTPN12/PTPRN2/DUSP5/ITGA1/PPP3R1/JAK2/TNS2/GNAI2/PPP4R3A/ALPL/CALM1/PPP2R2A/SSH1/PPM1F/INPP5A/PTPRK/CAMTA1/CTTNBP2NL/MEF2C/CDH5/MTMR2/BCL2/PTPN4/MTMR1/ANKLE2/PPP2R5C/PPP4R1/HTT/SYNJ1/PPP1R12A/DUSP18/INPP1/DUSP16/ENSA/INPPL1/PPP4R3B/SMG7/GSK3B/IKBKB/INPP5E/PTPRJ/GNA12/RPAP2/PPP6R1/SLC39A10/ILKAP/MTOR/TSC1/HDHD2/NSMF/PPP1R9B/OCR…
GO:0051446	positive regulation of meiotic cell cycle	24	0.759944	1.73414	0.00112851	0.0724236	0.067728	1100	tags=12%, list=7%, signal=12%	INSR/PLCB1/YTHDC2
GO:0060537	muscle tissue development	390	-0.414304	-1.3886	0.00113125	0.0724236	0.067728	1386	tags=16%, list=9%, signal=15%	PPARGC1A/TBX20/MYH11/GJA1/MYLK3/RBM24/ID2/RBFOX1/RBPJ/GATA4/XIRP2/HOMER1/MYOCD/BMPR1A/PRMT1/CFLAR/POPDC2/CFL2/ERBB4/NUPR1/PKP2/PPP1R13L/AKAP6/ENG/NR2F2/MYH6/SMYD1/SGCG/PRICKLE1/RUNX1/ANKRD1/ACTN2/NDUFV2/CDC42/BTG2/AGT/VAMP5/FHOD3/SLC8A1/CALR/TNNT2/DMD/TNNI3/CAV1/TBX3/CAV2/TPM1/MYOZ2/SGCD/NPPB/MYL7/IGFBP5/PLN/SORBS2/MYL6/TCAP/MYL3/CSRP3/RYR2/TNNC1/ACTA1/FHL2/MYL2/ACTC1
GO:0018205	peptidyl-lysine modification	351	0.419943	1.38956	0.00113719	0.0724304	0.0677343	3693	tags=41%, list=23%, signal=32%	PHF20/CTNNB1/SMC5/MLLT6/SENP7/SMYD3/SENP6/KMT2A/IWS1/MSL1/SF3B1/EPC2/KAT2A/BOD1L1/ARID4B/PHF20L1/DIP2A/IFIH1/ZMIZ2/BAZ1B/NSD2/KMT2C/ATXN7/SETBP1/ASH1L/PER1/SETD2/EP400/NFATC2IP/RIF1/CAPN3/HDAC4/KMT2D/DDX21/KAT6A/CTBP1/GATA2/SMARCA5/ARID5A/SUPT3H/SLF2/CAMKMT/TRRAP/RANBP2/TRPM4/EHMT1/SETD7/SENP5/PRDM5/SUPT20H/PML/TRIM38/ZNF451/TRIM27/NCOA6/KMT5B/HDAC7/SETD3/TAF4/LEF1/SUPT7L/KMT2B/MAP3K7/BCOR/PIAS3/…
GO:0042744	hydrogen peroxide catabolic process	20	-0.798074	-1.73109	0.00116594	0.0724722	0.0677734	1378	tags=45%, list=8%, signal=41%	CAT/PRDX4/GPX3/PRDX3/PRDX5/PRDX2/DUOX1/PRDX1/TPO
GO:0050818	regulation of coagulation	70	-0.597619	-1.6582	0.00117466	0.0724722	0.0677734	1508	tags=26%, list=9%, signal=23%	SERPINE1/C1QTNF1/EMILIN1/VKORC1/THBD/ANXA5/CEACAM1/PROCR/PRKG1/PRDX2/APOE/CD9/ANXA2/SERPING1/CAV1/PDGFB/CD34/CD36
GO:0055013	cardiac muscle cell development	77	-0.579356	-1.64457	0.00118328	0.0724722	0.0677734	1357	tags=25%, list=8%, signal=23%	MYH11/MYLK3/GATA4/BMPR1A/AKAP6/MYH6/PRICKLE1/ACTN2/AGT/FHOD3/SLC8A1/TBX3/SGCD/SORBS2/TCAP/CSRP3/FHL2/MYL2/ACTC1
GO:0061550	cranial ganglion development	5	0.97047	1.56197	0.00117287	0.0724722	0.0677734	314	tags=40%, list=2%, signal=39%	CTNNB1/NRP2
GO:2001242	regulation of intrinsic apoptotic signaling pathway	158	-0.498772	-1.55075	0.00118453	0.0724722	0.0677734	1099	tags=22%, list=7%, signal=20%	BAX/FIS1/SIAH1/ERP29/NUPR1/NDUFS3/SOD2/BCAP31/XBP1/CXCL12/ENO1/VDAC2/ATAD5/PPIA/CREB3L1/SELENOS/NCK1/PARK7/BCL2L1/TMBIM6/SOD1/HSPA1A/RACK1/CAV1/MIF/RPL26/HIF1A/NDUFA13/RPS3/CD74/UBB/RPS7/RPL11/HSPB1
GO:0016072	rRNA metabolic process	246	-0.456143	-1.47346	0.00118205	0.0724722	0.0677734	2030	tags=21%, list=12%, signal=18%	PPAN/SNU13/DDX18/GTF3A/MRM2/BRIX1/IMP4/RPF1/EIF4A3/IMP3/NHP2/MRPS11/EMG1/EXOSC8/WDR12/ESF1/GTF3C6/FCF1/EXOSC1/RPS24/SBDS/PIH1D1/NOP53/MTREX/PIN4/NOP10/TRIR/RPS8/LSM6/TRMT112/RPL27/RPL5/CAVIN1/RPP38/RPS25/RPS17/RPL26/RPS16/RPS6/RPL35/RPL7/RPL14/RPS21/RPL35A/RPS7/RPS14/RPS27/RPS15/RPL11/RPS19/RPS28
GO:0014706	striated muscle tissue development	236	-0.452614	-1.45805	0.00115328	0.0724722	0.0677734	1358	tags=19%, list=8%, signal=18%	TBX20/MYH11/GJA1/MYLK3/ID2/RBPJ/GATA4/XIRP2/MYOCD/BMPR1A/PRMT1/ERBB4/PKP2/PPP1R13L/AKAP6/ENG/MYH6/SGCG/PRICKLE1/RUNX1/ANKRD1/ACTN2/NDUFV2/CDC42/AGT/FHOD3/SLC8A1/CALR/TNNT2/TNNI3/TBX3/TPM1/SGCD/NPPB/MYL7/PLN/SORBS2/TCAP/MYL3/CSRP3/RYR2/TNNC1/FHL2/MYL2/ACTC1
GO:0008015	blood circulation	469	-0.401624	-1.37032	0.0011766	0.0724722	0.0677734	1541	tags=19%, list=9%, signal=18%	COL1A2/KCNMB2/ATP1A2/HSPB7/TAC4/EMILIN1/PRCP/CASQ2/VEGFB/KCNMB4/TBX20/IER3/GJA1/MYLK3/ABCC9/ID2/ADH5/CORIN/TMEM65/CYB5R3/ATP6AP2/GATA4/EXT1/GCLM/GSTO1/TACR1/POPDC2/PDE3A/SRI/ERAP1/PPARG/ASB3/TJP1/PKP2/PPP1R13L/CHRM2/CEACAM1/CTNNBIP1/NR2F2/MYH6/ACTA2/SGCG/SOD2/CXCL12/ANK2/PRKG1/KLF2/APOE/CDC42/PIK3C2A/S100A1/TNNI3K/AGT/CYBA/ATP1B1/DES/SUMO1/EMP2/SLC1A1/CALM2/CCN2/SLC8A1/SERPING1/SOD1/CLDN5/TNNT2/H…
GO:1903715	regulation of aerobic respiration	31	-0.732721	-1.76433	0.00120127	0.0731359	0.0683941	2165	tags=42%, list=13%, signal=36%	RHOA/BNIP3/COX7A2L/UQCC2/ARL2/NOP53/ISCU/NUPR1/PARK7/VCP/COX7A2/HIF1A/COX7A1
GO:1905314	semi-lunar valve development	47	0.659855	1.70056	0.00122419	0.0738082	0.0690227	1138	tags=30%, list=7%, signal=28%	SMAD6/NOTCH1/NOS3/GJA5/NFATC1/SMAD2/DLL4/JAG1/ROCK2/ELN/ADAMTS5/BMPR2/TNFRSF1B/NPPA
GO:0050771	negative regulation of axonogenesis	66	0.609114	1.6653	0.00122414	0.0738082	0.0690227	2557	tags=24%, list=16%, signal=21%	SEMA4C/SEMA3G/SEMA3F/SEMA6C/GDI1/RUFY3/ARHGAP4/SPART/RTN4/ULK1/SEMA6B/SEMA6A/SYNGAP1/DAB1/HDAC6/SEMA6D
GO:0046716	muscle cell cellular homeostasis	23	-0.772615	-1.72744	0.00124396	0.0746374	0.0697982	2121	tags=48%, list=13%, signal=42%	MTM1/ALDOA/PFKM/LAMP2/CFL2/SOD1/DMD/CAV1/HIF1A/PLN/CSRP3
GO:0007492	endoderm development	79	0.583271	1.62823	0.00125183	0.0747484	0.069902	1877	tags=27%, list=12%, signal=24%	COL8A1/NOTCH1/CTNNB1/LAMB1/FN1/SMAD2/ITGA5/SMAD3/BPTF/SSBP3/DUSP5/COL4A2/LAMA3/SETD2/KIF16B/COL5A2/POU5F1/COL6A1/ITGAV/GATA6/EPB41L5
GO:1901894	regulation of ATPase-coupled calcium transmembrane transporter activity	13	-0.865668	-1.73747	0.0013471	0.0795117	0.0743565	464	tags=31%, list=3%, signal=30%	C4orf3/SUMO1/PLN/RYR2
GO:0031282	regulation of guanylate cyclase activity	8	0.924324	1.65144	0.0013508	0.0795117	0.0743565	82	tags=12%, list=1%, signal=12%	NOS3
GO:1900451	positive regulation of glutamate receptor signaling pathway	2	0.998718	1.37853	0.00133819	0.0795117	0.0743565	17	tags=50%, list=0%, signal=50%	SHANK3
GO:0051620	norepinephrine uptake	8	-0.939103	-1.67363	0.00135787	0.0795508	0.074393	11	tags=25%, list=0%, signal=25%	SNCA/ACTB
GO:0021558	trochlear nerve development	2	-0.997173	-1.37878	0.00136902	0.0798275	0.0746518	48	tags=100%, list=0%, signal=100%	HES1
GO:0007606	sensory perception of chemical stimulus	167	-0.489068	-1.5305	0.00137814	0.0799836	0.0747978	27	tags=2%, list=0%, signal=2%	PKD1L3/CD36/B2M
GO:0006879	cellular iron ion homeostasis	60	-0.629744	-1.69762	0.00140679	0.0812665	0.0759975	1188	tags=18%, list=7%, signal=17%	SLC39A14/STEAP4/SRI/NDFIP1/ISCU/CYBRD1/ATP6V1G1/SOD1/HIF1A/FTL/FTH1
GO:0051928	positive regulation of calcium ion transport	118	-0.527957	-1.57352	0.00142463	0.0815388	0.0762522	1259	tags=19%, list=8%, signal=17%	APLNR/HOMER1/BAX/GSTO1/SRI/TSPO/AKAP6/CEMIP/CXCL12/ANK2/ATP1B1/SUMO1/CALM2/TRDN/CAV1/PDGFB/RAMP3/CACNB2/PPP3CC/LGALS3/RYR2/CCL2
GO:1903311	regulation of mRNA metabolic process	280	0.42844	1.40095	0.00142052	0.0815388	0.0762522	2969	tags=34%, list=18%, signal=28%	DDX17/RBM25/ZBTB7A/TIA1/RBM5/SON/CDK11B/HNRNPU/YBX3/ROCK2/SNRNP70/MAPK14/IWS1/FTO/YTHDC1/AGO2/SFSWAP/HNRNPD/DHX36/TNKS1BP1/DAZAP1/TUT7/TRA2B/RBFOX2/VIP/CDK9/CELF1/SAMD4B/TRA2A/RBM39/DHX9/FAM172A/PCBP4/CNOT6L/SRRM1/CASC3/NUP98/SAFB2/TUT4/DIS3L2/PAPOLA/PAN2/QKI/UPF3A/SLTM/CPSF7/MOV10/DYRK1A/CWC22/TAF15/RC3H2/PNPT1/CNOT2/HNRNPA2B1/ZC3HAV1/RBM10/LARP1/FMR1/KHDRBS1/CNOT1/NOVA2/TNRC6C/TENT4A/U2AF2/PUM1…
GO:0060039	pericardium development	19	0.800872	1.73558	0.00149664	0.0838543	0.0784175	976	tags=37%, list=6%, signal=35%	NOTCH1/HEG1/SMAD2/SMAD3/DLL4/SETD2/WT1
GO:0048592	eye morphogenesis	149	0.497102	1.52059	0.00151074	0.0838543	0.0784175	1276	tags=15%, list=8%, signal=14%	ZEB1/FBN1/COL8A1/NOTCH1/PTPRM/VEGFA/CTNNB1/WNT2B/JAG1/DLL1/LRP5/NF1/NIPBL/MAN2A1/SKI/HIPK2/CEP290/COL5A2/BCL2/TDRD7/ZHX2/HMGN1
GO:0050817	coagulation	217	-0.458396	-1.47263	0.00151235	0.0838543	0.0784175	1533	tags=17%, list=9%, signal=15%	FBLN1/C1GALT1C1/SERPINE1/FUNDC2/C1QTNF1/EMILIN1/VWF/DGKZ/DGKG/VKORC1/THBD/ANXA5/CEACAM1/TLR4/PROCR/PPIA/PRKG1/PRDX2/APOE/IL6ST/ILK/CD9/ANXA2/SERPING1/F13A1/CLIC1/MYL9/CAV1/PDGFB/CD34/ACTG1/CD59/HSPB1/CD36/MYL12A/ACTB
GO:1904432	regulation of ferrous iron binding	2	-0.996729	-1.37817	0.00151034	0.0838543	0.0784175	7	tags=100%, list=0%, signal=100%	B2M
GO:1904434	positive regulation of ferrous iron binding	2	-0.996729	-1.37817	0.00151034	0.0838543	0.0784175	7	tags=100%, list=0%, signal=100%	B2M
GO:1904435	regulation of transferrin receptor binding	2	-0.996729	-1.37817	0.00151034	0.0838543	0.0784175	7	tags=100%, list=0%, signal=100%	B2M
GO:1904437	positive regulation of transferrin receptor binding	2	-0.996729	-1.37817	0.00151034	0.0838543	0.0784175	7	tags=100%, list=0%, signal=100%	B2M
GO:0022618	ribonucleoprotein complex assembly	189	-0.475511	-1.50051	0.0015378	0.0848865	0.0793828	1553	tags=24%, list=10%, signal=22%	SF3B5/MRPS11/MRPL20/EIF3M/TGS1/SF1/SNRPF/EIF2S2/SNRPE/AGO4/EIF3I/PIH1D1/SNRPD1/EIF5/NOP53/SF3B6/SNRPB/SRSF10/PSIP1/EIF3D/SNRPB2/RPL38/MRPS7/SNRPD2/PTGES3/STRAP/EIF3K/SNRPG/RPS27L/HSP90AB1/RPL5/RPL6/HSP90AA1/RPL23A/RPSA/RPS5/RPLP0/RPS14/RPS27/RPL13A/RPS15/RPL11/RPS19/RPS28/RPL10
GO:0007062	sister chromatid cohesion	56	0.631347	1.69128	0.0015607	0.0857696	0.0802087	2493	tags=32%, list=15%, signal=27%	ATRX/CTNNB1/SMC5/HDAC8/FBXW7/NIPBL/TNKS/POGZ/PDS5B/SLF2/PDS5A/REC8/NAA10/TENT4A/CTCF/WAPL/NSMCE2/DDX11
GO:0055008	cardiac muscle tissue morphogenesis	58	-0.632502	-1.69718	0.00156922	0.0858575	0.0802909	1358	tags=29%, list=8%, signal=27%	TBX20/RBPJ/XIRP2/BMPR1A/PKP2/ENG/MYH6/ANKRD1/TNNT2/TNNI3/TPM1/TCAP/MYL3/RYR2/TNNC1/MYL2/ACTC1
GO:0031058	positive regulation of histone modification	85	0.562894	1.58914	0.00160575	0.087089	0.0814425	2959	tags=38%, list=18%, signal=31%	VEGFA/PHF20/CTNNB1/PRKD2/SF3B1/BAZ2A/KAT2A/PAXBP1/NIPBL/BAZ1B/JDP2/AKAP8L/RIF1/DDX21/CTBP1/SMARCA5/ARID5A/LRRK2/GLYR1/TP53/KANSL3/AKAP8/MECP2/OGT/PHF1/ERCC6/RNF20/C6orf89/CHTOP/PAXIP1/HCFC1/SART3
GO:0060309	elastin catabolic process	4	-0.982905	-1.51511	0.001603	0.087089	0.0814425	261	tags=50%, list=2%, signal=49%	CTSL/CST3
GO:0043501	skeletal muscle adaptation	23	-0.766445	-1.71365	0.00163575	0.0883304	0.0826034	213	tags=35%, list=1%, signal=34%	ATP2A2/TRIM63/IL15/CFLAR/MYOZ2/IGFBP5/TNNC1/ACTA1
GO:0034109	homotypic cell-cell adhesion	91	-0.568609	-1.64824	0.00165024	0.0887274	0.0829746	1613	tags=23%, list=10%, signal=21%	JAK1/C1QTNF1/EMILIN1/PLPP3/ANK3/PKP2/CEACAM1/MEGF11/PPIA/PRKG1/RDX/IL6ST/ILK/CD9/CLIC1/MYL9/CTNNA3/ACTG1/HSPB1/MYL12A/ACTB
GO:0034329	cell junction assembly	424	0.401317	1.34615	0.00172231	0.0922032	0.0862251	2404	tags=21%, list=15%, signal=18%	TBCD/SHANK3/PIP5K1C/ARHGEF7/VEGFA/PLXND1/DST/GJA5/PECAM1/TAOK2/DNM3/JAM3/EPB41L3/CTNNB1/FN1/AFDN/EFNB2/ITGA5/MPDZ/SMAD3/PCDH17/MYCBP2/ITGA6/ROCK2/RAPGEF1/ARHGEF15/PRKCH/MICALL2/ITGB4/PLEC/ESAM/LAMA3/FAM107A/MACF1/AGRN/JUP/PEAK1/CHD4/MYO9A/PPM1F/EEF2K/ACE/PTPRK/MEF2C/EIF4G1/CDH5/ACTN1/BCL2/PKP4/SLK/NPTN/ABL1/NRG3/PARD3/PTK2/PLXNB2/DLG5/FER/BCR/SMAD7/POF1B/CLASP2/TLN2/CORO2B/HDAC7/IKBKB/MYO1C/PTPRJ…
GO:0023019	signal transduction involved in regulation of gene expression	22	0.776747	1.74611	0.00176063	0.0935433	0.0874783	275	tags=9%, list=2%, signal=9%	SMAD2/SMAD3
GO:0031023	microtubule organizing center organization	145	0.513503	1.56343	0.00176241	0.0935433	0.0874783	3847	tags=46%, list=24%, signal=35%	CCNL2/CTNNB1/MPDZ/GCC2/ROCK2/PKD2/PCM1/KAT2A/CCNL1/CHD3/ALMS1/CDK5RAP2/PAFAH1B1/CEP192/KIAA0753/XPO1/GEN1/CNTLN/PPP1R12A/NDE1/CEP120/GOLGA2/CLASP2/MARK4/ODF2/RTTN/BCAS3/CEP295/NIN/CEP44/CEP152/CNTROB/FES/KAT2B/CLASP1/SPICE1/CCDC57/NDEL1/BRSK1/FBXW11/KIF3B/RBM14/CEP135/CHORDC1/CEP131/NAT10/CENPJ/KIF3A/HAUS6/CDK2/CROCC/BRCA2/CCP110/CHMP1A/USP33/C2CD3/STIL/HAUS5/PLK2/SIRT1/MCPH1/BBS4/GADD45A/NSFL1C/…
GO:0018210	peptidyl-threonine modification	113	0.530378	1.57128	0.00178267	0.0938166	0.087734	2269	tags=30%, list=14%, signal=26%	GALNT1/PRKD2/CDC42BPB/ROCK2/MAPK8/OXSR1/SPRED2/TNKS/TNKS1BP1/CALM1/CLK1/HIPK2/EIF4G1/WNK1/BCL2/RPTOR/CDK10/GRK2/CAMK2D/LRRK2/PARD3/UBE2K/SMAD7/LMTK2/CAB39/GSK3B/DYRK1A/ULK1/MAP3K10/MTOR/EOGT/PRKDC/AXIN1/SPRED1
GO:0016571	histone methylation	125	0.515645	1.54916	0.00177586	0.0938166	0.087734	3908	tags=50%, list=24%, signal=39%	PHF20/CTNNB1/MLLT6/SMYD3/KMT2A/IWS1/BAZ2A/BOD1L1/ARID4B/PAXBP1/NSD2/KMT2C/SETBP1/ASH1L/SETD2/RIF1/KMT2D/SMARCA5/EHMT1/SETD7/MTHFR/PRDM5/NCOA6/KMT5B/KMT2B/BCOR/PRDM4/PRMT7/KANSL3/NFYA/DOT1L/NFYC/MECP2/OGT/CXXC1/PHF1/ARID4A/RNF20/SETDB1/MLLT10/CHTOP/PAXIP1/HCFC1/PRDM2/KDM1A/NFKBIZ/EZH2/LMNA/ZNF335/SETD1A/SUZ12/EHMT2/HCFC2/SETD1B/NELFA/SIRT1/KANSL2/EZH1/SETDB2/RRP8/WDR5/RLF/PRDM6
GO:0060164	regulation of timing of neuron differentiation	2	-0.995884	-1.377	0.00179297	0.0939608	0.0878688	48	tags=100%, list=0%, signal=100%	HES1
GO:0021796	cerebral cortex regionalization	7	0.943228	1.6437	0.00181449	0.0944734	0.0883481	855	tags=29%, list=5%, signal=27%	ADGRG1/TRA2B
GO:0098732	macromolecule deacylation	123	0.526143	1.573	0.00181797	0.0944734	0.0883481	2669	tags=38%, list=16%, signal=32%	VEGFA/SIN3B/PRKD2/HDAC8/BAZ2A/PER2/KAT2A/SPRED2/CHD3/NIPBL/TBL1X/ABHD17A/JDP2/CHD4/AKAP8L/SFPQ/PER1/HDAC4/CTBP1/SMARCA5/RCOR1/CAMK2D/LRRK2/PRDM5/MTA1/GATAD2A/HDAC7/FRY/DYRK1A/TRERF1/TP53/RCOR3/SIN3A/HDAC10/HDAC9/KAT2B/AKAP8/SIRT5/SMARCAD1/SPRED1/HDAC6/MTA2/YEATS2/MSL3/RBM14/HDAC1/C6orf89
GO:0072015	glomerular visceral epithelial cell development	12	0.86559	1.68723	0.00188857	0.0965267	0.0902683	763	tags=42%, list=5%, signal=40%	MYO1E/MAGI2/JAG1/LAMB2/PODXL
GO:0072310	glomerular epithelial cell development	12	0.86559	1.68723	0.00188857	0.0965267	0.0902683	763	tags=42%, list=5%, signal=40%	MYO1E/MAGI2/JAG1/LAMB2/PODXL
GO:1990379	lipid transport across blood-brain barrier	6	-0.952679	-1.60537	0.0018693	0.0965267	0.0902683	581	tags=50%, list=4%, signal=48%	APOE/CD36/FABP5
GO:0015718	monocarboxylic acid transport	161	-0.47624	-1.4845	0.0018779	0.0965267	0.0902683	2426	tags=17%, list=15%, signal=15%	SLC17A5/SLC16A1/RBP1/CYP4A11/CES1/IRS2/MAP2K6/SLC16A12/DRD4/SYK/SLCO4A1/SLC10A1/MPC2/PLIN2/SLC16A13/FIS1/ANXA1/PPARG/CEACAM1/MPC1/SLC51A/APOE/SLC16A4/FABP3/MIF/CD36/FABP5/FABP4
GO:0031290	retinal ganglion cell axon guidance	19	0.79366	1.71995	0.00194237	0.0984662	0.092082	78	tags=11%, list=0%, signal=10%	PTPRM/VEGFA
GO:0048880	sensory system development	369	0.412402	1.37423	0.0019369	0.0984662	0.092082	1569	tags=16%, list=10%, signal=15%	SH3PXD2B/ZEB1/FBN1/COL8A1/NOTCH1/PTPRM/VEGFA/CTNNB1/FLT1/CHD7/RHOJ/WNT2B/SMAD3/COL4A1/DLL4/JAG1/CRYBG3/DLL1/LAMB2/ARHGEF15/PBX2/TBC1D32/SCAPER/SPRED2/LRP5/ATP2B1/PBX1/NF1/NIPBL/BMP6/SCO2/BMPR2/MAN2A1/RDH10/SKI/TTLL5/HIPK2/LIMK2/SKIL/CEP290/ADAMTS18/WT1/CACNA1C/COL5A2/BCL2/NHS/ATF6/TDRD7/KLF4/MERTK/TMEM135/ZHX2/TCIRG1/HMGN1/FZD4/PXDN/FGF2/SMARCA4/RAB3GAP1/SIPA1L3
GO:0006122	mitochondrial electron transport, ubiquinol to cytochrome c	11	-0.884604	-1.6969	0.00195263	0.098584	0.0921922	1458	tags=82%, list=9%, signal=75%	UQCRC2/UQCRC1/UQCRFS1/CYC1/UQCR10/CYCS/UQCRB/UQCRQ/UQCR11
GO:0150063	visual system development	364	0.412954	1.37598	0.00199912	0.100523	0.0940053	1569	tags=16%, list=10%, signal=15%	SH3PXD2B/ZEB1/FBN1/COL8A1/NOTCH1/PTPRM/VEGFA/CTNNB1/FLT1/CHD7/RHOJ/WNT2B/SMAD3/COL4A1/DLL4/JAG1/CRYBG3/DLL1/LAMB2/ARHGEF15/PBX2/TBC1D32/SCAPER/SPRED2/LRP5/ATP2B1/PBX1/NF1/NIPBL/BMP6/SCO2/BMPR2/MAN2A1/RDH10/SKI/TTLL5/HIPK2/LIMK2/SKIL/CEP290/ADAMTS18/WT1/CACNA1C/COL5A2/BCL2/NHS/ATF6/TDRD7/KLF4/MERTK/TMEM135/ZHX2/TCIRG1/HMGN1/FZD4/PXDN/FGF2/SMARCA4/RAB3GAP1/SIPA1L3
GO:0098735	positive regulation of the force of heart contraction	5	-0.966559	-1.55097	0.0020119	0.100757	0.0942245	395	tags=60%, list=2%, signal=59%	SLC8A1/RYR2/MYL2
GO:0019058	viral life cycle	283	-0.430782	-1.41019	0.00203236	0.101373	0.0948006	1668	tags=20%, list=10%, signal=18%	ITCH/IFIT1/ICAM1/SLC10A1/TMEM39A/PABPC1/SNX3/VAPA/SLC3A2/RAB1A/HMGB1/RAB7A/TRIM25/P4HB/BANF1/HSPA1B/IFITM1/DDX6/NCAM1/SHFL/RAD23A/PCBP1/CHMP2A/MRC1/LAMP1/PPIA/DYNLT1/ISG15/LAMTOR5/CTSB/APOE/SPCS1/NR5A2/HSPA8/HSP90AB1/HSPA1A/GSN/TRIM5/BSG/CAV1/CTSL/VCP/NMT2/CAV2/RNASEK/PPIB/CD81/RPSA/CD74/EEF1A1/BST2/LY6E/IFITM2/CCL2/LGALS1/IFI27/IFITM3
GO:0010701	positive regulation of norepinephrine secretion	4	-0.980402	-1.51125	0.0020537	0.102028	0.0954125	121	tags=50%, list=1%, signal=50%	OXT/KCNB1
GO:0003180	aortic valve morphogenesis	38	0.673049	1.69009	0.00210342	0.102449	0.0958067	416	tags=26%, list=3%, signal=26%	SMAD6/NOTCH1/NOS3/NFATC1/SMAD2/DLL4/JAG1/ROCK2/ELN/ADAMTS5
GO:0051205	protein insertion into membrane	62	-0.601821	-1.64544	0.00209138	0.102449	0.0958067	2579	tags=39%, list=16%, signal=33%	TOMM70/TOMM22/TOMM40/TRAM1/EMC1/CCDC47/TIMM22/PDCD5/TOMM5/EMC3/TOMM20/EMC7/EMC4/EMC6/BAX/TIMM13/NMT1/WDR83OS/ROMO1/TRMT10B/TIMM8B/TOMM7/HSP90AA1/NDUFA13
GO:0031279	regulation of cyclase activity	58	0.609807	1.64533	0.002073	0.102449	0.0958067	1827	tags=17%, list=11%, signal=15%	NOS3/AKAP9/MAPK14/MAPK8/GABBR1/GNAI2/NF1/CACNA1C/PALM/STIM1
GO:0061351	neural precursor cell proliferation	140	0.503906	1.52544	0.00210036	0.102449	0.0958067	2168	tags=21%, list=13%, signal=18%	VEGFC/NOTCH1/VEGFA/CTNNB1/DLL4/PCM1/DISC1/GNAI2/NF1/ADGRG1/SOX5/RAB10/RORA/PAFAH1B1/GATA2/WDR47/KIFAP3/PTBP2/LRRK2/NDE1/ARHGEF2/PLXNB2/CEP120/FGF2/LEF1/TP53/HOOK3/APPL2/DBN1
GO:0009636	response to toxic substance	202	-0.462998	-1.4809	0.00208711	0.102449	0.0958067	2414	tags=26%, list=15%, signal=22%	MAP1B/KCNC1/SELENOT/SOD3/SLC22A5/CES1/RALBP1/CYGB/AIFM1/TP53INP1/S100A9/PRXL2A/CCS/TXNDC17/ESD/SELENOF/PDZK1/NQO1/EPHX1/CAT/PRDX6/PRDX4/PRXL2C/ADH5/GPX3/SLC18A2/BAX/PRDX3/GSTO1/TXNRD1/GPX4/NUPR1/AKR1A1/TXN/SOD2/MGST1/SELENOW/PRDX5/INMT/PRDX2/APOE/SELENOS/PARK7/DUOX1/MGST2/SOD1/GSTK1/MGST3/PRDX1/TPO/GSTP1/CD36
GO:0031284	positive regulation of guanylate cyclase activity	5	0.962083	1.54847	0.00214138	0.103891	0.0971547	82	tags=20%, list=1%, signal=20%	NOS3
GO:2000969	positive regulation of AMPA receptor activity	8	0.912951	1.63112	0.00215445	0.104118	0.0973672	17	tags=12%, list=0%, signal=12%	SHANK3
GO:0007405	neuroblast proliferation	68	0.586735	1.60864	0.00217096	0.104509	0.097733	1676	tags=25%, list=10%, signal=23%	VEGFC/NOTCH1/VEGFA/CTNNB1/DISC1/NF1/SOX5/RAB10/PAFAH1B1/GATA2/KIFAP3/LRRK2/NDE1/ARHGEF2/PLXNB2/FGF2/LEF1
GO:0035272	exocrine system development	44	0.654513	1.68317	0.00229002	0.109616	0.102509	1715	tags=14%, list=11%, signal=12%	INSR/LAMA5/PLXND1/BTBD7/WLS/POLB
GO:0046058	cAMP metabolic process	23	0.739236	1.68102	0.0022947	0.109616	0.102509	459	tags=22%, list=3%, signal=21%	PDE4D/PDE10A/PDE4B/PDE8A/PDE7B
GO:0042743	hydrogen peroxide metabolic process	42	-0.680466	-1.71858	0.00231795	0.110302	0.103151	1378	tags=33%, list=8%, signal=31%	CAT/PRDX4/GPX3/PRDX3/SOD2/RAC1/PRDX5/PRDX2/CYBA/PARK7/DUOX1/SOD1/PRDX1/TPO
GO:0051901	positive regulation of mitochondrial depolarization	8	-0.9302	-1.65776	0.00234205	0.110857	0.10367	874	tags=50%, list=5%, signal=47%	TSPO/KDR/RACK1/DCN
GO:0072073	kidney epithelium development	140	0.501795	1.51905	0.00234746	0.110857	0.10367	1671	tags=23%, list=10%, signal=21%	SMAD6/WWTR1/LAMA5/NOTCH1/VEGFA/PECAM1/MYO1E/MAGI2/CTNNB1/KANK2/SMAD2/EFNB2/WNT2B/SMAD3/JAG1/STAT1/DLL1/LAMB2/PKD2/PBX1/PKD1/PODXL/MEF2C/DCHS1/WT1/BCL2/HS2ST1/KLHL3/FGF2/SMAD7/SMAD5/AHI1
GO:0050870	positive regulation of T cell activation	223	-0.44867	-1.4406	0.00236585	0.111302	0.104086	1567	tags=14%, list=10%, signal=13%	TGFBR2/DHPS/IL7/HLA-DRB5/HMGB1/IL18/PTPRC/VSIR/SELENOK/ANXA1/SOX4/ITPKB/XBP1/RUNX1/MAP3K8/EFNB1/IL6ST/NCK1/CAV1/FOXO3/CD81/IGFBP2/RPS3/CD74/ZBTB16/CCL21/HES1/CCL2/LGALS1/ACTB/B2M
GO:0030514	negative regulation of BMP signaling pathway	55	0.619592	1.65085	0.00244361	0.114527	0.107102	2430	tags=27%, list=15%, signal=23%	SMAD6/FBN1/NOTCH1/SMURF2/SKI/HIPK2/SKIL/SPART/UBE2D3/ABL1/SMAD7/TRIM33/SMURF1/HTRA1/HTRA3
GO:0050821	protein stabilization	192	-0.45991	-1.45697	0.00247901	0.115749	0.108245	1708	tags=22%, list=10%, signal=20%	PHB2/TTI2/CLU/PFDN2/UXT/POLR2E/STK4/PIN1/PPARGC1A/TBRG1/CCT3/RPL23/PLPP3/PIH1D1/HSPA1B/GRN/LAMP2/NOP53/SOX4/PFDN5/UBE2B/LAMP1/ANK2/PTGES3/EPHA4/ATP1B1/PARK7/SPAG1/GPIHBP1/SUMO1/PFDN1/HSP90AB1/RPL5/CALR/HSPA1A/HSP90AA1/PFN1/PPIB/RPS7/TMEM88/RPL11/GAPDH/CRYAB
GO:0001516	prostaglandin biosynthetic process	28	-0.748627	-1.76976	0.00255168	0.116944	0.109362	1616	tags=36%, list=10%, signal=32%	TBXAS1/CBR1/PTGES2/DAGLB/ANXA1/PTGES3/MIF/PTGDS/CD74/FABP5
GO:0046457	prostanoid biosynthetic process	28	-0.748627	-1.76976	0.00255168	0.116944	0.109362	1616	tags=36%, list=10%, signal=32%	TBXAS1/CBR1/PTGES2/DAGLB/ANXA1/PTGES3/MIF/PTGDS/CD74/FABP5
GO:1990000	amyloid fibril formation	35	-0.699817	-1.71587	0.00254227	0.116944	0.109362	974	tags=31%, list=6%, signal=30%	CLU/PFDN2/SIAH1/PFDN5/APOE/APP/PFDN1/GSN/CD36/B2M/CRYAB
GO:1900046	regulation of hemostasis	68	-0.58428	-1.61965	0.00251447	0.116944	0.109362	1508	tags=24%, list=9%, signal=21%	SERPINE1/C1QTNF1/EMILIN1/VKORC1/THBD/CEACAM1/PRKG1/PRDX2/APOE/CD9/ANXA2/SERPING1/CAV1/PDGFB/CD34/CD36
GO:0001654	eye development	360	0.416989	1.3882	0.00253625	0.116944	0.109362	1569	tags=17%, list=10%, signal=15%	SH3PXD2B/ZEB1/FBN1/COL8A1/NOTCH1/PTPRM/VEGFA/CTNNB1/FLT1/CHD7/RHOJ/WNT2B/SMAD3/COL4A1/DLL4/JAG1/CRYBG3/DLL1/LAMB2/ARHGEF15/PBX2/TBC1D32/SCAPER/SPRED2/LRP5/ATP2B1/PBX1/NF1/NIPBL/BMP6/SCO2/BMPR2/MAN2A1/RDH10/SKI/TTLL5/HIPK2/LIMK2/SKIL/CEP290/ADAMTS18/WT1/CACNA1C/COL5A2/BCL2/NHS/ATF6/TDRD7/KLF4/MERTK/TMEM135/ZHX2/TCIRG1/HMGN1/FZD4/PXDN/FGF2/SMARCA4/RAB3GAP1/SIPA1L3
GO:0009791	post-embryonic development	89	0.564045	1.6076	0.00256417	0.117084	0.109493	2251	tags=33%, list=14%, signal=28%	FBN1/VEGFA/ITPR1/ATRX/MYO1E/HEG1/CDH23/SMAD2/KMT2A/VPS54/AGO2/JAK2/PLEKHA1/ATN1/IGF2R/ASH1L/BCL2/KLF4/ABL1/HMGN1/NR4A2/CSRNP1/INPPL1/ATM/RC3H2/SZT2/MTOR/MECP2/BCL2L11
GO:0060272	embryonic skeletal joint morphogenesis	9	0.890142	1.62284	0.00258959	0.117812	0.110174	408	tags=22%, list=3%, signal=22%	CTNNB1/HYAL1
GO:0070542	response to fatty acid	56	-0.626407	-1.67592	0.00266204	0.119069	0.111349	400	tags=16%, list=2%, signal=16%	TBXAS1/CAT/PID1/CCN2/PDK4/FOXO3/HES1/CD36/ID3
GO:1905517	macrophage migration	56	-0.626192	-1.67534	0.00266204	0.119069	0.111349	1868	tags=23%, list=11%, signal=21%	MMP2/CX3CL1/MTUS1/TRIM55/EMILIN1/CXCL17/CD9/CD200/MIF/CD81/LGALS3/RPL13A/CCL2
GO:0090259	regulation of retinal ganglion cell axon guidance	5	0.95838	1.54251	0.00264523	0.119069	0.111349	78	tags=20%, list=0%, signal=20%	VEGFA
GO:0043270	positive regulation of ion transport	211	-0.452706	-1.44713	0.00264617	0.119069	0.111349	1137	tags=14%, list=7%, signal=13%	ANK3/HOMER1/BAX/GSTO1/SRI/PKP2/TSPO/AKAP6/FHL1/CEMIP/COX17/CXCL12/ANK2/ACTN2/IFNGR2/ATP1B1/SUMO1/CALM2/DMD/TRDN/CAV1/PDGFB/RAMP3/CACNB2/PPP3CC/FGF12/LGALS3/NDUFA4/RYR2/CCL2
GO:0018108	peptidyl-tyrosine phosphorylation	347	0.406367	1.34513	0.00266515	0.119069	0.111349	2014	tags=18%, list=12%, signal=17%	INSR/ENPP2/MET/VEGFA/TTN/PLCG2/FGFR1/PECAM1/ZFYVE28/FLT1/FLT4/PARP14/ITGA5/TNFRSF14/PRKCE/PDGFD/FYN/NEK1/PARP9/JAK2/FBXW7/NOX4/BMP6/BAZ1B/ABL2/PEAK1/CLK1/PIBF1/SHC1/HIPK2/BMX/ACE/ABI1/PTPN4/SH2B3/CLK2/GGNBP2/ADAM17/MERTK/TYK2/ABL1/EIF2AK2/RPS6KA5/PTK2/ARHGEF2/FER/FGFR3/TNK2/LRRK1/BCR/HCLS1/MVP/MAP2K5/EPHB4/DYRK1A/CHKA/CBL/SH3BP5/PTPRJ/PAK2/EFNA1/SOCS4/MTOR/TP53
GO:0030111	regulation of Wnt signaling pathway	312	0.414804	1.36919	0.00268365	0.119466	0.11172	2537	tags=26%, list=16%, signal=22%	DKK2/GRB10/NXN/WWTR1/NOTCH1/CSNK1E/RNF220/SULF1/RNF213/NFATC1/TCF7L1/USP47/CTNNB1/CDK14/SMAD3/MAPK14/FRMD8/SOX13/SMURF2/DISC1/UBR5/NFKB1/TNKS/TBL1X/STK3/MACF1/JUP/NPHP3/CSNK1A1/SKI/CSNK1G2/TCF7L2/DAB2IP/WNK1/TLE2/CHD8/VGLL4/CSNK1G3/WWOX/SCYL2/HMGXB4/ABL1/TRPM4/LRRK2/WLS/CYLD/TMEM131L/ITGA3/LMBR1L/G3BP1/LRRK1/LZTS2/USP34/FGF2/SMARCA4/INVS/GSK3B/MLLT3/LEF1/IFT80/TLE1/APC/TRABD2B/RBMS3/CSNK1D/UBAC2/…
GO:0071539	protein localization to centrosome	32	0.710417	1.71091	0.00277105	0.120286	0.112487	3825	tags=72%, list=24%, signal=55%	GOLGB1/PCM1/DISC1/BICD1/PIBF1/CEP192/KIAA0753/CCDC14/CEP83/GSK3B/MARK4/APC/CSNK1D/HOOK3/CEP350/CEP131/NUDCD3/C2CD3/STIL/MCPH1/BBS4/NSFL1C/CEP250
GO:0003009	skeletal muscle contraction	43	-0.666687	-1.69279	0.00277954	0.120286	0.112487	1122	tags=21%, list=7%, signal=20%	HOMER1/GSTO1/C12orf57/RCSD1/HSP90AA1/DMD/TNNI3/TCAP/TNNC1
GO:0000027	ribosomal large subunit assembly	23	-0.750649	-1.67833	0.00273643	0.120286	0.112487	2286	tags=57%, list=14%, signal=49%	FASTKD2/PPAN/MRM2/BRIX1/MRPL20/NOP53/RPL38/RPL5/RPL6/RPL23A/RPLP0/RPL11/RPL10
GO:0042940	D-amino acid transport	6	-0.945731	-1.59366	0.00277532	0.120286	0.112487	560	tags=50%, list=3%, signal=48%	NTSR1/SLC1A3/SLC1A1
GO:0032204	regulation of telomere maintenance	102	0.531875	1.55497	0.00276047	0.120286	0.112487	2825	tags=36%, list=17%, signal=30%	ATRX/CTNNB1/SMC5/HNRNPU/HDAC8/SMG1/ATR/XRN1/TNKS/HNRNPD/DHX36/XRCC5/EXOSC10/MAP3K4/SLF2/POT1/PML/TERF2/INO80E/NEK7/USP7/ATM/YLPM1/HNRNPA2B1/TNKS2/CTC1/NAF1/SMC6/GNL3L/RAD50/TENT4B/RTEL1/NSMCE2/HMBOX1/INO80D/NFRKB/NAT10
GO:0060423	foregut regionalization	3	0.983103	1.44754	0.00275319	0.120286	0.112487	270	tags=67%, list=2%, signal=66%	CTNNB1/WNT2B
GO:0060424	lung field specification	3	0.983103	1.44754	0.00275319	0.120286	0.112487	270	tags=67%, list=2%, signal=66%	CTNNB1/WNT2B
GO:0060492	lung induction	3	0.983103	1.44754	0.00275319	0.120286	0.112487	270	tags=67%, list=2%, signal=66%	CTNNB1/WNT2B
GO:0046597	negative regulation of viral entry into host cell	19	-0.784767	-1.68826	0.00282726	0.121926	0.11402	1532	tags=42%, list=9%, signal=38%	SNX3/TRIM25/IFITM1/GSN/TRIM5/LY6E/IFITM2/IFITM3
GO:1990138	neuron projection extension	167	0.48051	1.49436	0.00285215	0.122573	0.114626	2565	tags=24%, list=16%, signal=20%	VEGFA/SEMA4C/GOLGA4/CPNE5/SEMA3G/CTNNB1/FN1/ITSN2/SEMA3F/SPAG9/NRP2/LAMB2/SEMA6C/GDI1/RUFY3/DISC1/MACF1/BMPR2/USP9X/PLXNA4/ARHGAP4/PAFAH1B1/SYT1/DCLK1/ABL1/RTN4/NEDD4L/GSK3B/SLC23A2/ULK1/SIN3A/SMURF1/TTL/SEMA6B/SEMA6A/HDAC6/SLIT3/NDEL1/SEMA6D/EDN1
GO:0052372	modulation by symbiont of entry into host	43	-0.66523	-1.68909	0.00289617	0.123739	0.115716	1532	tags=30%, list=9%, signal=27%	SNX3/HMGB1/TRIM25/P4HB/IFITM1/GSN/TRIM5/CAV1/CD74/LY6E/IFITM2/LGALS1/IFITM3
GO:0097026	dendritic cell dendrite assembly	3	-0.984333	-1.44551	0.00291441	0.123739	0.115716	86	tags=100%, list=1%, signal=99%	CCL19/CCL21
GO:2000547	regulation of dendritic cell dendrite assembly	3	-0.984333	-1.44551	0.00291441	0.123739	0.115716	86	tags=100%, list=1%, signal=99%	CCL19/CCL21
GO:0002373	plasmacytoid dendritic cell cytokine production	2	-0.994285	-1.37479	0.00292908	0.123739	0.115716	95	tags=100%, list=1%, signal=99%	BST2
GO:1901253	negative regulation of intracellular transport of viral material	2	-0.994285	-1.37479	0.00292908	0.123739	0.115716	95	tags=100%, list=1%, signal=99%	BST2
GO:0002551	mast cell chemotaxis	12	0.856865	1.67022	0.00298285	0.125159	0.117044	146	tags=25%, list=1%, signal=25%	VEGFC/VEGFA/RIN3
GO:0007599	hemostasis	221	-0.448827	-1.44021	0.00297513	0.125159	0.117044	1533	tags=16%, list=9%, signal=15%	FBLN1/C1GALT1C1/SERPINE1/FUNDC2/C1QTNF1/EMILIN1/VWF/DGKZ/DGKG/VKORC1/THBD/ANXA5/CEACAM1/TLR4/PROCR/PPIA/PRKG1/PRDX2/APOE/IL6ST/ILK/CD9/ANXA2/SERPING1/F13A1/CLIC1/MYL9/CAV1/PDGFB/CD34/ACTG1/CD59/HSPB1/CD36/MYL12A/ACTB
GO:0090493	catecholamine uptake	18	-0.80654	-1.72858	0.00301849	0.125964	0.117797	468	tags=22%, list=3%, signal=22%	PRKN/DRD4/PARK7/ACTB
GO:0048640	negative regulation of developmental growth	109	0.523967	1.53811	0.00302339	0.125964	0.117797	2557	tags=20%, list=16%, signal=17%	SEMA4C/SEMA3G/SEMA3F/SPAG9/SEMA6C/MAPK11/STK3/RAI1/WWC2/FOXP1/ARHGAP4/JARID2/SPART/VGLL4/RTN4/FGFR3/ULK1/SEMA6B/SEMA6A/HDAC6/CTDP1/SEMA6D
GO:0007596	blood coagulation	215	-0.459431	-1.47096	0.00303247	0.125964	0.117797	1533	tags=17%, list=9%, signal=15%	FBLN1/C1GALT1C1/SERPINE1/FUNDC2/C1QTNF1/EMILIN1/VWF/DGKZ/DGKG/VKORC1/THBD/ANXA5/CEACAM1/TLR4/PROCR/PPIA/PRKG1/PRDX2/APOE/IL6ST/ILK/CD9/ANXA2/SERPING1/F13A1/CLIC1/MYL9/CAV1/PDGFB/CD34/ACTG1/CD59/HSPB1/CD36/MYL12A/ACTB
GO:0050729	positive regulation of inflammatory response	134	-0.494037	-1.50578	0.00305141	0.126329	0.118138	1927	tags=21%, list=12%, signal=19%	S100A9/IL15/CX3CL1/S100A8/SERPINE1/CLOCK/CTSC/TNFRSF1A/IL18/LGALS2/GRN/CEBPB/IFI35/NUPR1/C3/TLR4/IL1RL1/APP/IL6ST/AGT/NFKBIA/PARK7/GPRC5B/MGST2/CD81/RPS19/LGALS1/FABP4
GO:0000209	protein polyubiquitination	223	0.435913	1.39824	0.00308284	0.127206	0.118958	2844	tags=38%, list=17%, signal=32%	PELI1/FBXL7/RNF213/PELI2/CTNNB1/SASH1/UBE2E2/RNF152/TTC3/UBR5/RNF4/TNKS/CDC16/TRIP12/FBXL17/KLHL20/NEDD4/TRIM44/ANAPC4/RNF144A/ANKIB1/BCL2/TPP2/UBE2D3/HUWE1/HECTD2/TRIM56/FBXO22/UBE3C/PARP10/RNF217/NEDD4L/NPEPPS/RNF115/KLHL3/RBCK1/RUSC1/UBE2K/CDC27/TRIM38/UBE4A/TRIM27/TRAF3/ERCC8/SHPRH/RNF19A/ANAPC10/UBE2O/TRIM22/CBL/RC3H2/RNF180/ARIH1/DZIP3/FBXO38/ARIH2/KLHL42/TNKS2/UBE2G2/SMURF1/TRIM2/CUL3/TRIM…
GO:0021978	telencephalon regionalization	12	0.85456	1.66573	0.00312405	0.127215	0.118967	855	tags=17%, list=5%, signal=16%	ADGRG1/TRA2B
GO:0045773	positive regulation of axon extension	34	0.677693	1.65832	0.00311754	0.127215	0.118967	1063	tags=26%, list=7%, signal=25%	VEGFA/GOLGA4/FN1/GDI1/RUFY3/DISC1/MACF1/BMPR2/PAFAH1B1
GO:0006892	post-Golgi vesicle-mediated transport	101	0.530171	1.54842	0.00309441	0.127215	0.118967	2505	tags=38%, list=15%, signal=32%	EXOC6/GOLGA4/SPTBN1/GAK/DOP1A/MON2/EXOC2/VPS54/VPS13A/VPS13C/MACF1/RAB10/KLHL20/EXOC6B/AP3D1/KIF16B/NSF/SEC16A/CCDC93/PREPL/RABEP1/GGA3/SCFD1/MYO5A/CNST/CCDC91/ANKFY1/OSBPL5/EXOC4/ATP2C1/EXOC5/AP1G1/GOLPH3L/BLZF1/VPS52/CSK/AP1AR/MYO1B
GO:0007409	axonogenesis	406	0.400288	1.34229	0.00311166	0.127215	0.118967	2565	tags=20%, list=16%, signal=17%	NOTCH1/PTPRM/VEGFA/PLXND1/TAOK2/SEMA4C/UNC5B/GOLGA4/PLXNA2/SEMA3G/FN1/EFNB2/SEMA3F/MYCBP2/NRP2/LAMB2/FYN/SEMA6C/GDI1/RUFY3/TRIO/STXBP1/DISC1/STK25/MACF1/BMPR2/RAB10/USP9X/KLF7/PLXNA4/ARHGAP4/SKIL/SPART/BRAF/BCL2/KIF13B/PAFAH1B1/WDR47/DCLK1/SIPA1L1/ABL1/RTN4/ADARB1/RPS6KA5/NR4A2/PARD3/PTK2/PLXNB2/HMCN2/KALRN/GSK3B/UNC5C/NFASC/PAK2/ULK1/EFNA1/SZT2/TOP2B/ARHGAP35/NIN/NOVA2/SIN3A/SMURF1/TTL/SEMA6B/SE…
GO:0001706	endoderm formation	54	0.613493	1.632	0.00313682	0.127318	0.119063	1797	tags=28%, list=11%, signal=25%	COL8A1/CTNNB1/LAMB1/FN1/SMAD2/ITGA5/DUSP5/COL4A2/LAMA3/SETD2/COL5A2/POU5F1/COL6A1/ITGAV/GATA6
GO:0070543	response to linoleic acid	3	-0.983248	-1.44392	0.00317765	0.128514	0.120182	27	tags=67%, list=0%, signal=67%	HMGCS2/CD36
GO:0050727	regulation of inflammatory response	334	-0.404909	-1.34702	0.00318699	0.128514	0.120182	1927	tags=17%, list=12%, signal=16%	S100A9/IL15/SYK/CX3CL1/TNFAIP6/S100A8/TEK/RICTOR/DAGLB/SERPINE1/CLOCK/IER3/GPS2/CTSC/TNFRSF1A/IL18/PTPRC/PSMA6/LGALS2/SOCS3/GRN/SHARPIN/CEBPB/IFI35/CXCL17/ANXA1/NDFIP1/LPCAT3/PPARG/GPX4/NUPR1/C3/TLR4/PSMA1/GPR17/SELE/APOE/SELENOS/IL1RL1/APP/IL6ST/AGT/NFKBIA/PARK7/GPRC5B/MGST2/SOD1/SERPINF1/NDUFC2/ZFP36/TNC/CD200/CD81/GSTP1/CALCRL/RPS19/LGALS1/FABP4
GO:0048663	neuron fate commitment	50	0.627893	1.64949	0.00320693	0.1289	0.120543	1074	tags=14%, list=7%, signal=13%	JAG2/NOTCH1/CTNNB1/ZNF521/DLL4/DLL1/GATA2
GO:0010975	regulation of neuron projection development	437	0.394795	1.3281	0.003259	0.13057	0.122105	2564	tags=22%, list=16%, signal=19%	SHANK3/TANC2/VEGFA/PLXND1/CCDC88A/DNM3/SEMA4C/GOLGA4/PLXNA2/MAGI2/SEMA3G/FN1/EFNB2/GAK/SETX/SEMA3F/MYCBP2/ITGA6/RAPGEF1/FYN/SEMA6C/GDI1/RUFY3/CAMK1D/DISC1/STK25/ULK4/DHX36/MACF1/ABL2/BMPR2/ACAP3/NEDD4/PLXNA4/EEF2K/SCARF1/ARHGAP4/SKIL/SPART/BRAF/DAB2IP/KIF13B/CAMSAP2/PAFAH1B1/KLF4/DPYSL3/NPTN/SIPA1L1/SS18L1/ABL1/RTN4/FZD4/NEDD4L/LRRK2/CRTC1/NFE2L2/PLXNB2/ITGA3/PARP6/KIDINS220/CAMK2G/GSK3B/ADCY6/PA…
GO:0140718		40	0.658078	1.66535	0.00338411	0.131181	0.122676	3921	tags=65%, list=24%, signal=49%	KDM5A/BAZ2A/JARID2/DNMT3A/SMARCA5/DNMT1/RESF1/EHMT1/MPHOSPH8/TASOR/DYRK1A/PHF2/TRIM28/HDAC1/SETDB1/KDM1A/TET1/EZH2/SUZ12/SIRT1/MORC2/SETDB2/PPHLN1/RRP8/PHF8/MBD3
GO:0051541	elastin metabolic process	8	-0.923026	-1.64498	0.00338724	0.131181	0.122676	261	tags=38%, list=2%, signal=37%	CTSL/HIF1A/CST3
GO:0003179	heart valve morphogenesis	60	0.606039	1.64433	0.0033647	0.131181	0.122676	1138	tags=27%, list=7%, signal=25%	SMAD6/NOTCH1/NOS3/GJA5/ADAMTS9/NFATC1/SMAD2/DLL4/JAG1/ROCK2/ELN/ADAMTS5/BMPR2/MEF2C/DCHS1/NPPA
GO:0002532	production of molecular mediator involved in inflammatory response	75	-0.570739	-1.59932	0.00339034	0.131181	0.122676	1179	tags=15%, list=7%, signal=14%	SERPINE1/SLC18A2/CUEDC2/GRN/SNAP23/TLR4/PRDX2/HIF1A/RPS19/CD36/APOD
GO:0018022	peptidyl-lysine methylation	111	0.51302	1.51483	0.00329423	0.131181	0.122676	3729	tags=49%, list=23%, signal=38%	PHF20/CTNNB1/MLLT6/SMYD3/KMT2A/IWS1/BOD1L1/ARID4B/NSD2/KMT2C/SETBP1/ASH1L/SETD2/RIF1/KMT2D/CAMKMT/EHMT1/SETD7/PRDM5/NCOA6/KMT5B/SETD3/KMT2B/BCOR/KANSL3/NFYA/DOT1L/NFYC/MECP2/OGT/CXXC1/PHF1/EEF1AKMT1/ARID4A/SETDB1/MLLT10/KMT5A/PAXIP1/HCFC1/KDM1A/NFKBIZ/ATPSCKMT/EZH2/LMNA/ZNF335/SETD1A/EHMT2/HCFC2/SETD1B/NELFA/SIRT1/KANSL2/EZH1/SETDB2
GO:0072009	nephron epithelium development	110	0.504757	1.48602	0.00335513	0.131181	0.122676	1496	tags=22%, list=9%, signal=20%	WWTR1/LAMA5/NOTCH1/VEGFA/PECAM1/MYO1E/MAGI2/CTNNB1/WNT2B/JAG1/STAT1/DLL1/LAMB2/PKD2/PBX1/PKD1/PODXL/MEF2C/DCHS1/WT1/BCL2/HS2ST1/KLHL3/FGF2
GO:0036486	ventral trunk neural crest cell migration	3	0.979837	1.44273	0.003401	0.131181	0.122676	314	tags=67%, list=2%, signal=65%	SEMA3F/NRP2
GO:0046578	regulation of Ras protein signal transduction	180	0.458298	1.43029	0.00339344	0.131181	0.122676	2670	tags=32%, list=16%, signal=27%	MCF2L/ARHGEF28/STARD13/NOTCH1/MET/HEG1/CYTH1/KANK2/RASIP1/IQSEC1/AKAP13/NF1/RASA2/SHOC2/ADGRG1/ABL2/DENND3/RGL2/GIT2/DAB2IP/DENND4A/MYO9B/DENND4B/ARFGAP1/PSD3/ARHGAP17/STARD8/ABL1/GIT1/ARHGEF3/ARHGEF2/ITGA3/BCR/RABGEF1/CBL/CYTH3/F2RL3/ARHGAP35/SYNGAP1/CUL3/ARFGEF3/KCTD10/OGT/MAPKAP1/MFN2/CRK/CCDC125/RALGPS1/RASA3/SPRY4/IQSEC2/PIK3CB/RASA4B/EPS8/LZTR1/KCTD13/F11R/OPHN1
GO:0090257	regulation of muscle system process	225	-0.443278	-1.42588	0.00336238	0.131181	0.122676	1164	tags=18%, list=7%, signal=17%	GATA4/MYOCD/GSTO1/TACR1/SRI/PPARG/ASB3/C12orf57/PKP2/AKAP6/CHRM2/ENO1/ANK2/PRKG1/IL6ST/TNNI3K/AGT/ATP1B1/SUMO1/CALM2/CCN2/SLC8A1/SOD1/TNNT2/HSP90AA1/DMD/TNNI3/MYL9/CAV1/PDE5A/FOXO3/TPM1/IGFBP5/CALCRL/CTNNA3/PLN/MLIP/MYL3/RYR2/TNNC1/MYL2
GO:0051146	striated muscle cell differentiation	271	-0.428461	-1.39347	0.00338407	0.131181	0.122676	1285	tags=17%, list=8%, signal=16%	MYLK3/RBM24/RBPJ/GATA4/HOMER1/MYOCD/BMPR1A/MTLN/CFLAR/YBX1/POPDC2/CFL2/RIPOR2/AKAP6/MYH6/SMYD1/PRICKLE1/XBP1/LDB3/ANKRD1/ACTN2/FLNC/AGT/FHOD3/CD9/SLC8A1/CALR/CDH2/TNNT2/MYL9/TBX3/CAV2/TPM1/MYOZ2/CD81/SGCD/IGFBP5/SORBS2/ACTG1/TCAP/CSRP3/ACTA1/FHL2/MYL2/ACTC1
GO:0043414	macromolecule methylation	295	0.422016	1.38367	0.00332947	0.131181	0.122676	3579	tags=36%, list=22%, signal=29%	KMT2E/ATRX/PHF20/CTNNB1/MLLT6/SMYD3/KMT2A/IWS1/ZC3H13/BAZ2A/BOD1L1/ARID4B/MGMT/PAXBP1/NSD2/KMT2C/TARBP1/SETBP1/ASH1L/WDR6/SETD2/RIF1/WT1/KMT2D/FBXO11/DNMT3A/SMARCA5/DNMT1/CAMKMT/EHMT1/MPHOSPH8/SETD7/TRMT11/MTHFR/PRDM5/THADA/GATAD2A/NCOA6/KMT5B/ETF1/SETD3/METTL15/TET3/KMT2B/BCOR/FOS/CMTR1/NSUN2/PRDM4/PRMT7/METTL8/KANSL3/NSUN4/NDUFAF7/CTCF/NFYA/DOT1L/NFYC/MECP2/OGT/CXXC1/METTL14/PRMT2/MTA2/PHF1/TRI…
GO:0042692	muscle cell differentiation	370	-0.399909	-1.33653	0.00338407	0.131181	0.122676	1285	tags=16%, list=8%, signal=15%	MYLK3/RBM24/APLNR/ID2/RBPJ/GATA4/RBM4/HOMER1/FBXO40/MYOCD/BMPR1A/MTLN/CFLAR/YBX1/POPDC2/CFL2/RIPOR2/AKAP6/ENG/MYH6/SMYD1/PRICKLE1/SOD2/XBP1/ANK2/LDB3/ANKRD1/ACTN2/FLNC/AGT/FHOD3/CD9/SLC8A1/CALR/CDH2/TNNT2/DMD/MYL9/TBX3/CAV2/TPM1/MYOZ2/CD81/PDGFB/SGCD/SYNE1/IGFBP5/TMEM204/SORBS2/ACTG1/LAMA2/RAMP2/TCAP/CSRP3/HES1/ACTA1/FHL2/MYL2/ACTC1
GO:0006986	response to unfolded protein	135	-0.494724	-1.50898	0.00343048	0.131909	0.123356	2563	tags=31%, list=16%, signal=26%	PRKN/COPS5/DNAJC3/DNAJB9/OPTN/TRAM1/PARP8/JKAMP/THBS4/DERL2/DDIT3/DDRGK1/TMED2/HSPB7/HERPUD1/PPP1R15A/CREBRF/CREBZF/CCND1/ATF6B/MANF/PACRG/BAX/HSPA1B/STUB1/SERPINH1/XBP1/CREB3L1/HSPA5/SELENOS/NCK1/TMBIM6/HSPA8/HSP90AB1/HSPE1/HSPA1A/HSP90AA1/RACK1/HSPB3/VCP/SERP1/HSPB1
GO:0072017	distal tubule development	11	0.866376	1.65622	0.00344605	0.132099	0.123534	1322	tags=45%, list=8%, signal=42%	NOTCH1/JAG1/PKD2/PKD1/KLHL3
GO:0031647	regulation of protein stability	296	-0.416759	-1.37469	0.0034574	0.132126	0.123559	1648	tags=19%, list=10%, signal=17%	TTI2/CLU/DPM3/PFDN2/UXT/POLR2E/STK4/PIN1/CMTM6/PPARGC1A/TBRG1/CCT3/RPL23/PLPP3/PIH1D1/HSPA1B/GRN/LAMP2/NOP53/SOX4/MOSMO/STUB1/DDOST/PFDN5/RAD23A/UBE2B/LAMP1/ANK2/PTGES3/EPHA4/TOMM7/ATP1B1/DAD1/PARK7/SPAG1/GPIHBP1/SUMO1/HSPA8/PFDN1/HSP90AB1/RPL5/CALR/HSPA1A/HSP90AA1/GSN/TBX3/PFN1/DAZAP2/PPIB/CD81/RPS7/SERF2/TMEM88/RPL11/GAPDH/CRYAB
GO:0046689	response to mercury ion	11	-0.870865	-1.67054	0.00350711	0.132132	0.123565	743	tags=45%, list=5%, signal=43%	PGAM2/PARK7/SLC1A1/BSG/AQP1
GO:0010756	positive regulation of plasminogen activation	8	-0.922044	-1.64323	0.00350337	0.132132	0.123565	698	tags=38%, list=4%, signal=36%	ENO1/ANXA2/S100A10
GO:0072332	intrinsic apoptotic signaling pathway by p53 class mediator	77	-0.555804	-1.57772	0.0035018	0.132132	0.123565	1257	tags=18%, list=8%, signal=17%	CDIP1/BAX/NUPR1/TMEM109/ATAD5/RPS27L/DDIT4/HINT1/MIF/RPL26/CD74/UBB/RPS7/RPL11
GO:2000377	regulation of reactive oxygen species metabolic process	132	-0.502517	-1.53121	0.00351075	0.132132	0.123565	2685	tags=32%, list=16%, signal=27%	ABCB7/DCXR/EIF6/HP/PRKN/ALOX5/CTNS/BRCA1/PLIN5/RHOA/TYROBP/COQ7/GRB2/BNIP3/ARG2/SYK/VDAC1/TGFBR2/CBR1/PRCP/IER3/SLC18A2/PID1/CFLAR/ROMO1/TSPO/TLR4/SOD2/RAC1/ARF4/BCO2/PRDX2/AGT/CYBA/PARK7/SOD1/NDUFC2/HIF1A/GSTP1/PDGFB/CD36/CRYAB
GO:0018107	peptidyl-threonine phosphorylation	103	0.520541	1.52431	0.00350563	0.132132	0.123565	2269	tags=31%, list=14%, signal=27%	PRKD2/CDC42BPB/ROCK2/MAPK8/OXSR1/SPRED2/TNKS/TNKS1BP1/CALM1/CLK1/HIPK2/EIF4G1/WNK1/BCL2/RPTOR/CDK10/GRK2/CAMK2D/LRRK2/PARD3/UBE2K/SMAD7/LMTK2/CAB39/GSK3B/DYRK1A/ULK1/MAP3K10/MTOR/PRKDC/AXIN1/SPRED1
GO:0031110	regulation of microtubule polymerization or depolymerization	88	0.547004	1.55657	0.00353946	0.13281	0.124199	2340	tags=32%, list=14%, signal=27%	TBCD/ARHGEF7/MET/NAV3/AKAP9/NUMA1/MID1/ATXN7/GBA2/CDH5/CDK5RAP2/CAMSAP2/WDR47/ABL1/GIT1/SLAIN2/ARHGEF2/TAOK1/CLASP2/DYRK1A/APC/BMERB1/FES/EML2/MECP2/CLASP1/HDAC6/CAMSAP1
GO:0048675	axon extension	115	0.509119	1.51612	0.00359196	0.134223	0.125521	2565	tags=28%, list=16%, signal=24%	VEGFA/SEMA4C/GOLGA4/SEMA3G/FN1/SEMA3F/NRP2/LAMB2/SEMA6C/GDI1/RUFY3/DISC1/MACF1/BMPR2/USP9X/PLXNA4/ARHGAP4/PAFAH1B1/DCLK1/ABL1/RTN4/GSK3B/ULK1/SIN3A/SMURF1/TTL/SEMA6B/SEMA6A/HDAC6/SLIT3/SEMA6D/EDN1
GO:0006650	glycerophospholipid metabolic process	284	0.415689	1.36122	0.00359873	0.134223	0.125521	2773	tags=27%, list=17%, signal=23%	INPP5D/PIP5K1C/ENPP2/PIK3C2B/PLCB1/PLCG2/PLD1/LPCAT2/AGPAT4/SYNJ2/LCAT/PIK3R3/SMG1/DGKH/PLCG1/DGKD/FAR1/EFR3A/GPCPD1/INPP5A/BMX/TTC7B/PI4KA/OSBPL10/MTMR2/MTMR1/PAFAH1B1/PIKFYVE/INPP4A/PIP4K2B/SYNJ1/SMPD4/INPP1/SH3YL1/SLC44A2/INPPL1/FGF2/SLC44A5/PIGG/ATM/OSBPL5/CHKA/GPAT4/INPP5E/PITPNM1/AGPAT3/DHRS7B/GDPD3/SOCS4/PLA2G4B/CAPN2/PLSCR1/LPCAT1/OCRL/MECP2/LPIN1/LPCAT4/ABCA3/PIK3CB/PIK3R6/ETNK1/PIK3C3/L…
GO:0007064	mitotic sister chromatid cohesion	29	0.711127	1.6814	0.00361061	0.134263	0.125558	1968	tags=34%, list=12%, signal=30%	ATRX/SMC5/HDAC8/NIPBL/TNKS/POGZ/PDS5B/SLF2/PDS5A/NAA10
GO:0006979	response to oxidative stress	394	-0.394881	-1.32694	0.00362712	0.134474	0.125755	1417	tags=17%, list=9%, signal=16%	RWDD1/PPARGC1A/IDH1/CAT/APEX1/PRDX6/PRDX4/P4HB/BANF1/GPX3/ATOX1/GATA4/MAP1LC3A/GCLM/HSPA1B/PRDX3/SELENOK/TACR1/ROMO1/ANXA1/PSIP1/RAD52/GPX4/PRKAA2/PSMB5/TXN/TLR4/PRKD1/NDUFS8/RHOB/SOD2/MGST1/PPIA/KLF2/PRDX5/PRDX2/APOE/SELENOS/ARL6IP5/APP/NDUFA6/PARK7/DUOX1/SLC1A1/SLC8A1/SOD1/HSPA1A/SELENOP/JUN/RACK1/NDUFB4/FOXO3/HIF1A/TPM1/PRDX1/NDUFA12/TPO/AQP1/ANKRD2/GSTP1/CHCHD2/BTG1/RPS3/TXNIP/HSPB1/CD36/APOD…
GO:1902275	regulation of chromatin organization	40	0.65716	1.66303	0.00366794	0.135583	0.126792	3846	tags=70%, list=24%, signal=54%	TPR/HNRNPU/TLK1/DNMT1/RESF1/MPHOSPH8/BAZ1A/TASOR/DYRK1A/MLLT3/PHF2/ZNF445/SIN3A/TAL1/TRIM28/SSRP1/SETDB1/SETD5/TLK2/KDM1A/METTL4/TET1/CDK2/SETD1A/MORC2/SETDB2/PPHLN1/PHF8
GO:0010927	cellular component assembly involved in morphogenesis	119	-0.50956	-1.52634	0.00372781	0.137387	0.128479	1013	tags=18%, list=6%, signal=17%	CFLAR/CFL2/MYH6/ANK2/LDB3/ANKRD1/ACTN2/FLNC/FHOD3/CD9/PMP22/TNNT2/MYL9/TPM1/MYOZ2/PLN/ACTG1/TCAP/CSRP3/ACTA1/MYL2/ACTC1
GO:1901857	positive regulation of cellular respiration	13	-0.838208	-1.68236	0.00375933	0.137695	0.128767	1386	tags=46%, list=9%, signal=42%	PPARGC1A/ISCU/NUPR1/PRELID1/PARK7/VCP
GO:2000243	positive regulation of reproductive process	80	0.55644	1.55691	0.00376943	0.137695	0.128767	1100	tags=12%, list=7%, signal=12%	INSR/PLCB1/VEGFA/INHBB/CTNNB1/SMURF2/AGO2/VIP/WT1/YTHDC2
GO:0003169	coronary vein morphogenesis	2	0.99533	1.37385	0.0037578	0.137695	0.128767	78	tags=100%, list=0%, signal=100%	NOTCH1/VEGFA
GO:0018212	peptidyl-tyrosine modification	349	0.400876	1.32681	0.00380307	0.138516	0.129536	2014	tags=18%, list=12%, signal=16%	INSR/ENPP2/MET/VEGFA/TTN/PLCG2/FGFR1/PECAM1/ZFYVE28/FLT1/FLT4/PARP14/ITGA5/TNFRSF14/PRKCE/PDGFD/FYN/NEK1/PARP9/JAK2/FBXW7/NOX4/BMP6/BAZ1B/ABL2/PEAK1/CLK1/PIBF1/SHC1/HIPK2/BMX/ACE/ABI1/PTPN4/SH2B3/CLK2/GGNBP2/ADAM17/MERTK/TYK2/ABL1/EIF2AK2/RPS6KA5/PTK2/ARHGEF2/FER/FGFR3/TNK2/LRRK1/BCR/HCLS1/MVP/MAP2K5/EPHB4/DYRK1A/CHKA/CBL/SH3BP5/PTPRJ/PAK2/EFNA1/SOCS4/MTOR/TP53
GO:0070527	platelet aggregation	69	-0.589649	-1.63551	0.00381967	0.138714	0.129721	829	tags=17%, list=5%, signal=17%	CEACAM1/PPIA/PRKG1/IL6ST/ILK/CD9/CLIC1/MYL9/ACTG1/HSPB1/MYL12A/ACTB
GO:0060753	regulation of mast cell chemotaxis	8	0.898451	1.60521	0.00383732	0.138949	0.12994	146	tags=38%, list=1%, signal=37%	VEGFC/VEGFA/RIN3
GO:0048706	embryonic skeletal system development	120	0.500303	1.498	0.00387824	0.13969	0.130633	844	tags=10%, list=5%, signal=10%	PCSK5/ZEB1/SULF1/CTNNB1/SMAD2/SMAD3/HYAL1/PBX1/NIPBL/RDH10/SETD2/MTHFD1L
GO:0006457	protein folding	195	-0.450253	-1.43385	0.00388028	0.13969	0.130633	2127	tags=24%, list=13%, signal=21%	FKBP9/DNAJB12/CCT7/CCDC47/FKBP8/FKBP2/RIC3/SELENOF/PDCD5/NUDCD2/CLU/MOGS/PFDN2/NUDC/SDF2L1/PRDX4/P4HB/CCT3/ARL2/HSPA1B/GRN/WDR83OS/ERP29/TTC1/DNAJC19/PFDN5/PDIA6/PPIA/PDIA3/PTGES3/HSPA5/PPIC/HSPA8/PFDN1/HSP90AB1/HSPE1/CALR/HSPA1A/HSP90AA1/PPIB/NPPB/FKBP5/CD74/HSPB1/B2M/CRYAB
GO:0046794	transport of virus	23	-0.741996	-1.65898	0.00391761	0.139818	0.130753	656	tags=30%, list=4%, signal=29%	DYNLT1/CAV1/CTSL/NMT2/CAV2/RNASEK/BST2
GO:0002579	positive regulation of antigen processing and presentation	9	-0.892024	-1.63738	0.00390458	0.139818	0.130753	146	tags=44%, list=1%, signal=44%	PYCARD/SLC11A1/CD74/CCL21
GO:0040029	regulation of gene expression, epigenetic	161	0.46676	1.44233	0.00390773	0.139818	0.130753	3214	tags=40%, list=20%, signal=33%	ATRX/PHF20/TPR/HNRNPU/SMCHD1/KDM5A/KMT2A/MSL1/BAZ2A/YTHDC1/ARID4B/TASOR2/RIF1/JARID2/HDAC4/KMT2D/DNMT3A/FAM172A/CTBP1/SMARCA5/EXOSC10/DNMT1/RESF1/EHMT1/MPHOSPH8/SCMH1/MTA1/BAZ1A/TASOR/TRIM27/USP7/PCGF3/DYRK1A/PHF2/BAHD1/KCNQ1/TP53/ZNF445/PRMT7/SIN3A/KAT2B/KANSL3/CTCF/ZNFX1/DOT1L/MECP2/OGT/AXIN1/HDAC6/MSL3/TRIM28/ARID4A/PCGF5/HDAC1/SETDB1/GLMN/HCFC1/CDYL/KDM1A/ARID1A/TET1/EZH2/CDK2/LMNA/ZNF335
GO:0072071	kidney interstitial fibroblast differentiation	2	-0.992592	-1.37245	0.00396044	0.140539	0.131427	48	tags=100%, list=0%, signal=100%	HES1
GO:0072141	renal interstitial fibroblast development	2	-0.992592	-1.37245	0.00396044	0.140539	0.131427	48	tags=100%, list=0%, signal=100%	HES1
GO:0007187	G protein-coupled receptor signaling pathway, coupled to cyclic nucleotide second messenger	46	-0.640879	-1.65357	0.00398435	0.140584	0.131469	989	tags=13%, list=6%, signal=12%	ANXA1/CHRM5/CHRM2/AGT/CALCRL/CCL2
GO:0033044	regulation of chromosome organization	244	0.425417	1.37548	0.00397814	0.140584	0.131469	2720	tags=31%, list=17%, signal=26%	ATRX/CTNNB1/SMC5/TPR/HNRNPU/HDAC8/NUMA1/SENP6/SMG1/ATR/PHF10/XRN1/RNF4/TNKS/BAZ1B/CDC16/SMARCC1/HNRNPD/DHX36/ANAPC4/CDK5RAP2/MAD1L1/SMARCA5/XRCC5/EXOSC10/DNMT1/MAP3K4/SMARCA2/SLF2/RESF1/GEN1/SMC4/MPHOSPH8/PBRM1/ARID2/POT1/CDC27/TRAPPC12/PML/TERF2/INO80E/SMARCA4/TASOR/NEK7/USP7/ATM/YLPM1/ZNF207/APC/HNRNPA2B1/NAA10/TNKS2/SIN3A/KAT2B/CUL3/CTCF/CTC1/NAF1/ANAPC5/SMC6/GNL3L/RAD50/KNTC1/TENT4B/WAPL/RTEL…
GO:0051873	killing by host of symbiont cells	19	-0.7751	-1.66746	0.00401351	0.140735	0.13161	993	tags=26%, list=6%, signal=25%	ARG1/TUSC2/APOL1/ROMO1/GAPDH
GO:0030193	regulation of blood coagulation	66	-0.58527	-1.61794	0.0040239	0.140735	0.13161	1508	tags=24%, list=9%, signal=22%	SERPINE1/C1QTNF1/EMILIN1/VKORC1/THBD/CEACAM1/PRKG1/PRDX2/APOE/CD9/ANXA2/SERPING1/CAV1/PDGFB/CD34/CD36
GO:0035051	cardiocyte differentiation	141	-0.485324	-1.49835	0.00403395	0.140735	0.13161	1357	tags=18%, list=8%, signal=17%	MYH11/MYLK3/RBPJ/GATA4/MYOCD/BMPR1A/AKAP6/MYH6/PRICKLE1/ACTN2/CDC42/AGT/FHOD3/SLC8A1/CALR/TBX3/SGCD/SOX18/SORBS2/SPRY1/TCAP/CSRP3/HES1/FHL2/MYL2/ACTC1
GO:0044000	movement in host	164	-0.473015	-1.47747	0.00403241	0.140735	0.13161	1668	tags=21%, list=10%, signal=19%	ITCH/ICAM1/SLC10A1/SNX3/VAPA/SLC3A2/HMGB1/RAB7A/TRIM25/P4HB/HSPA1B/IFITM1/NCAM1/CHMP2A/MRC1/LAMP1/PPIA/DYNLT1/CTSB/HSPA1A/GSN/TRIM5/BSG/CAV1/CTSL/CAV2/RNASEK/CD81/RPSA/CD74/LY6E/IFITM2/LGALS1/IFITM3
GO:1902080	regulation of calcium ion import into sarcoplasmic reticulum	4	-0.971909	-1.49816	0.00405194	0.140967	0.131827	132	tags=50%, list=1%, signal=50%	ATP2A1/PLN
GO:0015844	monoamine transport	79	-0.553407	-1.57699	0.00409418	0.141643	0.132459	2057	tags=18%, list=13%, signal=16%	SYT2/DRD4/ADRA2B/SYK/SDHD/SLC18A2/CHRM5/GPM6B/CXCL12/SNCG/AGT/PARK7/KCNB1/ACTB
GO:1901166	neural crest cell migration involved in autonomic nervous system development	5	0.951741	1.53183	0.00408692	0.141643	0.132459	314	tags=60%, list=2%, signal=59%	FN1/SEMA3F/NRP2
GO:1904948	midbrain dopaminergic neuron differentiation	16	0.797855	1.65393	0.00421966	0.145175	0.135762	1911	tags=31%, list=12%, signal=28%	CSNK1E/LRP6/CTNNB1/NR4A2/CSNK1D
GO:0006302	double-strand break repair	295	0.417573	1.3691	0.00421339	0.145175	0.135762	2979	tags=26%, list=18%, signal=22%	ZBTB7A/SMC5/SETX/SMCHD1/EPC2/SPIDR/ATR/PARP9/INTS3/RAD51B/MGMT/UBR5/RBBP8/PHF10/NIPBL/REV3L/SMARCC1/NSD2/TNKS1BP1/TRIP12/CHD4/SFPQ/POGZ/SETD2/EP400/RIF1/KDM2A/BABAM2/TP53BP1/XRCC5/SMARCAL1/SMARCA2/SLF2/GEN1/TRRAP/IFFO1/PBRM1/POLA1/ARID2/POT1/MTA1/PML/SMARCA4/PPP4R3B/SPIRE1/KMT5B/ERCC8/ATM/POLB/HMCES/APLF/REC8/TP53/PRKDC/MARF1/PIAS4/TENT4A/SMARCAD1/SMC6/RAD50/SHLD2/ERCC5/FUS/ERCC6/RTEL1/NSMCE2/MCM…
GO:0014888	striated muscle adaptation	44	-0.649901	-1.65972	0.00425563	0.145606	0.136165	1013	tags=23%, list=6%, signal=21%	CFLAR/PPARG/MYH6/GSN/MYOZ2/IGFBP5/MLIP/TCAP/TNNC1/ACTA1
GO:1901898	negative regulation of relaxation of cardiac muscle	2	0.994777	1.37309	0.00425563	0.145606	0.136165	87	tags=100%, list=1%, signal=99%	PDE4D/PDE4B
GO:0003176	aortic valve development	43	0.644792	1.65885	0.00431378	0.146046	0.136577	1138	tags=30%, list=7%, signal=28%	SMAD6/NOTCH1/NOS3/NFATC1/SMAD2/DLL4/JAG1/ROCK2/ELN/ADAMTS5/BMPR2/TNFRSF1B/NPPA
GO:0070828	heterochromatin organization	95	0.526901	1.52306	0.00431378	0.146046	0.136577	2252	tags=36%, list=14%, signal=31%	PRDM16/MECOM/ATRX/TPR/SMCHD1/KDM5A/BAZ2A/HP1BP3/RIF1/JARID2/KMT2D/DNMT3A/FAM172A/CTBP1/SMARCA5/DNMT1/RESF1/EHMT1/MPHOSPH8/SETD7/MTHFR/SCMH1/BAZ1A/TASOR/DYRK1A/PHF2/BAHD1/ZNF445/SIN3A/CTCF/ZNFX1/DOT1L/MECP2/AXIN1
GO:2000697	negative regulation of epithelial cell differentiation involved in kidney development	4	0.962979	1.49192	0.00429553	0.146046	0.136577	342	tags=50%, list=2%, signal=49%	CTNNB1/STAT1
GO:0009593	detection of chemical stimulus	152	-0.47418	-1.47189	0.0043273	0.146046	0.136577	1763	tags=6%, list=11%, signal=5%	PKD1L3/LY96/KCNMB2/CASQ2/KCNMB4/TLR4/SOD2/CALM2/RYR2
GO:0007389	pattern specification process	415	0.395441	1.32591	0.00432196	0.146046	0.136577	2160	tags=16%, list=13%, signal=14%	PCSK5/ZEB1/SMAD6/LAMA5/MEOX2/NOTCH1/RNF220/LRP6/PLXNA2/STC1/CTNNB1/SMAD2/TLL1/SEMA3F/WNT2B/SMAD3/BPTF/SSBP3/DLL4/NRP2/KMT2A/DLL1/PKD2/PBX2/TBC1D32/MID1/KAT2A/RFX3/LRP5/PBX1/TSHZ1/ADGRG1/BMPR2/NPHP3/DYNC2H1/SKI/HIPK2/TRA2B/ABI1/MEF2C/DCHS1/WT1/BHLHE40/MIB1/NRG3/WLS/BMP1/FGF2/TASOR/SMAD5/MLLT3/AHI1/LEF1/ATM/BCOR/PBX3/APC/PCGF2/EPB41L5/RTTN/MICAL2/TP53/PRKDC/INTU/SYNGAP1/HOXD3
GO:0046851	negative regulation of bone remodeling	18	0.770137	1.66117	0.00439578	0.146571	0.137068	4	tags=6%, list=0%, signal=6%	INPP5D
GO:0031638	zymogen activation	58	-0.600184	-1.61046	0.00441812	0.146571	0.137068	2545	tags=29%, list=16%, signal=25%	FADD/BAD/CTSH/PLAU/CTSZ/PGK1/C1RL/SERPINE1/VSIR/THBD/RUNX1/ENO1/C1R/ANXA2/CYCS/CTSL/S100A10
GO:0031581	hemidesmosome assembly	6	0.941356	1.57791	0.00443127	0.146571	0.137068	670	tags=67%, list=4%, signal=64%	DST/ITGB4/PLEC/LAMA3
GO:0031056	regulation of histone modification	133	0.489056	1.47917	0.00438392	0.146571	0.137068	2979	tags=37%, list=18%, signal=30%	VEGFA/PHF20/CTNNB1/PRKD2/MLLT6/IWS1/SF3B1/BAZ2A/KAT2A/UBR5/PAXBP1/NIPBL/BAZ1B/JDP2/TRIP12/AKAP8L/RIF1/CDK9/DDX21/CTBP1/GATA2/SMARCA5/ARID5A/EHMT1/CAMK2D/LRRK2/SETD7/MTHFR/BCOR/GLYR1/TP53/SIN3A/KAT2B/KANSL3/AKAP8/NFYA/NFYC/MECP2/OGT/PHF1/YEATS2/ERCC6/RNF20/C6orf89/CHTOP/PAXIP1/HCFC1/SART3/KDM1A
GO:0071824	protein-DNA complex subunit organization	174	0.450806	1.4012	0.00437174	0.146571	0.137068	3119	tags=29%, list=19%, signal=23%	TCF4/ATRX/BDP1/BRD2/SMYD3/SENP6/BAZ2A/TAF1C/RNF4/SMARCC1/TAF1B/POGZ/CABIN1/SETD2/HP1BP3/NASP/MED14/KAT6A/SMARCA5/CENPC/MCM3AP/BRF1/ARID2/TRAPPC12/BAZ1A/SMARCA4/SHPRH/TAF4/GMNN/CHD2/TSPYL2/RSF1/TP53/CHD1/TAF13/KNTC1/TAF3/SUPT6H/UBTF/MED27/RRN3/SSRP1/TAF2/MED24/MED15/SART3/NFKBIZ/UBN1/ARID1A/MED25
GO:0001763	morphogenesis of a branching structure	192	0.442934	1.39635	0.00443725	0.146571	0.137068	1496	tags=15%, list=9%, signal=14%	NOTCH4/LAMA5/NOTCH1/MET/VEGFA/PLXND1/SULF1/CTNNB1/RASIP1/WNT2B/COL4A1/DLL4/PKD2/PPP3R1/LRP5/PBX1/PKD1/RDH10/SETD2/DCHS1/WT1/BCL2/BTBD7/ABL1/RTN4/LRRK2/DLG5/PML/FGF2
GO:0010037	response to carbon dioxide	2	-0.991766	-1.37131	0.00438858	0.146571	0.137068	136	tags=100%, list=1%, signal=99%	A2M
GO:2001233	regulation of apoptotic signaling pathway	346	-0.40232	-1.34147	0.00441812	0.146571	0.137068	1689	tags=20%, list=10%, signal=19%	S100A8/CD44/ICAM1/CLU/STK4/SERPINE1/HMGB2/SRPX/IL7/HERPUD1/IER3/CTSC/P4HB/PTPRC/GATA4/PIH1D1/BAX/GCLM/HSPA1B/RNF34/FIS1/CFLAR/SLC25A5/SIAH1/ERP29/NUPR1/NDUFS3/LTBR/PRELID1/SOD2/BCAP31/XBP1/CXCL12/ENO1/VDAC2/TNFRSF12A/ATAD5/G0S2/PPIA/PDIA3/CREB3L1/PRDX2/SELENOS/AGT/NCK1/PARK7/BCL2L1/TMBIM6/BCL2L14/STRADB/SOD1/HSPA1A/RACK1/TIMP3/TNFSF10/CAV1/CTSL/MIF/RPL26/HIF1A/GSTP1/NDUFA13/RPS3/CD74/UBB/LGALS3/R…
GO:0045005	DNA-dependent DNA replication maintenance of fidelity	55	0.602253	1.60465	0.0044748	0.147074	0.137538	4072	tags=49%, list=25%, signal=37%	ATRX/FAM111A/ATR/BOD1L1/RBBP8/CDK9/SMARCAL1/GEN1/THOC1/RAD50/RTEL1/MCM9/DDX11/FBH1/WRN/POLE/EME2/FANCM/BRCA2/EXD2/MRE11/ETAA1/DNA2/MCM8/TIMELESS/NBN/BARD1
GO:0055006	cardiac cell development	83	-0.547627	-1.57042	0.00448799	0.147074	0.137538	1357	tags=24%, list=8%, signal=22%	MYH11/MYLK3/GATA4/BMPR1A/AKAP6/MYH6/PRICKLE1/ACTN2/AGT/FHOD3/SLC8A1/TBX3/SGCD/SORBS2/SPRY1/TCAP/CSRP3/FHL2/MYL2/ACTC1
GO:0055072	iron ion homeostasis	83	-0.547496	-1.57004	0.00448799	0.147074	0.137538	1188	tags=16%, list=7%, signal=15%	SLC39A14/STEAP4/SRI/NDFIP1/ISCU/CYBRD1/SOD2/ATP6V1G1/SOD1/HIF1A/FTL/FTH1/B2M
GO:0051131	chaperone-mediated protein complex assembly	22	-0.757923	-1.67189	0.00451944	0.147327	0.137775	3060	tags=55%, list=19%, signal=44%	NDUFAF1/MKKS/PFDN6/PSMG3/LONP1/CLU/PSMG2/STUB1/PTGES3/HSP90AB1/HSPA1A/HSP90AA1
GO:0015695	organic cation transport	56	-0.607816	-1.62618	0.00451558	0.147327	0.137775	2444	tags=20%, list=15%, signal=17%	SLC19A2/SLC22A5/ADRA2B/RALBP1/SLC38A2/PDZK1/SLC44A1/AGT/SEC14L1/KCNB1/ACTB
GO:0090009	primitive streak formation	9	-0.889154	-1.63211	0.00460043	0.149574	0.139876	865	tags=33%, list=5%, signal=32%	NODAL/ETS2/PRICKLE1
GO:0071295	cellular response to vitamin	30	0.686853	1.63968	0.00465607	0.150204	0.140465	2580	tags=27%, list=16%, signal=22%	POSTN/MN1/KANK2/ATP2B1/FES/RXRA/GDAP1/TRIM24
GO:0048846	axon extension involved in axon guidance	38	0.645871	1.62184	0.00464688	0.150204	0.140465	3219	tags=42%, list=20%, signal=34%	VEGFA/SEMA4C/SEMA3G/SEMA3F/NRP2/SEMA6C/BMPR2/PLXNA4/SEMA6B/SEMA6A/HDAC6/SLIT3/SEMA6D/PLXNA3/SEMA3B/RYK
GO:1902284	neuron projection extension involved in neuron projection guidance	38	0.645871	1.62184	0.00464688	0.150204	0.140465	3219	tags=42%, list=20%, signal=34%	VEGFA/SEMA4C/SEMA3G/SEMA3F/NRP2/SEMA6C/BMPR2/PLXNA4/SEMA6B/SEMA6A/HDAC6/SLIT3/SEMA6D/PLXNA3/SEMA3B/RYK
GO:0044340	canonical Wnt signaling pathway involved in regulation of cell proliferation	6	0.939525	1.57484	0.00471948	0.151462	0.141642	205	tags=33%, list=1%, signal=33%	LRP6/CTNNB1
GO:0038190	VEGF-activated neuropilin signaling pathway	2	0.993908	1.37189	0.00471568	0.151462	0.141642	78	tags=50%, list=0%, signal=50%	VEGFA
GO:0043462	regulation of ATPase activity	71	-0.572043	-1.59351	0.00473529	0.151578	0.14175	774	tags=20%, list=5%, signal=19%	MYH6/GABARAPL2/ATP1B1/C4orf3/SUMO1/ATP5IF1/TNNT2/TNNI3/PFN1/TPM1/PLN/MYL3/RYR2/TNNC1
GO:2001212	regulation of vasculogenesis	16	-0.805337	-1.68404	0.0047572	0.151888	0.14204	829	tags=50%, list=5%, signal=48%	ADM/CEACAM1/RRAS/KDR/EMP2/RIN2/CD34/RAMP2
GO:0002052	positive regulation of neuroblast proliferation	28	0.711737	1.67518	0.00486569	0.153696	0.143731	554	tags=18%, list=3%, signal=17%	VEGFC/NOTCH1/VEGFA/CTNNB1/DISC1
GO:0050919	negative chemotaxis	46	0.640487	1.64521	0.00486358	0.153696	0.143731	3219	tags=39%, list=20%, signal=31%	SEMA4C/SEMA3G/SEMA3F/NRP2/SEMA6C/PLXNA4/NRG3/ITGAV/UNC5C/SEMA6B/SEMA6A/ITGB3/SLIT3/SEMA6D/PLXNA3/FLRT2/SEMA3B/RYK
GO:0050830	defense response to Gram-positive bacterium	76	-0.546156	-1.53882	0.00483898	0.153696	0.143731	3321	tags=24%, list=20%, signal=19%	ANG/RARRES2/LYZ/GBP2/TLR2/GSDMD/PPP1R11/IL7R/LYG2/RNASE4/IL27RA/HMGB2/IL18/ROMO1/RPL39/FAU/RNASE1/CD36
GO:0072564	blood microparticle formation	2	-0.991285	-1.37064	0.00488808	0.153696	0.143731	27	tags=100%, list=0%, signal=100%	CD36
GO:2000332	regulation of blood microparticle formation	2	-0.991285	-1.37064	0.00488808	0.153696	0.143731	27	tags=100%, list=0%, signal=100%	CD36
GO:2000334	positive regulation of blood microparticle formation	2	-0.991285	-1.37064	0.00488808	0.153696	0.143731	27	tags=100%, list=0%, signal=100%	CD36
GO:0035329	hippo signaling	41	0.645346	1.63785	0.00495944	0.155546	0.145461	3170	tags=49%, list=19%, signal=39%	WWTR1/IQCJ-SCHIP1/FAT4/MAPK14/TEAD1/STK3/WWC2/AMOTL1/DCHS1/VGLL4/DLG5/TIAL1/LATS1/MARK3/TEAD2/LIMD1/MAP2K3/TEAD4/MOB1B/ARRDC3
GO:0048485	sympathetic nervous system development	19	0.77035	1.66943	0.00507852	0.156071	0.145952	834	tags=26%, list=5%, signal=25%	CTNNB1/SEMA3F/NRP2/NF1/PLXNA4
GO:0045945	positive regulation of transcription by RNA polymerase III	18	0.766273	1.65284	0.00501879	0.156071	0.145952	2872	tags=67%, list=18%, signal=55%	SF3B1/ICE1/BAZ1B/DDX21/RPTOR/CHD8/SMARCA5/BRF1/ICE2/MTOR/ERCC6/ZC3H8
GO:0042026	protein refolding	19	-0.764879	-1.64548	0.00504666	0.156071	0.145952	1092	tags=32%, list=7%, signal=29%	HSPA1B/HSPA5/HSPA8/HSPA1A/HSP90AA1/B2M
GO:1902692	regulation of neuroblast proliferation	42	0.638017	1.64188	0.00500571	0.156071	0.145952	1496	tags=24%, list=9%, signal=22%	VEGFC/NOTCH1/VEGFA/CTNNB1/DISC1/NF1/GATA2/KIFAP3/LRRK2/FGF2
GO:0009988	cell-cell recognition	63	-0.577929	-1.58691	0.00504682	0.156071	0.145952	2068	tags=16%, list=13%, signal=14%	CCT7/ALDOA/DOCK8/DOCK2/CCT3/VDAC2/CD9/CD81/LGALS3/CCL21
GO:0032355	response to estradiol	109	-0.511946	-1.5205	0.00505718	0.156071	0.145952	1384	tags=17%, list=9%, signal=15%	SOCS2/CAT/CCND1/CFLAR/TACR1/ANXA1/GPX4/NR2F2/AGT/ARPC1B/CCN2/CALR/RAMP3/IGFBP2/NCOA3/TXNIP/ESR2/CRYAB
GO:0007369	gastrulation	182	0.449274	1.40706	0.0050471	0.156071	0.145952	2527	tags=26%, list=16%, signal=22%	COL8A1/PHLDB1/CTNNB1/LAMB1/FN1/SMAD2/ITGA5/SMAD3/DUSP5/COL4A2/LRP5/ITGB4/LAMA3/BMPR2/NPHP3/SETD2/ITGA8/KIF16B/WNK1/COL5A2/KLF4/POFUT2/WLS/EXT2/ITGA3/SUPT20H/POU5F1/COL6A1/TASOR/AHDC1/MAP2K5/CLASP2/ITGAV/LEF1/EXOC4/GATA6/KDM6B/EPB41L5/PHLDB2/TP53/CUL3/AXIN1/CLASP1/ITGB3/CDC73/TAL1/ITGA2
GO:0048762	mesenchymal cell differentiation	239	0.426849	1.37659	0.00511439	0.156071	0.145952	2270	tags=23%, list=14%, signal=20%	NOTCH4/WWTR1/LAMA5/NOTCH1/DDX17/FGFR1/SEMA4C/LRP6/PHLDB1/SEMA3G/CTNNB1/FN1/SMAD2/SEMA3F/SMAD3/NRP2/JAG1/STAT1/ROCK2/SEMA6C/PPP3R1/SPRED2/RDH10/FBXL17/MEF2C/TCF7L2/DAB2IP/BCL2/TNXB/FAM172A/POFUT2/RTN4/PTK2/DLG5/TASOR/SMAD7/CLASP2/GSK3B/TMEM100/LEF1/APLF/EPB41L5/PDCD6/LDLRAD4/EFNA1/PHLDB2/MTOR/ZFP64/SEMA6B/PDCD4/SEMA6A/TAPT1/TRIM62/SPRED1/CLASP1
GO:0060265	positive regulation of respiratory burst involved in inflammatory response	2	-0.991158	-1.37047	0.00510216	0.156071	0.145952	55	tags=100%, list=0%, signal=100%	RPS19
GO:1904204	regulation of skeletal muscle hypertrophy	2	-0.991029	-1.37029	0.00510216	0.156071	0.145952	148	tags=100%, list=1%, signal=99%	IGFBP5
GO:0035759	mesangial cell-matrix adhesion	2	-0.990967	-1.3702	0.00510216	0.156071	0.145952	150	tags=100%, list=1%, signal=99%	CCL21
GO:0021871	forebrain regionalization	19	0.769319	1.6672	0.00514762	0.156075	0.145956	3010	tags=32%, list=18%, signal=26%	WNT2B/ADGRG1/TRA2B/TTC21B/GLI3/PGAP1
GO:0051444	negative regulation of ubiquitin-protein transferase activity	22	-0.751767	-1.65832	0.00515935	0.156075	0.145956	1231	tags=32%, list=8%, signal=29%	RPL23/RPS20/PARK7/RPL5/RPS7/RPS15/RPL11
GO:0061549	sympathetic ganglion development	6	0.937216	1.57097	0.00515179	0.156075	0.145956	314	tags=50%, list=2%, signal=49%	CTNNB1/SEMA3F/NRP2
GO:0070777	D-aspartate transport	5	-0.948698	-1.52231	0.00517738	0.156075	0.145956	560	tags=60%, list=3%, signal=58%	NTSR1/SLC1A3/SLC1A1
GO:0070779	D-aspartate import across plasma membrane	5	-0.948698	-1.52231	0.00517738	0.156075	0.145956	560	tags=60%, list=3%, signal=58%	NTSR1/SLC1A3/SLC1A1
GO:0097272	ammonium homeostasis	5	-0.948628	-1.52219	0.00525296	0.157589	0.147371	216	tags=40%, list=1%, signal=39%	RHAG/RHD
GO:0090272	negative regulation of fibroblast growth factor production	2	-0.990557	-1.36963	0.00524487	0.157589	0.147371	44	tags=100%, list=0%, signal=100%	RGCC
GO:0002679	respiratory burst involved in defense response	14	-0.841434	-1.70167	0.00528508	0.15779	0.14756	1076	tags=29%, list=7%, signal=27%	GRN/SELENOK/PRDX2/RPS19
GO:0098773	skin epidermis development	112	0.515365	1.52534	0.00527557	0.15779	0.14756	2795	tags=23%, list=17%, signal=19%	LAMA5/NOTCH1/MET/LDB2/CTNNB1/NUMA1/DLL1/ZDHHC21/NF1/PLEC/AP3B1/BCL2/TRPC4AP/KLF4/GATA6/NOM1/NSUN2/PIAS4/INTU/TNFRSF19/SOS1/PUM2/LDB1/HDAC1/LSR/MYSM1
GO:0061551	trigeminal ganglion development	4	0.958727	1.48533	0.0054506	0.162201	0.151685	314	tags=25%, list=2%, signal=25%	NRP2
GO:0018879	biphenyl metabolic process	2	-0.99023	-1.36918	0.00545895	0.162201	0.151685	161	tags=100%, list=1%, signal=99%	CYP4B1
GO:0016032	viral process	384	-0.386874	-1.29712	0.00550841	0.16328	0.152694	1668	tags=19%, list=10%, signal=17%	ITCH/IFIT1/ICAM1/SLC10A1/MOGS/TMEM39A/PABPC1/SNX3/PAIP1/VAPA/SPCS3/SLC3A2/RAB1A/HMGB1/RAB7A/TRIM25/P4HB/MGAT5/BANF1/HSPA1B/PSMC3/PRMT1/MDFIC/IFITM1/DDX6/EIF3D/NCAM1/RAN/SSB/SHFL/RAD23A/PCBP1/CHMP2A/MRC1/LAMP1/PPIA/DYNLT1/ISG15/LAMTOR5/CTSB/APOE/SPCS1/BCL2L1/NR5A2/HSPA8/HSP90AB1/HSPA1A/JUN/ZFP36/CALCOCO2/GSN/TRIM5/BSG/CAV1/CTSL/VCP/NMT2/CAV2/RNASEK/PPIB/CD81/TRIM13/RPSA/CD74/EEF1A1/CFL1/BST2/LY6E/…
GO:0045779	negative regulation of bone resorption	16	0.789375	1.63635	0.00561456	0.164833	0.154146	4	tags=6%, list=0%, signal=6%	INPP5D
GO:0031639	plasminogen activation	23	-0.73163	-1.63581	0.00557903	0.164833	0.154146	2309	tags=35%, list=14%, signal=30%	PLAU/CTSZ/PGK1/SERPINE1/RUNX1/ENO1/ANXA2/S100A10
GO:0034382	chylomicron remnant clearance	5	-0.946043	-1.51805	0.00563087	0.164833	0.154146	581	tags=60%, list=4%, signal=58%	LIPC/APOE/GPIHBP1
GO:0071830	triglyceride-rich lipoprotein particle clearance	5	-0.946043	-1.51805	0.00563087	0.164833	0.154146	581	tags=60%, list=4%, signal=58%	LIPC/APOE/GPIHBP1
GO:2001252	positive regulation of chromosome organization	107	0.512159	1.50396	0.00564042	0.164833	0.154146	2720	tags=35%, list=17%, signal=29%	ATRX/CTNNB1/SMC5/TPR/NUMA1/ATR/TNKS/HNRNPD/DHX36/XRCC5/DNMT1/MAP3K4/SLF2/RESF1/SMC4/MPHOSPH8/POT1/PML/TERF2/INO80E/TASOR/NEK7/ATM/HNRNPA2B1/TNKS2/SIN3A/NAF1/RAD50/RTEL1/NSMCE2/DDX11/TAL1/TRIM28/HMBOX1/SETDB1/INO80D/NFRKB
GO:0046942	carboxylic acid transport	326	-0.401582	-1.33189	0.00559835	0.164833	0.154146	2444	tags=16%, list=15%, signal=14%	SLC19A2/SLC17A5/SLC25A12/SLC16A1/SLC7A14/SLC3A1/RBP1/CTNS/CYP4A11/CES1/IRS2/MAP2K6/SLC16A12/DRD4/SLC25A13/SYK/SLC38A4/SLCO4A1/SLC10A1/SLC38A2/SLC38A9/LRRC8A/ATP1A2/SLC3A2/MPC2/SLC25A11/PLIN2/GJA1/SLC26A5/SLC16A13/FIS1/CLN8/ANXA1/LRRC8C/PPARG/CEACAM1/MPC1/SLC51A/ARL6IP1/APOE/ARL6IP5/SLC1A3/AGT/SLC25A21/PSAP/SLC1A1/SLC16A4/FABP3/MIF/CD36/FABP5/FABP4
GO:0051028	mRNA transport	118	0.492684	1.47092	0.0057058	0.165919	0.155161	2467	tags=32%, list=15%, signal=28%	TPR/PABPN1/IWS1/SMG1/YTHDC1/NCBP3/TNKS/AHCTF1/AKAP8L/SETD2/THOC2/DDX39B/DHX9/NXF1/XPO1/CASC3/NUP98/POM121/RANBP2/HNRNPA3/MCM3AP/RANBP17/QKI/NUP160/UPF3A/SMG7/MVP/THOC1/HNRNPA2B1/NSUN2/FMR1/NUP54/NUP205/BICD2/FYTTD1/SRSF1/ZC3H3/SUPT6H
GO:0072209	metanephric mesangial cell differentiation	2	-0.989062	-1.36757	0.00574438	0.165919	0.155161	181	tags=100%, list=1%, signal=99%	CD34
GO:0072254	metanephric glomerular mesangial cell differentiation	2	-0.989062	-1.36757	0.00574438	0.165919	0.155161	181	tags=100%, list=1%, signal=99%	CD34
GO:0090068	positive regulation of cell cycle process	232	0.424133	1.36662	0.00574324	0.165919	0.155161	2625	tags=23%, list=16%, signal=20%	INSR/ADAMTS1/KMT2E/PLCB1/PLCG2/ATRX/SMC5/TPR/ANKRD17/HNRNPU/PHIP/PRKCE/UBE2E2/NUMA1/ROCK2/HYAL1/RAD51B/LRP5/PBX1/CDC16/EIF4G1/DDX39B/MAD1L1/PKP4/RPTOR/CDK10/DYNC1H1/ADAM17/SLF2/GEN1/SMC4/CEP120/BRD4/THOC1/TFDP1/CUL4A/CEP295/SIN3A/KAT2B/PLSCR1/CUL3/STXBP4/MECP2/KLHL18/ANAPC5/SMC6/NSMCE2/AKT1/CDC73/DDX11/EDN1/SH2B1/PLRG1/KIF3B
GO:0031346	positive regulation of cell projection organization	340	0.398983	1.3172	0.00573333	0.165919	0.155161	3357	tags=30%, list=21%, signal=25%	ENPP2/ARHGEF7/VEGFA/PLXND1/CCDC88A/DNM3/GOLGA4/PLXNA2/MAGI2/FN1/SETX/ITGA6/RAPGEF1/FYN/GDI1/RUFY3/CAMK1D/KAT2A/DISC1/STK25/DHX36/MACF1/ABL2/BMPR2/AGRN/CDC42EP5/PLXNA4/EEF2K/SCARF1/SKIL/BRAF/DAB2IP/RREB1/PAFAH1B1/HTT/DPYSL3/NPTN/SS18L1/ABL1/FZD4/CRTC1/NFE2L2/PLXNB2/ITGA3/CEP120/PARP6/KIDINS220/GSK3B/PALM/DEF8/MARK4/APC/DDX56/FBXO38/BCAS3/FMR1/MTOR/DVL3/ARHGAP35/NIN/FES/SMURF1/TAPT1/DBN1/CAPRIN2/NC…
GO:0035634	response to stilbenoid	4	-0.967077	-1.49071	0.00579385	0.16696	0.156135	27	tags=50%, list=0%, signal=50%	USP18/CD36
GO:0097193	intrinsic apoptotic signaling pathway	280	-0.403968	-1.32072	0.00587428	0.168886	0.157936	2095	tags=23%, list=13%, signal=20%	BCL3/HIC1/FLCN/TPT1/BNIP3/AIFM1/DDX5/S100A9/DDIT3/NOC2L/MAP3K5/MSH6/S100A8/CD44/CLU/HERPUD1/PPP1R15A/IER3/TNFRSF1A/P4HB/CDIP1/BAX/CEBPB/FIS1/SELENOK/SIAH1/ERP29/NUPR1/TMEM109/NDUFS3/SOD2/BCAP31/XBP1/CXCL12/ENO1/VDAC2/ATAD5/PPIA/CREB3L1/SELENOS/ARL6IP5/NCK1/PARK7/BCL2L1/TMBIM6/RPS27L/CYCS/SOD1/DDIT4/HSPA1A/CRIP1/RACK1/HINT1/CAV1/MIF/RPL26/HIF1A/NDUFA13/RPS3/CD74/UBB/RPS7/RPL11/HSPB1
GO:0015849	organic acid transport	327	-0.401491	-1.33368	0.00592718	0.170013	0.15899	2444	tags=16%, list=15%, signal=14%	SLC19A2/SLC17A5/SLC25A12/SLC16A1/SLC7A14/SLC3A1/RBP1/CTNS/CYP4A11/CES1/IRS2/MAP2K6/SLC16A12/DRD4/SLC25A13/SYK/SLC38A4/SLCO4A1/SLC10A1/SLC38A2/SLC38A9/LRRC8A/ATP1A2/SLC3A2/MPC2/SLC25A11/PLIN2/GJA1/SLC26A5/SLC16A13/FIS1/CLN8/ANXA1/LRRC8C/PPARG/CEACAM1/MPC1/SLC51A/ARL6IP1/APOE/ARL6IP5/SLC1A3/AGT/SLC25A21/PSAP/SLC1A1/SLC16A4/FABP3/MIF/CD36/FABP5/FABP4
GO:0018027	peptidyl-lysine dimethylation	23	0.706735	1.60711	0.00599914	0.171044	0.159954	1706	tags=43%, list=10%, signal=39%	KMT2A/SETBP1/ASH1L/SETD2/KMT2D/EHMT1/SETD7/KMT5B/SETD3/KMT2B
GO:0003170	heart valve development	73	0.557182	1.54886	0.00601821	0.171044	0.159954	1138	tags=23%, list=7%, signal=22%	SMAD6/NOTCH1/NOS3/GJA5/ADAMTS9/NFATC1/SMAD2/DLL4/JAG1/ROCK2/ELN/ADAMTS5/BMPR2/TNFRSF1B/MEF2C/DCHS1/NPPA
GO:0046718	viral entry into host cell	137	-0.491123	-1.50251	0.00601527	0.171044	0.159954	1668	tags=22%, list=10%, signal=20%	ITCH/ICAM1/SLC10A1/SNX3/SLC3A2/HMGB1/TRIM25/P4HB/HSPA1B/IFITM1/NCAM1/MRC1/LAMP1/DYNLT1/CTSB/HSPA1A/GSN/TRIM5/BSG/CAV1/CTSL/CAV2/RNASEK/CD81/RPSA/CD74/LY6E/IFITM2/LGALS1/IFITM3
GO:0019216	regulation of lipid metabolic process	318	-0.401362	-1.32543	0.00600253	0.171044	0.159954	2353	tags=20%, list=14%, signal=18%	FITM2/IRS1/THRA/DKK3/BRCA1/PLIN5/CES1/IRS2/SIRT6/VAV3/PPP2R5A/EEF1A2/ABHD6/PROX1/ADM/PHB2/ATP1A1/TEK/PIK3IP1/DAGLB/PPARGC1A/IDH1/SF1/GPS2/SIRT3/FMC1/ORMDL2/FMO5/ID2/DGKZ/ATG14/MTLN/SERPINA3/ADGRF5/ANXA1/LPCAT3/PPARG/STUB1/TSPO/SEC14L2/CHRM5/C3/CEACAM1/DNAJC19/PRKD1/ORMDL1/ASAH1/NPC2/APOE/CDC42/PSAP/CCN1/SOD1/FABP3/PDK4/EDF1/CAV1/CD81/PDGFB/CD74/CCL21/FMO2/IGFBP7/FABP5/APOD
GO:0034728	nucleosome organization	64	0.576806	1.56703	0.00606487	0.171976	0.160826	3082	tags=38%, list=19%, signal=31%	ATRX/BRD2/SMYD3/SMARCC1/CABIN1/SETD2/HP1BP3/NASP/KAT6A/SMARCA5/MCM3AP/ARID2/BAZ1A/SMARCA4/SHPRH/CHD2/TSPYL2/RSF1/CHD1/SUPT6H/SSRP1/SART3/UBN1/ARID1A
GO:0002604	regulation of dendritic cell antigen processing and presentation	11	-0.856223	-1.64246	0.00613443	0.171986	0.160835	146	tags=27%, list=1%, signal=27%	SLC11A1/CD74/CCL21
GO:0006826	iron ion transport	53	-0.621186	-1.64101	0.00613443	0.171986	0.160835	1188	tags=17%, list=7%, signal=16%	SLC39A14/MCOLN1/STEAP4/ISCU/CYBRD1/SLC48A1/FTL/FTH1/B2M
GO:0002863	positive regulation of inflammatory response to antigenic stimulus	10	-0.862457	-1.60812	0.0061212	0.171986	0.160835	857	tags=40%, list=5%, signal=38%	ZP3/C3/PARK7/CD81
GO:0003208	cardiac ventricle morphogenesis	69	-0.575741	-1.59693	0.00613395	0.171986	0.160835	1358	tags=26%, list=8%, signal=24%	TBX20/CPE/RBPJ/GATA4/BMPR1A/SOX4/PKP2/PPP1R13L/ENG/MYH6/TNNT2/TNNI3/HIF1A/TPM1/MYL3/RYR2/TNNC1/MYL2
GO:0044335	canonical Wnt signaling pathway involved in neural crest cell differentiation	2	0.990573	1.36728	0.00609585	0.171986	0.160835	143	tags=50%, list=1%, signal=50%	LRP6
GO:0035107	appendage morphogenesis	131	0.493057	1.48768	0.0062312	0.173913	0.162638	1000	tags=14%, list=6%, signal=13%	PCSK5/NOTCH1/ATRX/PLXNA2/CTNNB1/CHD7/FRAS1/PBX2/TBC1D32/VPS54/LRP5/PBX1/NIPBL/DYNC2H1/RDH10/SKI/CACNA1C/MBNL1
GO:0035108	limb morphogenesis	131	0.493057	1.48768	0.0062312	0.173913	0.162638	1000	tags=14%, list=6%, signal=13%	PCSK5/NOTCH1/ATRX/PLXNA2/CTNNB1/CHD7/FRAS1/PBX2/TBC1D32/VPS54/LRP5/PBX1/NIPBL/DYNC2H1/RDH10/SKI/CACNA1C/MBNL1
GO:0090427	activation of meiosis	5	0.943466	1.51851	0.00640158	0.177869	0.166337	76	tags=20%, list=0%, signal=20%	PLCB1
GO:1904954	canonical Wnt signaling pathway involved in midbrain dopaminergic neuron differentiation	3	0.97118	1.42999	0.00640158	0.177869	0.166337	205	tags=33%, list=1%, signal=33%	CTNNB1
GO:0002040	sprouting angiogenesis	121	0.494792	1.47972	0.00645469	0.178546	0.16697	1676	tags=24%, list=10%, signal=22%	VEGFC/STARD13/MEOX2/NOTCH1/VEGFA/ADAMTS9/RNF213/EFNB2/RHOJ/FLT4/ITGA5/DLL4/PIK3R3/PPP1R16B/CEMIP2/NR4A1/DLL1/EPN2/FBXW7/MAP3K3/PARVA/GATA2/KLF4/ABL1/FGF2/MAP2K5/HDAC7/EPHB4/LEF1
GO:0046488	phosphatidylinositol metabolic process	149	0.470539	1.43933	0.0064515	0.178546	0.16697	3156	tags=34%, list=19%, signal=28%	INPP5D/PIP5K1C/PIK3C2B/PLCB1/PLCG2/SYNJ2/PIK3R3/SMG1/PLCG1/EFR3A/INPP5A/BMX/TTC7B/PI4KA/MTMR2/MTMR1/PIKFYVE/INPP4A/PIP4K2B/SYNJ1/INPP1/SH3YL1/INPPL1/FGF2/PIGG/ATM/INPP5E/PITPNM1/SOCS4/OCRL/PIK3CB/PIK3R6/PIK3C3/INPP5F/PITPNM2/PIGZ/PIGN/SACM1L/MTMR9/DPM1/IPMK/MTMR6/PIGU/AGPAT5/IMPA1/PIGL/PIK3R4/PGAP1/FIG4/MBOAT7/SOCS6
GO:0045671	negative regulation of osteoclast differentiation	28	0.703395	1.65554	0.0065459	0.180492	0.16879	601	tags=18%, list=4%, signal=17%	INPP5D/FBN1/CTNNB1/FBXW7/NF1
GO:0015851	nucleobase transport	10	-0.86052	-1.6045	0.00658317	0.180492	0.16879	996	tags=30%, list=6%, signal=28%	SLC25A5/VDAC3/SLC25A4
GO:0007411	axon guidance	210	0.430589	1.37092	0.00657533	0.180492	0.16879	2941	tags=21%, list=18%, signal=17%	NOTCH1/PTPRM/VEGFA/PLXND1/SEMA4C/UNC5B/PLXNA2/SEMA3G/EFNB2/SEMA3F/MYCBP2/NRP2/LAMB2/FYN/SEMA6C/TRIO/BMPR2/KLF7/PLXNA4/RPS6KA5/PTK2/PLXNB2/HMCN2/KALRN/UNC5C/NFASC/EFNA1/ARHGAP35/NOVA2/SEMA6B/SEMA6A/HDAC6/CNTN5/SOS1/SLIT3/SEMA6D/EDN1/OPHN1/PLXNB1/KIF5B/EPHB1/GLI3/CRPPA/PLXNA3
GO:0097485	neuron projection guidance	210	0.430589	1.37092	0.00657533	0.180492	0.16879	2941	tags=21%, list=18%, signal=17%	NOTCH1/PTPRM/VEGFA/PLXND1/SEMA4C/UNC5B/PLXNA2/SEMA3G/EFNB2/SEMA3F/MYCBP2/NRP2/LAMB2/FYN/SEMA6C/TRIO/BMPR2/KLF7/PLXNA4/RPS6KA5/PTK2/PLXNB2/HMCN2/KALRN/UNC5C/NFASC/EFNA1/ARHGAP35/NOVA2/SEMA6B/SEMA6A/HDAC6/CNTN5/SOS1/SLIT3/SEMA6D/EDN1/OPHN1/PLXNB1/KIF5B/EPHB1/GLI3/CRPPA/PLXNA3
GO:0046839	phospholipid dephosphorylation	38	0.635286	1.59526	0.00660343	0.180649	0.168936	2653	tags=37%, list=16%, signal=31%	INPP5D/SYNJ2/PLPP1/INPP5A/MTMR2/MTMR1/SYNJ1/INPPL1/INPP5E/OCRL/INPP5F/SACM1L/MTMR9/MTMR6
GO:0030049	muscle filament sliding	14	-0.829919	-1.67838	0.00663613	0.180734	0.169016	774	tags=36%, list=5%, signal=34%	MYH6/TNNT2/TPM1/MYL6/TNNC1
GO:0002468	dendritic cell antigen processing and presentation	12	-0.838839	-1.64582	0.00667404	0.180734	0.169016	146	tags=25%, list=1%, signal=25%	SLC11A1/CD74/CCL21
GO:1902253	regulation of intrinsic apoptotic signaling pathway by p53 class mediator	31	-0.67943	-1.63601	0.00671602	0.180734	0.169016	672	tags=23%, list=4%, signal=22%	ATAD5/MIF/RPL26/CD74/UBB/RPS7/RPL11
GO:0031114	regulation of microtubule depolymerization	30	0.678507	1.61976	0.0067175	0.180734	0.169016	2274	tags=40%, list=14%, signal=34%	NAV3/MID1/ATXN7/CAMSAP2/WDR47/ARHGEF2/TAOK1/CLASP2/APC/BMERB1/CLASP1/HDAC6
GO:1902117	positive regulation of organelle assembly	79	0.537592	1.50071	0.00665759	0.180734	0.169016	3371	tags=46%, list=21%, signal=36%	CCDC88A/NUMA1/RAB3GAP2/DYNC1H1/HTT/CNOT6L/PIP4K2B/PAN2/CEP120/G3BP1/RAB3GAP1/RALB/GSK3B/MARK4/CNOT2/STX18/ULK1/CEP295/CNOT1/ARHGAP35/TAPT1/MAPK9/CEP135/LRSAM1/SDCBP/SNX18/CENPJ/SNX30/SH3GLB1/CROCC/ATMIN/ATG2A/CCP110/SEPTIN9/STIL/CNOT6
GO:0044409	entry into host	142	-0.474582	-1.46248	0.00672294	0.180734	0.169016	1668	tags=21%, list=10%, signal=19%	ITCH/ICAM1/SLC10A1/SNX3/SLC3A2/HMGB1/TRIM25/P4HB/HSPA1B/IFITM1/NCAM1/MRC1/LAMP1/DYNLT1/CTSB/HSPA1A/GSN/TRIM5/BSG/CAV1/CTSL/CAV2/RNASEK/CD81/RPSA/CD74/LY6E/IFITM2/LGALS1/IFITM3
GO:0051701	biological process involved in interaction with host	185	-0.453374	-1.42587	0.0067156	0.180734	0.169016	1668	tags=20%, list=10%, signal=18%	ITCH/IFIT1/ICAM1/SLC10A1/SNX3/VAPA/SLC3A2/HMGB1/RAB7A/TRIM25/P4HB/HSPA1B/IFITM1/NCAM1/CHMP2A/MRC1/LAMP1/PPIA/DYNLT1/CTSB/BCL2L1/HSP90AB1/HSPA1A/GSN/TRIM5/BSG/CAV1/CTSL/CAV2/RNASEK/CD81/RPSA/CD74/LY6E/IFITM2/LGALS1/IFITM3
GO:1902074	response to salt	351	-0.393923	-1.31475	0.00664635	0.180734	0.169016	1378	tags=13%, list=8%, signal=13%	CAT/KCNMB4/SLC26A5/CCND1/ABCC9/MCOLN1/MAP1LC3A/HOMER1/GCLM/TACR1/ITPKB/JUNB/PRKAA2/TSPO/CHRM5/CHRM2/ITPKC/CLIC4/NLGN1/SOD2/PRKCB/S100A16/HSPA5/SLC1A3/JUND/TUBA1A/TMBIM6/SLC1A1/AQP3/CALM2/SLC8A1/CALR/SOD1/JUN/TNNT2/HSP90AA1/CAV1/PDGFB/IGFBP2/KCNB1/ACTG1/TXNIP/RYR2/CD36/FABP4/ACTA1/B2M
GO:0090131	mesenchyme migration	5	-0.94306	-1.51326	0.00676458	0.18146	0.169695	757	tags=60%, list=5%, signal=57%	ACTA2/ACTA1/ACTC1
GO:0038093	Fc receptor signaling pathway	51	0.600988	1.58437	0.00684653	0.181511	0.169742	2420	tags=29%, list=15%, signal=25%	PLCG2/PRKCE/FYN/MAPK8/PLCG1/ABL1/PTK2/FER/IKBKB/MAP3K7/VAV2/PTPRJ/APPL2/MAPK9/SOS1
GO:0001906	cell killing	137	-0.488316	-1.49392	0.00680157	0.181511	0.169742	1301	tags=17%, list=8%, signal=16%	TYROBP/CADM1/RASGRP1/SYK/STX7/ICAM1/CTSC/IL18/PTPRC/ROMO1/C3/CEACAM1/LAMP1/BCL2L1/EMP2/TUBB/PRDX1/RPL30/TUBB4B/CD59/RPS19/GAPDH/B2M
GO:0010041	response to iron(III) ion	4	-0.964849	-1.48727	0.00685415	0.181511	0.169742	7	tags=50%, list=0%, signal=50%	G6PD/B2M
GO:1901876	regulation of calcium ion binding	4	-0.964802	-1.4872	0.00685415	0.181511	0.169742	464	tags=50%, list=3%, signal=49%	C4orf3/PLN
GO:1901877	negative regulation of calcium ion binding	4	-0.964802	-1.4872	0.00685415	0.181511	0.169742	464	tags=50%, list=3%, signal=49%	C4orf3/PLN
GO:0007548	sex differentiation	258	0.411165	1.32841	0.00684896	0.181511	0.169742	1797	tags=15%, list=11%, signal=13%	INSR/ADAMTS1/VEGFA/NOS3/ATRX/INHBB/CTNNB1/CHD7/WNT2B/MAMLD1/YBX3/SCAPER/ARID4B/PBX1/PLEKHA1/NIPBL/BMP6/STAT5B/PKD1/ATN1/ADGRG1/FNDC3A/RDH10/NRIP1/ACE/NASP/WT1/BCL2/MERTK/SAFB2/FZD4/SYCP2/FER/SMAD5/TAF4/ATM/CBL/GATA6
GO:0060993	kidney morphogenesis	92	0.523991	1.50235	0.00687795	0.181753	0.169969	1671	tags=23%, list=10%, signal=21%	WWTR1/LAMA5/VEGFA/CTNNB1/WNT2B/FRAS1/STAT1/PKD2/PBX1/GCNT1/PKD1/NPHP3/DCHS1/WT1/BCL2/HS2ST1/LRRK2/KLHL3/FGF2/PRKX/AHI1
GO:0010511	regulation of phosphatidylinositol biosynthetic process	5	-0.942074	-1.51168	0.00691574	0.181978	0.170179	181	tags=60%, list=1%, signal=59%	HTR2B/PDGFA/PDGFB
GO:0046368	GDP-L-fucose metabolic process	3	0.969502	1.42752	0.00690792	0.181978	0.170179	405	tags=67%, list=2%, signal=65%	FUT8/GMDS
GO:0007098	centrosome cycle	131	0.490439	1.47978	0.00700569	0.183955	0.172028	3847	tags=45%, list=24%, signal=35%	CCNL2/CTNNB1/ROCK2/PKD2/PCM1/KAT2A/CCNL1/CHD3/ALMS1/CDK5RAP2/CEP192/KIAA0753/XPO1/GEN1/CNTLN/PPP1R12A/NDE1/CEP120/GOLGA2/MARK4/ODF2/RTTN/CEP295/NIN/CEP44/CEP152/CNTROB/FES/KAT2B/SPICE1/CCDC57/NDEL1/BRSK1/KIF3B/RBM14/CEP135/CHORDC1/CEP131/NAT10/CENPJ/KIF3A/HAUS6/CDK2/CROCC/BRCA2/CCP110/CHMP1A/USP33/C2CD3/STIL/HAUS5/PLK2/SIRT1/MCPH1/BBS4/GADD45A/NSFL1C/CEP250/TRIM37
GO:0016331	morphogenesis of embryonic epithelium	149	0.467546	1.43018	0.00707921	0.185493	0.173467	1374	tags=15%, list=8%, signal=14%	VEGFC/JAG2/LAMA5/SULF1/SEMA4C/CTNNB1/WNT2B/BRD2/KAT2A/SEC24B/STK3/NPHP3/RDH10/SKI/SETD2/MTHFD1L/OPA1/HS2ST1/ABL1/MIB1/MTHFR/PLXNB2
GO:1903039	positive regulation of leukocyte cell-cell adhesion	246	-0.422633	-1.36522	0.00710422	0.185757	0.173713	1582	tags=14%, list=10%, signal=13%	CD44/SKAP1/TGFBR2/DHPS/IL7/HLA-DRB5/HMGB1/IL18/PTPRC/VSIR/SELENOK/ANXA1/SOX4/ITPKB/XBP1/RUNX1/SELE/MAP3K8/EFNB1/IL6ST/NCK1/CAV1/FOXO3/CD81/IGFBP2/RPS3/CD74/ZBTB16/CCL21/HES1/CCL2/LGALS1/ACTB/B2M
GO:0001886	endothelial cell morphogenesis	8	0.88084	1.57375	0.00714651	0.186079	0.174014	191	tags=50%, list=1%, signal=49%	NOTCH4/MET/HEG1/STC1
GO:0071288	cellular response to mercury ion	3	-0.973699	-1.42989	0.00714249	0.186079	0.174014	431	tags=67%, list=3%, signal=65%	SLC1A1/AQP1
GO:0007026	negative regulation of microtubule depolymerization	26	0.699727	1.62915	0.00730454	0.189056	0.176798	2274	tags=46%, list=14%, signal=40%	NAV3/MID1/ATXN7/CAMSAP2/WDR47/ARHGEF2/TAOK1/CLASP2/APC/BMERB1/CLASP1/HDAC6
GO:0045666	positive regulation of neuron differentiation	77	0.543624	1.51255	0.00729809	0.189056	0.176798	2171	tags=25%, list=13%, signal=21%	ZEB1/TCF4/CSNK1E/FGFR1/SPAG9/BMP6/TCF12/MEF2C/EIF4G1/GATA2/GDPD5/ZC4H2/ARHGEF2/FGF2/CSNK1D/TCF3/SIN3A/HOXD3/DAB1
GO:0007006	mitochondrial membrane organization	112	-0.502289	-1.49035	0.00730651	0.189056	0.176798	3896	tags=49%, list=24%, signal=38%	GSK3A/MPV17L/MUL1/TMEM14A/CALM3/SNCA/BLOC1S2/AGK/MTX1/COX18/RHOT2/TIMM9/MOAP1/TIMM10/SLC25A46/IMMT/PINK1/CNP/TIMM50/EYA2/TMEM11/TOMM70/BAD/TOMM22/TOMM40/ACAA2/UQCC3/SLC35F6/GHITM/BNIP3/TIMM22/ALKBH7/PDCD5/TOMM5/IER3/TOMM20/BAX/TIMM13/NMT1/CLN8/SLC25A5/ROMO1/TRMT10B/MICOS13/TIMM8B/VDAC2/TOMM7/BCL2L1/ATP5IF1/MICOS10/HSPA1A/HSP90AA1/CHCHD10/NDUFA13/SLC25A4
GO:0030307	positive regulation of cell growth	147	0.473595	1.44764	0.00734573	0.189282	0.17701	1560	tags=16%, list=10%, signal=14%	VEGFA/GOLGA4/CPNE5/USP47/FN1/ITSN2/HYAL1/GDI1/RUFY3/DISC1/TEAD1/MACF1/BMPR2/EIF4G2/EIF4G1/BCL2/RPTOR/PAFAH1B1/ADAM17/SYT1/NEDD4L/SMAD7/MAP2K5
GO:0060948	cardiac vascular smooth muscle cell development	3	0.968231	1.42564	0.00734192	0.189282	0.17701	78	tags=67%, list=0%, signal=66%	NOTCH1/VEGFA
GO:0007608	sensory perception of smell	120	-0.483675	-1.44629	0.00749333	0.192686	0.180193	7	tags=2%, list=0%, signal=3%	MKKS/BBS1/B2M
GO:0010720	positive regulation of cell development	402	0.378616	1.26799	0.0075281	0.19318	0.180655	2399	tags=19%, list=15%, signal=17%	VEGFC/INPP5D/SHANK3/NOTCH1/VEGFA/PLXND1/GOLGA4/PLXNA2/CTNNB1/FN1/IL33/GDI1/DICER1/RUFY3/SOX13/IL4R/RFX3/PRKCH/DISC1/STK25/PHF10/SPEN/STAT5B/SMARCC1/DHX36/MACF1/BMPR2/MAN2A1/MALT1/PLXNA4/EEF2K/ACE/AP3B1/SKIL/TNFRSF1B/ACIN1/AP3D1/BRAF/CDH5/BCL2/PAFAH1B1/XRCC5/SMARCA2/NPTN/SS18L1/CD46/SYNJ1/PBRM1/FZD4/PLXNB2/ARID2/PARP6/ZBTB1/SRRT/HCLS1/FGF2/SMARCA4/SMAD7/LEF1/AGER/FOS/MTOR/ADA/PRKDC/NIN/IL15RA/FES/…
GO:0009820	alkaloid metabolic process	6	-0.928999	-1.56547	0.0076271	0.195317	0.182653	937	tags=33%, list=6%, signal=31%	CYP3A5/NNMT
GO:0061077	chaperone-mediated protein folding	64	-0.554986	-1.53103	0.00765849	0.195717	0.183028	2229	tags=28%, list=14%, signal=24%	SDF2/DNAJB12/CCT7/FKBP2/PDCD5/CLU/SDF2L1/CCT3/HSPA1B/PTGES3/HSPA5/HSPA8/HSPE1/HSPA1A/PPIB/FKBP5/CD74/HSPB1
GO:0000041	transition metal ion transport	92	-0.521776	-1.51246	0.00772535	0.196665	0.183914	1188	tags=14%, list=7%, signal=13%	SLC39A14/ATOX1/MCOLN1/STEAP4/ISCU/SLC39A1/CYBRD1/COX17/SLC48A1/SLC1A1/FTL/FTH1/B2M
GO:0034968	histone lysine methylation	97	0.51904	1.50838	0.00772724	0.196665	0.183914	3729	tags=51%, list=23%, signal=39%	PHF20/CTNNB1/MLLT6/SMYD3/KMT2A/IWS1/BOD1L1/ARID4B/NSD2/KMT2C/SETBP1/ASH1L/SETD2/RIF1/KMT2D/EHMT1/SETD7/PRDM5/NCOA6/KMT5B/KMT2B/BCOR/KANSL3/NFYA/DOT1L/NFYC/MECP2/OGT/CXXC1/PHF1/ARID4A/SETDB1/MLLT10/PAXIP1/HCFC1/KDM1A/NFKBIZ/EZH2/LMNA/ZNF335/SETD1A/EHMT2/HCFC2/SETD1B/NELFA/SIRT1/KANSL2/EZH1/SETDB2
GO:0002864	regulation of acute inflammatory response to antigenic stimulus	13	-0.809176	-1.62409	0.00794728	0.199153	0.186241	857	tags=31%, list=5%, signal=29%	ZP3/C3/SELENOS/PARK7
GO:0046185	aldehyde catabolic process	13	-0.808117	-1.62196	0.00794728	0.199153	0.186241	1701	tags=69%, list=10%, signal=62%	HOGA1/ADH4/ESD/ALDH2/ADH5/HAGH/AKR1A1/PNKD/PARK7
GO:0030261	chromosome condensation	30	0.671593	1.60326	0.00792943	0.199153	0.186241	3672	tags=47%, list=23%, signal=36%	TTN/SMC5/BAZ1B/AKAP8L/ACIN1/SMARCA5/SMC4/TENT4A/AKAP8/KMT5A/CHMP1A/NCAPD3/MCPH1/NCAPG2
GO:0021801	cerebral cortex radial glia-guided migration	24	0.698405	1.59371	0.00788404	0.199153	0.186241	2808	tags=54%, list=17%, signal=45%	CTNNB1/LAMB1/DISC1/ADGRG1/DAB2IP/PAFAH1B1/WDR47/SUN1/RTN4/BMERB1/DAB1/ZMIZ1/GLI3
GO:0022030	telencephalon glial cell migration	24	0.698405	1.59371	0.00788404	0.199153	0.186241	2808	tags=54%, list=17%, signal=45%	CTNNB1/LAMB1/DISC1/ADGRG1/DAB2IP/PAFAH1B1/WDR47/SUN1/RTN4/BMERB1/DAB1/ZMIZ1/GLI3
GO:0007352	zygotic specification of dorsal/ventral axis	3	0.967154	1.42406	0.00792344	0.199153	0.186241	224	tags=67%, list=1%, signal=66%	SMAD6/SMAD2
GO:0031032	actomyosin structure organization	195	-0.436137	-1.3889	0.00795331	0.199153	0.186241	1013	tags=16%, list=6%, signal=15%	CFLAR/FRMD5/TACR1/CFL2/TJP1/MYH6/RAC1/LDB3/ANKRD1/ACTN2/CDC42/FLNC/FHOD3/CCN2/RHOC/SORBS3/TNNT2/TMEFF2/MYL9/PFN1/TPM1/MYOZ2/S100A10/ACTG1/TCAP/CSRP3/FRMD3/RGCC/ACTA1/MYL2/ACTC1
GO:0018209	peptidyl-serine modification	298	0.4113	1.35197	0.00789056	0.199153	0.186241	2024	tags=22%, list=12%, signal=20%	PDE4D/MAST4/VEGFA/CSNK1E/GALNT1/PRKD2/ERN1/AKAP9/RAPGEF3/SMYD3/PRKCE/ROCK2/MAPK14/MAPK8/SMG1/CAMK1D/ATR/PRKCH/TNKS/PKD1/TLK1/TNKS1BP1/CLK1/CSNK1A1/CNKSR3/MKNK2/PPM1F/CSNK1G2/HIPK2/EIF4G1/BRAF/MAPK12/WNK1/BCL2/RPTOR/GGNBP2/CSNK1G3/DCLK1/GRK2/PIKFYVE/CAMK2D/LRRK2/SH2D3C/DCLK2/HCLS1/SMAD7/SGK1/NEK7/LMTK2/CAB39/BDKRB2/PRKX/DMPK/GSK3B/EIF2AK3/DYRK1A/IKBKB/AKT2/ATM/TOP1/PAK2/PKN1/CSNK1D/ULK1/MAP3K10/MT…
GO:0002536	respiratory burst involved in inflammatory response	7	-0.922365	-1.60173	0.00800312	0.199998	0.187031	1076	tags=43%, list=7%, signal=40%	GRN/PRDX2/RPS19
GO:0009612	response to mechanical stimulus	209	-0.440051	-1.4113	0.00807424	0.20137	0.188314	1584	tags=17%, list=10%, signal=16%	SLC38A2/TGFBR2/ATP1A2/PPL/TNFRSF1A/SLC26A5/ANGPT2/GATA4/TACR1/ENG/PKD2L2/TLR4/LTBR/CXCL12/LHFPL5/ANKRD1/BTG2/SLC1A3/JUND/AGT/CYBA/NFKBIA/TUBA1A/SLC8A1/CDH2/JUN/DMD/GSN/AQP1/IGFBP2/ACTG1/TCAP/TXNIP/CSRP3/RYR2/ACTA1
GO:0014734	skeletal muscle hypertrophy	3	-0.972861	-1.42866	0.00812728	0.201882	0.188792	148	tags=67%, list=1%, signal=66%	MYOC/IGFBP5
GO:0003011	involuntary skeletal muscle contraction	3	-0.972666	-1.42837	0.00812728	0.201882	0.188792	37	tags=67%, list=0%, signal=67%	GAA/TNNC1
GO:0034767	positive regulation of ion transmembrane transport	160	-0.446671	-1.39272	0.00815852	0.202253	0.18914	1259	tags=14%, list=8%, signal=13%	APLNR/ANK3/BAX/GSTO1/SRI/AKAP6/CEMIP/COX17/ANK2/ACTN2/IFNGR2/ATP1B1/SUMO1/CALM2/DMD/TRDN/CAV1/RAMP3/CACNB2/PPP3CC/NDUFA4/RYR2/CCL2
GO:0032011	ARF protein signal transduction	21	0.740683	1.64782	0.008248	0.202451	0.189325	2357	tags=43%, list=14%, signal=37%	CYTH1/IQSEC1/GIT2/ARFGAP1/PSD3/GIT1/CYTH3/ARFGEF3/IQSEC2
GO:0032012	regulation of ARF protein signal transduction	21	0.740683	1.64782	0.008248	0.202451	0.189325	2357	tags=43%, list=14%, signal=37%	CYTH1/IQSEC1/GIT2/ARFGAP1/PSD3/GIT1/CYTH3/ARFGEF3/IQSEC2
GO:0010248	establishment or maintenance of transmembrane electrochemical gradient	11	-0.851519	-1.63343	0.00819417	0.202451	0.189325	1705	tags=36%, list=10%, signal=33%	ATP1A1/ATP1A2/BAX/ATP1B1
GO:1903847	regulation of aorta morphogenesis	2	0.986174	1.36121	0.00824506	0.202451	0.189325	227	tags=100%, list=1%, signal=99%	NOTCH1/EFNB2
GO:1903849	positive regulation of aorta morphogenesis	2	0.986174	1.36121	0.00824506	0.202451	0.189325	227	tags=100%, list=1%, signal=99%	NOTCH1/EFNB2
GO:0060431	primary lung bud formation	4	0.950996	1.47336	0.00834328	0.203983	0.190758	795	tags=75%, list=5%, signal=71%	CTNNB1/WNT2B/RDH10
GO:0002175	protein localization to paranode region of axon	4	0.950993	1.47335	0.00834328	0.203983	0.190758	201	tags=25%, list=1%, signal=25%	EPB41L3
GO:2000521	negative regulation of immunological synapse formation	2	-0.984663	-1.36149	0.00839025	0.204327	0.191079	115	tags=100%, list=1%, signal=99%	LGALS3
GO:2001189	negative regulation of T cell activation via T cell receptor contact with antigen bound to MHC molecule on antigen presenting cell	2	-0.984663	-1.36149	0.00839025	0.204327	0.191079	115	tags=100%, list=1%, signal=99%	LGALS3
GO:0060395	SMAD protein signal transduction	81	0.533968	1.49954	0.00840885	0.204379	0.191128	1796	tags=20%, list=11%, signal=18%	SMAD6/WWTR1/INHBB/MAGI2/SPTBN1/SMAD2/SMAD3/JAK2/BMP6/BMPR2/SKI/HIPK2/RBPMS/SMAD7/SMAD5/FOS
GO:0007063	regulation of sister chromatid cohesion	17	0.76875	1.62299	0.00846505	0.205344	0.19203	2493	tags=59%, list=15%, signal=50%	ATRX/CTNNB1/SMC5/TNKS/SLF2/NAA10/CTCF/WAPL/NSMCE2/DDX11
GO:0002768	immune response-regulating cell surface receptor signaling pathway	278	0.406523	1.33015	0.008497	0.205717	0.192379	2422	tags=19%, list=15%, signal=16%	INPP5D/PDE4D/PELI1/PDE4B/PLCG2/PRKD2/PRKCE/FYN/MAPK8/PRKCH/PLCG1/PLEKHA1/NFKB1/MALT1/FOXP1/BMX/MEF2C/BRAF/DAB2IP/WNK1/RFTN1/BCL2/NFATC2/WDFY1/ABL1/RAB11FIP2/RBCK1/PTK2/FER/LCP2/IKBKB/RABGEF1/MAP3K7/VAV2/PTPRJ/NECTIN2/RC3H2/PAK2/SLC39A10/KHDRBS1/ADA/DENND1B/PLSCR1/APPL2/BTNL9/BCAR1/SHB/MAPK9/RNF31/LIME1/SOS1/CSK
GO:0044241	lipid digestion	19	-0.754018	-1.62211	0.00854585	0.206076	0.192715	925	tags=16%, list=6%, signal=15%	LPCAT3/AQP1/CD36
GO:0043484	regulation of RNA splicing	169	0.451427	1.40182	0.00856161	0.206076	0.192715	2396	tags=34%, list=15%, signal=30%	DDX17/CCNL2/RBM25/AHNAK/ZBTB7A/TIA1/RBM5/ERN1/SON/SETX/HNRNPU/SNRNP70/YTHDC1/KAT2A/CCNL1/SFSWAP/ZNF638/ATXN7/CLK1/DAZAP1/TRA2B/RBFOX2/CELF1/MBNL1/TRA2A/RBM39/FAM172A/PCBP4/CLK2/SUPT3H/SRRM1/NUP98/TRRAP/PTBP2/SUPT20H/QKI/CDK12/PTBP3/DYRK1A/CWC22/SUPT7L/POLR2A/RBM22/HNRNPLL/HNRNPA2B1/RBM10/FMR1/KHDRBS1/NOVA2/KAT2B/HNRNPH3/SF3B3/U2AF2/HNRNPL/FUS/USP22/SRSF1/ATXN7L3
GO:1902081	negative regulation of calcium ion import into sarcoplasmic reticulum	2	-0.984171	-1.3608	0.00853367	0.206076	0.192715	132	tags=100%, list=1%, signal=99%	PLN
GO:0036315	cellular response to sterol	20	0.73139	1.60512	0.00858354	0.206204	0.192835	1176	tags=25%, list=7%, signal=23%	INHBB/LRP6/RORA/GRAMD1C/OSBPL7
GO:0003002	regionalization	374	0.387816	1.29581	0.00862117	0.206708	0.193306	2024	tags=15%, list=12%, signal=13%	PCSK5/SMAD6/LAMA5/MEOX2/NOTCH1/RNF220/LRP6/PLXNA2/CTNNB1/SMAD2/TLL1/SEMA3F/WNT2B/SMAD3/BPTF/SSBP3/DLL4/NRP2/KMT2A/DLL1/PKD2/PBX2/TBC1D32/KAT2A/RFX3/LRP5/PBX1/TSHZ1/ADGRG1/BMPR2/NPHP3/DYNC2H1/SKI/HIPK2/TRA2B/ABI1/MEF2C/WT1/BHLHE40/MIB1/WLS/BMP1/FGF2/TASOR/MLLT3/AHI1/LEF1/ATM/PBX3/PCGF2/EPB41L5/RTTN/MICAL2/TP53/PRKDC
GO:0002026	regulation of the force of heart contraction	26	-0.711502	-1.65337	0.00868694	0.207086	0.193659	1935	tags=50%, list=12%, signal=44%	MYL4/ADRA1A/ADM/ATP1A1/ATP1A2/MYH6/SLC8A1/CAV1/PLN/MYL3/CSRP3/RYR2/MYL2
GO:0002086	diaphragm contraction	2	-0.983806	-1.3603	0.00867709	0.207086	0.193659	37	tags=100%, list=0%, signal=100%	TNNC1
GO:0038041	cross-receptor inhibition within G protein-coupled receptor heterodimer	2	-0.983482	-1.35985	0.00867709	0.207086	0.193659	176	tags=100%, list=1%, signal=99%	RAMP3
GO:0071692	protein localization to extracellular region	343	0.392322	1.29535	0.00871065	0.207253	0.193816	1579	tags=13%, list=10%, signal=12%	VEGFC/PCSK5/FBN1/PLCB1/TTN/ITPR1/INHBB/MYRIP/ABCG1/SMAD2/RAB11FIP3/CHRM3/RAPGEF4/PRKCE/STXBP5/PTPRN2/PER2/ARFIP1/RFX3/PAM/MIDN/JAK2/LRP5/MCU/RAP1GDS1/BMP6/RAB3C/KLF7/ARFGAP3/VIP/TCF7L2/DNAJC1/DOC2B/PAFAH1B1/RAB11FIP2/TCIRG1/MYO18A/TRPM4/WLS/ACSL4/ENSA/RSAD2/CAMK2G/PFKL
GO:0086015	SA node cell action potential	12	-0.832324	-1.63304	0.00876181	0.207279	0.19384	680	tags=25%, list=4%, signal=24%	SCN5A/ANK2/RYR2
GO:0086018	SA node cell to atrial cardiac muscle cell signaling	12	-0.832324	-1.63304	0.00876181	0.207279	0.19384	680	tags=25%, list=4%, signal=24%	SCN5A/ANK2/RYR2
GO:0061046	regulation of branching involved in lung morphogenesis	6	0.922129	1.54568	0.00876149	0.207279	0.19384	270	tags=33%, list=2%, signal=33%	CTNNB1/WNT2B
GO:0001569	branching involved in blood vessel morphogenesis	34	0.647076	1.5834	0.00879448	0.207657	0.194193	497	tags=21%, list=3%, signal=20%	NOTCH4/VEGFA/PLXND1/CTNNB1/COL4A1/DLL4/PPP3R1
GO:0090336	positive regulation of brown fat cell differentiation	15	0.799272	1.64121	0.00887458	0.208206	0.194707	1034	tags=27%, list=6%, signal=25%	HNRNPU/MAPK14/SOX13/RREB1
GO:0002577	regulation of antigen processing and presentation	19	-0.752306	-1.61843	0.00886531	0.208206	0.194707	146	tags=37%, list=1%, signal=37%	TAPBPL/FGL2/CD68/PYCARD/SLC11A1/CD74/CCL21
GO:0055062	phosphate ion homeostasis	17	0.766459	1.61815	0.0088848	0.208206	0.194707	1735	tags=18%, list=11%, signal=16%	ALPL/XPR1/ANKH
GO:0070665	positive regulation of leukocyte proliferation	150	-0.458428	-1.41968	0.00887272	0.208206	0.194707	2324	tags=20%, list=14%, signal=17%	SLAMF1/KITLG/TNFRSF4/IRS2/VAV3/CD320/IL15/SYK/TGFBR2/DHPS/IL7/HMGB1/IL18/PTPRC/SELENOK/TACR1/ANXA1/TLR4/ATAD5/EFNB1/IL6ST/NCK1/BCL2L1/MIF/CD81/IGFBP2/RPS3/CD74/BST2/HES1
GO:0035795	negative regulation of mitochondrial membrane permeability	17	-0.778752	-1.65609	0.00894823	0.209298	0.195728	2373	tags=41%, list=15%, signal=35%	ACAA2/SLC35F6/BNIP3/IER3/SLC25A5/HSPA1A/SLC25A4
GO:0006883	cellular sodium ion homeostasis	21	-0.746453	-1.62678	0.00905973	0.209519	0.195934	1705	tags=29%, list=10%, signal=26%	ATP1A1/ATP1A2/SLC1A3/AGT/ATP1B1/SLC8A1
GO:0060670	branching involved in labyrinthine layer morphogenesis	13	-0.80166	-1.609	0.00904885	0.209519	0.195934	2047	tags=38%, list=13%, signal=34%	GRB2/ADM/TMED2/SOCS3/SPINT2
GO:0061028	establishment of endothelial barrier	49	0.607329	1.58509	0.0089986	0.209519	0.195934	935	tags=24%, list=6%, signal=23%	PDE4D/PLCB1/VEGFA/PECAM1/AFDN/RAPGEF3/PPP1R16B/ROCK2/RAPGEF1/TJP2/ZDHHC21/CDH5
GO:0003229	ventricular cardiac muscle tissue development	54	-0.588184	-1.55739	0.00907577	0.209519	0.195934	1235	tags=28%, list=8%, signal=26%	ID2/RBPJ/BMPR1A/PKP2/PPP1R13L/ENG/MYH6/TNNT2/TNNI3/TBX3/TPM1/MYL3/RYR2/TNNC1/MYL2
GO:0060574	intestinal epithelial cell maturation	5	-0.932493	-1.4963	0.00903872	0.209519	0.195934	234	tags=40%, list=1%, signal=39%	TYMS/HIF1A
GO:0099518	vesicle cytoskeletal trafficking	70	0.537073	1.48492	0.00905501	0.209519	0.195934	3079	tags=39%, list=19%, signal=31%	TANC2/MYO1E/MYO1D/MYO5C/MYO6/AP3B1/AP3D1/DYNC1H1/PAFAH1B1/HTT/KIFAP3/ACTN4/MYO5A/NDE1/MYO1C/DTNBP1/MYO1B/NDEL1/FBXW11/KIF3B/KIF5B/CDR2L/BLOC1S5/WASL/AP3M2/KIF3A/KIF1C
GO:0001508	action potential	133	-0.470384	-1.43372	0.00902976	0.209519	0.195934	1746	tags=18%, list=11%, signal=16%	KCNJ8/ATP1A1/KCNMB2/ATP1A2/GRIK2/KCNMB4/GJA1/ANK3/TACR1/SRI/PKP2/AKAP6/ANK2/ATP1B1/SUMO1/SLC8A1/DMD/CAV1/CACNB2/CTNNA3/KCNB1/FGF12/RYR2/CD36
GO:0030490	maturation of SSU-rRNA	52	-0.593955	-1.5623	0.00922703	0.209662	0.196068	2016	tags=23%, list=12%, signal=20%	SNU13/IMP4/IMP3/MRPS11/FCF1/RPS8/LSM6/RPS16/RPS21/RPS14/RPS19/RPS28
GO:1990868	response to chemokine	83	-0.529126	-1.51737	0.00917191	0.209662	0.196068	940	tags=18%, list=6%, signal=17%	CXCL1/CXCL3/ACKR4/CCL11/RHOA/DOCK8/CX3CL1/RIPOR2/CXCL12/GPR17/DUSP1/HIF1A/ACKR1/CCL21/CCL2
GO:1990869	cellular response to chemokine	83	-0.529126	-1.51737	0.00917191	0.209662	0.196068	940	tags=18%, list=6%, signal=17%	CXCL1/CXCL3/ACKR4/CCL11/RHOA/DOCK8/CX3CL1/RIPOR2/CXCL12/GPR17/DUSP1/HIF1A/ACKR1/CCL21/CCL2
GO:0003206	cardiac chamber morphogenesis	123	-0.481639	-1.44978	0.00922703	0.209662	0.196068	1358	tags=20%, list=8%, signal=18%	TBX20/APLNR/CPE/RBPJ/GATA4/BMPR1A/SOX4/PKP2/PPP1R13L/ENG/MYH6/CCN1/TNNT2/TNNI3/TBX3/DHRS3/HIF1A/TPM1/MYL3/HES1/RYR2/TNNC1/FHL2/MYL2
GO:0048754	branching morphogenesis of an epithelial tube	150	0.460435	1.4063	0.00923406	0.209662	0.196068	1496	tags=16%, list=9%, signal=15%	NOTCH4/LAMA5/NOTCH1/MET/VEGFA/PLXND1/CTNNB1/RASIP1/WNT2B/COL4A1/DLL4/PKD2/PPP3R1/LRP5/PBX1/PKD1/RDH10/DCHS1/WT1/BCL2/ABL1/DLG5/PML/FGF2
GO:0009952	anterior/posterior pattern specification	187	0.441396	1.38707	0.00921791	0.209662	0.196068	2024	tags=18%, list=12%, signal=16%	PCSK5/MEOX2/NOTCH1/LRP6/PLXNA2/CTNNB1/SMAD2/WNT2B/SMAD3/BPTF/SSBP3/KMT2A/DLL1/KAT2A/LRP5/PBX1/TSHZ1/BMPR2/SKI/HIPK2/ABI1/WT1/BHLHE40/MIB1/WLS/TASOR/MLLT3/LEF1/ATM/PBX3/PCGF2/EPB41L5/TP53/PRKDC
GO:0090596	sensory organ morphogenesis	247	0.422568	1.36695	0.0091625	0.209662	0.196068	2896	tags=20%, list=18%, signal=17%	ZEB1/FBN1/COL8A1/NOTCH1/PTPRM/VEGFA/CDH23/CTNNB1/CHD7/WNT2B/JAG1/DLL1/MYO6/SEC24B/LRP5/NF1/NIPBL/TSHZ1/MAN2A1/SKI/HIPK2/ITGA8/CEP290/COL5A2/BCL2/TDRD7/GATA2/ZHX2/HMGN1/BCR/FGF2/LRIG3/AHI1/RDH13/KCNQ1/INTU/MFN2/PROM1/SCRIB/STAU2/EDN1/RING1/HDAC1/WDPCP/TOPORS/EPHB1/GLI3/IFT172/IMPG2/BLOC1S5
GO:0034230	enkephalin processing	2	-0.982982	-1.35916	0.00925077	0.209662	0.196068	261	tags=100%, list=2%, signal=98%	CTSL
GO:0008380	RNA splicing	410	0.390555	1.30815	0.0091976	0.209662	0.196068	2840	tags=31%, list=17%, signal=26%	SRRM2/DDX17/CCNL2/RBM25/IVNS1ABP/AHNAK/ZBTB7A/TIA1/RBM5/PRPF38B/ERN1/SON/SETX/SREK1/HNRNPU/PPIG/LUC7L/SNRNP70/IWS1/SCAF11/ZC3H13/SF3B1/YTHDC1/KAT2A/ZRANB2/CCNL1/TCERG1/SRSF11/PAXBP1/SFSWAP/USP4/ZNF638/DHX15/AKAP8L/ATXN7/PNN/PRPF40A/SFPQ/CLK1/DAZAP1/TRA2B/THOC2/RBFOX2/DDX39B/ACIN1/LUC7L3/CELF1/WT1/MBNL1/TRA2A/RBM39/DHX9/FAM172A/PCBP4/CLK2/SUPT3H/RBM6/SRRM1/CASC3/NUP98/TRRAP/PTBP2/SUGP2/HNRNPA3/PRP…
GO:1903037	regulation of leukocyte cell-cell adhesion	333	-0.391195	-1.2996	0.00920621	0.209662	0.196068	2282	tags=17%, list=14%, signal=15%	KITLG/SOCS1/PAG1/IRF1/RHOA/DPP4/PRNP/VSIG4/GPNMB/DOCK8/ARG2/RASGRP1/IL15/SYK/HLA-DMA/ITCH/CD44/SKAP1/TGFBR2/DHPS/IL7/HLA-DRB5/HMGB1/IL18/PTPRC/CEBPB/VSIR/SELENOK/ANXA1/SOX4/ITPKB/RIPOR2/NDFIP1/CEACAM1/XBP1/CXCL12/RUNX1/SELE/PRDX2/MAP3K8/EFNB1/IL6ST/NCK1/CAV1/PDE5A/FOXO3/CD81/IGFBP2/RPS3/CD74/ZBTB16/LGALS3/CCL21/HES1/CCL2/LGALS1/ACTB/B2M
GO:0001667	ameboidal-type cell migration	411	0.382065	1.28092	0.00928682	0.210095	0.196474	2274	tags=26%, list=14%, signal=23%	VEGFC/PXN/ENPP2/STARD13/ARHGEF7/LAMA5/MEOX2/NOTCH1/PTPRM/MET/VEGFA/TNS1/NOS3/PLXND1/PLCG2/FGFR1/ADAMTS9/SEMA4C/PDLIM1/DOCK1/SEMA3G/STC1/FUT8/PRKD2/FN1/KANK2/EFNB2/RHOJ/SEMA3F/FLT4/MYH9/IQSEC1/DLL4/PIK3R3/NRP2/SASH1/PRKCE/NR4A1/ROCK2/SEMA6C/HYAL1/SMURF2/AGO2/LRP5/PLCG1/FBXW7/NF1/ITGB4/PLEC/VASH1/MACF1/ETS1/BMPR2/JUP/AMOTL1/PPM1F/FOXP1/MAP3K3/ARHGAP4/MEF2C/BRAF/CDH5/DAB2IP/RREB1/PAFAH1B1/GATA2/ADAM…
GO:0032372	negative regulation of sterol transport	12	0.817543	1.59357	0.0093402	0.210536	0.196886	1604	tags=25%, list=10%, signal=23%	NFKB1/SREBF2/ABCA2
GO:0032375	negative regulation of cholesterol transport	12	0.817543	1.59357	0.0093402	0.210536	0.196886	1604	tags=25%, list=10%, signal=23%	NFKB1/SREBF2/ABCA2
GO:1903522	regulation of blood circulation	238	-0.425808	-1.37491	0.00942136	0.211981	0.198237	2351	tags=26%, list=14%, signal=23%	EDNRB/NKX2-5/THRB/SNTA1/THRA/ATP2A2/GHRL/RHOA/KCND3/KCNE4/ADRA2B/TMEM38B/MYL4/ADRA1A/MMP2/ADM/ATP1A1/TBXAS1/FXYD1/KCNMB2/ATP1A2/HSPB7/CASQ2/KCNMB4/GJA1/ABCC9/CORIN/TMEM65/GATA4/GSTO1/TACR1/POPDC2/SRI/ASB3/PKP2/CHRM2/MYH6/ANK2/S100A1/TNNI3K/AGT/ATP1B1/DES/SUMO1/SLC1A1/CALM2/CCN2/SLC8A1/TNNT2/HSP90AA1/DMD/TRDN/TNNI3/CAV1/PDE5A/TPM1/CACNB2/CTNNA3/PLN/MYL3/CSRP3/RYR2/MYL2
GO:0031063	regulation of histone deacetylation	37	0.63987	1.59804	0.00949802	0.213319	0.199488	2351	tags=41%, list=14%, signal=35%	VEGFA/PRKD2/BAZ2A/KAT2A/NIPBL/JDP2/AKAP8L/CTBP1/SMARCA5/CAMK2D/LRRK2/TP53/KAT2B/AKAP8/YEATS2
GO:0034381	plasma lipoprotein particle clearance	38	-0.635903	-1.57749	0.00954112	0.2139	0.200032	1612	tags=18%, list=10%, signal=17%	LIPA/EHD1/LRPAP1/APOE/GPIHBP1/ANXA2/CD36
GO:0006863	purine nucleobase transport	9	-0.869335	-1.59573	0.00971248	0.21735	0.203257	996	tags=33%, list=6%, signal=31%	SLC25A5/VDAC3/SLC25A4
GO:0048017	inositol lipid-mediated signaling	166	0.458217	1.42233	0.00977944	0.218454	0.204291	953	tags=14%, list=6%, signal=13%	INSR/PIP5K1C/PIK3C2B/PREX2/PLCB1/PLCG2/FGFR1/PLD1/UNC5B/PLCB4/CA8/FLT1/FN1/PPP1R16B/PDGFD/JAK2/PLCG1/PLEKHA1/NF1/RGL2/NEDD4/PI4KA/DAB2IP
GO:1905651	regulation of artery morphogenesis	4	0.946964	1.46711	0.00993935	0.221231	0.206887	227	tags=50%, list=1%, signal=49%	NOTCH1/EFNB2
GO:1905653	positive regulation of artery morphogenesis	4	0.946964	1.46711	0.00993935	0.221231	0.206887	227	tags=50%, list=1%, signal=49%	NOTCH1/EFNB2
GO:1904953	Wnt signaling pathway involved in midbrain dopaminergic neuron differentiation	11	0.841907	1.60945	0.0100258	0.222128	0.207726	205	tags=27%, list=1%, signal=27%	CSNK1E/LRP6/CTNNB1
GO:0002606	positive regulation of dendritic cell antigen processing and presentation	7	-0.916484	-1.59152	0.0100233	0.222128	0.207726	146	tags=43%, list=1%, signal=42%	SLC11A1/CD74/CCL21
GO:0015810	aspartate transmembrane transport	20	-0.732441	-1.58873	0.0101136	0.222128	0.207726	2366	tags=35%, list=15%, signal=30%	SLC25A12/SLC3A1/SLC25A13/LRRC8A/LRRC8C/SLC1A3/SLC1A1
GO:0030517	negative regulation of axon extension	46	0.616368	1.58326	0.0100648	0.222128	0.207726	3683	tags=33%, list=23%, signal=25%	SEMA4C/SEMA3G/SEMA3F/SEMA6C/ARHGAP4/RTN4/SEMA6B/SEMA6A/HDAC6/SEMA6D/PLXNA3/SEMA3B/RYK/IFRD1/SEMA5B
GO:0071611	granulocyte colony-stimulating factor production	4	-0.959492	-1.47902	0.0101227	0.222128	0.207726	150	tags=50%, list=1%, signal=50%	TSLP/CD34
GO:0071655	regulation of granulocyte colony-stimulating factor production	4	-0.959492	-1.47902	0.0101227	0.222128	0.207726	150	tags=50%, list=1%, signal=50%	TSLP/CD34
GO:0070343	white fat cell proliferation	3	0.963758	1.41906	0.0101041	0.222128	0.207726	444	tags=33%, list=3%, signal=32%	FTO
GO:0070350	regulation of white fat cell proliferation	3	0.963758	1.41906	0.0101041	0.222128	0.207726	444	tags=33%, list=3%, signal=32%	FTO
GO:0035282	segmentation	93	0.509789	1.46238	0.0101958	0.222943	0.208488	2024	tags=22%, list=12%, signal=19%	LAMA5/MEOX2/NOTCH1/LRP6/PLXNA2/SEMA3F/SMAD3/NRP2/DLL1/KAT2A/ABI1/WT1/MIB1/TASOR/MLLT3/LEF1/ATM/EPB41L5/TP53/PRKDC
GO:0006304	DNA modification	109	0.491189	1.44189	0.0101898	0.222943	0.208488	3401	tags=33%, list=21%, signal=26%	KMT2E/ATRX/ASCC3/KMT2A/BAZ2A/FTO/MGMT/USP9X/TET2/WT1/DNMT3A/SMARCA5/DNMT1/EHMT1/MPHOSPH8/GATAD2A/USP7/TET3/FOS/CDADC1/CTCF/MECP2/MTA2/TRIM28/HEMK1/MOV10L1/ALKBH1/METTL4/TET1/EZH2/DMAP1/MTRR/BMI1/EHMT2/OTUD4/ALKBH3
GO:0072677	eosinophil migration	25	-0.70903	-1.62562	0.010237	0.223222	0.208749	115	tags=16%, list=1%, signal=16%	CCL11/CX3CL1/LGALS3/CCL2
GO:0098907	regulation of SA node cell action potential	7	-0.916153	-1.59094	0.0103341	0.223222	0.208749	680	tags=29%, list=4%, signal=27%	ANK2/RYR2
GO:0051937	catecholamine transport	69	-0.55627	-1.54293	0.0103125	0.223222	0.208749	2057	tags=17%, list=13%, signal=15%	SYT2/DRD4/ADRA2B/SDHD/SLC18A2/CHRM5/CXCL12/SNCG/AGT/PARK7/KCNB1/ACTB
GO:0009953	dorsal/ventral pattern formation	82	0.530382	1.49204	0.0103344	0.223222	0.208749	2867	tags=24%, list=18%, signal=20%	SMAD6/RNF220/CTNNB1/SMAD2/TLL1/DLL4/TBC1D32/DYNC2H1/BMP1/INTU/AXIN1/ARL13B/SUFU/TTC21B/EDN1/TULP3/IFT52/GLI3/IFT172/AIDA
GO:2000177	regulation of neural precursor cell proliferation	83	0.526578	1.48242	0.0102696	0.223222	0.208749	1496	tags=17%, list=9%, signal=15%	VEGFC/NOTCH1/VEGFA/CTNNB1/DLL4/DISC1/GNAI2/NF1/ADGRG1/GATA2/KIFAP3/PTBP2/LRRK2/FGF2
GO:0061041	regulation of wound healing	120	-0.476624	-1.42521	0.0103296	0.223222	0.208749	989	tags=19%, list=6%, signal=18%	SERPINE1/C1QTNF1/EMILIN1/ANXA1/VKORC1/THBD/KANK1/CEACAM1/ACTA2/XBP1/TNFRSF12A/PRKG1/PRDX2/APOE/CD9/DUOX1/ANXA2/SERPING1/CAV1/PDGFB/CD34/ACTG1/CD36
GO:0061017	hepatoblast differentiation	2	-0.981002	-1.35642	0.0102547	0.223222	0.208749	253	tags=100%, list=2%, signal=98%	TBX3
GO:0003104	positive regulation of glomerular filtration	3	-0.969492	-1.42371	0.0104059	0.223988	0.209466	181	tags=67%, list=1%, signal=66%	GAS6/PDGFB
GO:0140447	cytokine precursor processing	3	0.963412	1.41855	0.0103949	0.223988	0.209466	2	tags=33%, list=0%, signal=33%	PCSK5
GO:0051798	positive regulation of hair follicle development	11	0.839534	1.60491	0.0104586	0.224511	0.209954	334	tags=9%, list=2%, signal=9%	NUMA1
GO:0019217	regulation of fatty acid metabolic process	81	-0.527994	-1.51052	0.0104936	0.224511	0.209954	1072	tags=12%, list=7%, signal=12%	PPARGC1A/MTLN/ANXA1/CEACAM1/FABP3/PDK4/CAV1/CD74/FMO2/FABP5
GO:0072194	kidney smooth muscle tissue development	3	0.961643	1.41594	0.0105403	0.224511	0.209954	427	tags=33%, list=3%, signal=32%	PKD2
GO:0032290	peripheral nervous system myelin formation	3	0.961378	1.41555	0.0105403	0.224511	0.209954	602	tags=67%, list=4%, signal=64%	DICER1/ITGB4
GO:0048015	phosphatidylinositol-mediated signaling	162	0.450207	1.39223	0.0105428	0.224511	0.209954	953	tags=14%, list=6%, signal=13%	INSR/PIP5K1C/PIK3C2B/PREX2/PLCB1/PLCG2/FGFR1/UNC5B/PLCB4/CA8/FLT1/FN1/PPP1R16B/PDGFD/JAK2/PLCG1/PLEKHA1/NF1/RGL2/NEDD4/PI4KA/DAB2IP
GO:0072330	monocarboxylic acid biosynthetic process	196	-0.432559	-1.37926	0.0105132	0.224511	0.209954	2978	tags=22%, list=18%, signal=18%	ACSS1/NR1D1/FADS2/IDO1/ACOT8/MID1IP1/NR1H2/ELOVL2/LPL/EIF6/ALOX5/PTGIS/RBP1/BRCA1/CES1/PRKAG1/TECR/PROX1/HSD17B10/TBXAS1/CBR1/PTGES2/DAGLB/DEGS1/ANXA1/GPX4/PRKAA2/CEACAM1/XBP1/PTGES3/CHST12/HACD1/PARK7/TECRL/NDUFAB1/PDK4/FADS3/MIF/OSBPL1A/GSTP1/PTGDS/CD74/FABP5
GO:1902618	cellular response to fluoride	2	0.984315	1.35864	0.0105567	0.224511	0.209954	76	tags=50%, list=0%, signal=50%	PLCB1
GO:0060840	artery development	99	0.490504	1.42241	0.0107056	0.226287	0.211616	706	tags=15%, list=4%, signal=15%	SMAD6/NOTCH1/VEGFA/PLXND1/GJA5/ADAMTS9/CHD7/EFNB2/DLL4/JAG1/PKD2/SEC24B/NF1/ADAMTS6/BMPR2
GO:0046434	organophosphate catabolic process	154	0.445062	1.36638	0.0106843	0.226287	0.211616	2687	tags=23%, list=17%, signal=19%	PDE4D/PDE10A/ENPP2/PLCB1/ENTPD1/PDE4B/PLCG2/PLD1/PDE8A/SYNJ2/PDE7B/PLCG1/GPCPD1/INPP5A/MTMR2/UPP1/SYNJ1/SMPD4/INPP1/SUCLG2/ENTPD6/ENTPD4/INPP5E/GDPD3/NUDT3/PLA2G4B/ADA/OCRL/LDLR/INPP5F/HPRT1/ENTPD2/ACOT7/PNPLA6/FHIT
GO:0032972	regulation of muscle filament sliding speed	2	-0.980275	-1.35542	0.010685	0.226287	0.211616	324	tags=100%, list=2%, signal=98%	TNNC1
GO:0043068	positive regulation of programmed cell death	484	-0.36628	-1.25001	0.0107131	0.226287	0.211616	2088	tags=19%, list=13%, signal=17%	TYROBP/PPP1CA/FLCN/BNIP3/EEF1A2/AIFM1/TP53INP1/S100A9/RNPS1/DDIT3/MMP2/SYK/MAP3K5/ADM/PDCD2/UNC13B/S100A8/ING4/PDCD5/CLU/GADD45G/DLC1/NQO1/STK4/NEURL1/SRPX/FNIP1/EMILIN1/HMGB1/MAP3K20/CTSC/TNFRSF1A/KLF11/C1QBP/PTPRC/LGALS2/BAX/GRN/FIS1/CFLAR/ANXA1/SOX4/SIAH1/PPARG/NUPR1/TSPO/HTATIP2/LTBR/PRELID1/RHOB/SOD2/BCAP31/TNFRSF12A/G0S2/PTRH2/PDIA3/CTSD/ANKRD1/STK17B/ARL6IP5/AGT/SAP18/SQSTM1/NCK1/PARK7/ECS…
GO:0031297	replication fork processing	46	0.614784	1.57919	0.0107889	0.227501	0.212751	4072	tags=50%, list=25%, signal=38%	ATRX/FAM111A/ATR/BOD1L1/RBBP8/CDK9/SMARCAL1/GEN1/THOC1/RAD50/RTEL1/DDX11/FBH1/WRN/EME2/FANCM/BRCA2/EXD2/MRE11/ETAA1/DNA2/NBN/BARD1
GO:0008592	regulation of Toll signaling pathway	4	0.945258	1.46446	0.0108099	0.227558	0.212804	177	tags=50%, list=1%, signal=49%	PELI1/PELI2
GO:0051238	sequestering of metal ion	22	-0.72715	-1.60401	0.0108519	0.228056	0.21327	1927	tags=36%, list=12%, signal=32%	S100A9/S100A8/CASQ2/ANXA1/SRI/COX17/FTL/FTH1
GO:0060982	coronary artery morphogenesis	9	0.857091	1.56258	0.0108879	0.228425	0.213615	1422	tags=44%, list=9%, signal=41%	NOTCH1/VEGFA/SEC24B/ARID2
GO:0046785	microtubule polymerization	87	0.51102	1.45211	0.0109125	0.228555	0.213736	2542	tags=36%, list=16%, signal=30%	TBCD/ARHGEF7/MET/NAV3/AKAP9/NUMA1/GBA2/CDH5/CDK5RAP2/CAMSAP2/CEP192/TUBGCP6/ABL1/GIT1/SLAIN2/NDE1/GOLGA2/TUBGCP3/CLASP2/DYRK1A/ZNF207/CSNK1D/NIN/FES/EML2/MECP2/CLASP1/TUBGCP2/CAMSAP1/CCDC57/NDEL1
GO:0070252	actin-mediated cell contraction	97	-0.517298	-1.5033	0.0111576	0.23151	0.2165	1320	tags=24%, list=8%, signal=22%	GJA1/ABCC9/GATA4/SRI/PKP2/MYH6/ACTA2/ANK2/SUMO1/EMP2/TNNT2/GSN/CAV1/TPM1/SGCD/CACNB2/CTNNA3/PLN/MYL6/FGF12/RYR2/TNNC1/ACTC1
GO:0002408	myeloid dendritic cell chemotaxis	5	-0.925	-1.48428	0.0111654	0.23151	0.2165	86	tags=40%, list=1%, signal=40%	SPI1/CCL21
GO:1904427	positive regulation of calcium ion transmembrane transport	87	-0.506945	-1.46522	0.0110814	0.23151	0.2165	1259	tags=18%, list=8%, signal=17%	APLNR/BAX/GSTO1/SRI/AKAP6/CEMIP/ANK2/ATP1B1/SUMO1/CALM2/TRDN/CAV1/RAMP3/CACNB2/PPP3CC/RYR2
GO:1900736	regulation of phospholipase C-activating G protein-coupled receptor signaling pathway	4	0.94462	1.46348	0.0111001	0.23151	0.2165	597	tags=25%, list=4%, signal=24%	BICD1
GO:0071657	positive regulation of granulocyte colony-stimulating factor production	3	-0.968242	-1.42188	0.0111654	0.23151	0.2165	150	tags=67%, list=1%, signal=66%	TSLP/CD34
GO:1901258	positive regulation of macrophage colony-stimulating factor production	3	-0.968242	-1.42188	0.0111654	0.23151	0.2165	150	tags=67%, list=1%, signal=66%	TSLP/CD34
GO:0061138	morphogenesis of a branching epithelium	178	0.435153	1.35479	0.0111939	0.231715	0.216691	1496	tags=15%, list=9%, signal=13%	NOTCH4/LAMA5/NOTCH1/MET/VEGFA/PLXND1/SULF1/CTNNB1/RASIP1/WNT2B/COL4A1/DLL4/PKD2/PPP3R1/LRP5/PBX1/PKD1/RDH10/DCHS1/WT1/BCL2/BTBD7/ABL1/DLG5/PML/FGF2
GO:0070098	chemokine-mediated signaling pathway	75	-0.535256	-1.49988	0.0112196	0.231859	0.216826	707	tags=8%, list=4%, signal=8%	CXCL12/GPR17/HIF1A/ACKR1/CCL21/CCL2
GO:0014061	regulation of norepinephrine secretion	11	-0.84045	-1.6122	0.0112573	0.231867	0.216834	526	tags=27%, list=3%, signal=26%	ADRA2B/AGT/KCNB1
GO:0048243	norepinephrine secretion	11	-0.84045	-1.6122	0.0112573	0.231867	0.216834	526	tags=27%, list=3%, signal=26%	ADRA2B/AGT/KCNB1
GO:0035176	social behavior	48	0.583299	1.5122	0.0113241	0.232536	0.21746	2210	tags=21%, list=14%, signal=18%	SHANK3/PCM1/ATXN1/VPS13A/RPTOR/CHD8/NLGN2/KCNQ1/CIC/MECP2
GO:0003422	growth plate cartilage morphogenesis	2	0.983455	1.35746	0.0113273	0.232536	0.21746	191	tags=50%, list=1%, signal=49%	STC1
GO:0032602	chemokine production	87	-0.506111	-1.46281	0.0113871	0.233378	0.218247	1454	tags=15%, list=9%, signal=14%	IL7/HMGB1/IL18/SELENOK/TLR4/IL1RL1/APP/MIF/HIF1A/ACKR1/GSTP1/CD74/APOD
GO:0036023	embryonic skeletal limb joint morphogenesis	3	0.96001	1.41354	0.0114126	0.233516	0.218376	205	tags=33%, list=1%, signal=33%	CTNNB1
GO:0006895	Golgi to endosome transport	17	0.757239	1.59869	0.0115432	0.235714	0.220431	923	tags=35%, list=6%, signal=33%	DOP1A/MON2/VPS13A/VPS13C/KLHL20/KIF16B
GO:0007412	axon target recognition	3	0.958761	1.4117	0.011558	0.235714	0.220431	540	tags=33%, list=3%, signal=32%	STXBP1
GO:0014037	Schwann cell differentiation	36	0.620266	1.53287	0.0116749	0.237708	0.222296	1688	tags=33%, list=10%, signal=30%	NDRG1/LAMB2/DICER1/PPP3R1/NF1/ITGB4/PLEC/SKI/NAB1/PARD3/ADGRG6/AKT2
GO:2000402	negative regulation of lymphocyte migration	14	-0.806912	-1.63185	0.0117405	0.237874	0.222451	940	tags=29%, list=6%, signal=27%	RIPOR2/CD200/CCL2/APOD
GO:0055007	cardiac muscle cell differentiation	112	-0.49049	-1.45534	0.0117326	0.237874	0.222451	1357	tags=20%, list=8%, signal=18%	MYH11/MYLK3/RBPJ/GATA4/MYOCD/BMPR1A/AKAP6/MYH6/PRICKLE1/ACTN2/AGT/FHOD3/SLC8A1/CALR/TBX3/SGCD/SORBS2/TCAP/CSRP3/FHL2/MYL2/ACTC1
GO:0030509	BMP signaling pathway	156	0.448299	1.37645	0.0117194	0.237874	0.222451	2430	tags=22%, list=15%, signal=19%	SMAD6/FBN1/NOTCH1/SULF1/INHBB/SMAD2/NUMA1/ZNF423/USP9Y/SMURF2/BMP6/BMPR2/USP9X/SKI/HIPK2/SKIL/SPART/CDH5/UBE2D3/ABL1/ITGA3/SMAD7/SMAD5/TRIM33/TMEM100/LEF1/UBE2O/GATA6/USP15/SMURF1/PDCD4/XIAP/HTRA1/HTRA3
GO:0032967	positive regulation of collagen biosynthetic process	26	-0.696819	-1.61926	0.0120341	0.238187	0.222744	848	tags=23%, list=5%, signal=22%	ENG/VIM/RUNX1/CREB3L1/CCN2/RGCC
GO:0032239	regulation of nucleobase-containing compound transport	14	0.791076	1.60782	0.0120125	0.238187	0.222744	2645	tags=71%, list=16%, signal=60%	TPR/IWS1/AKAP8L/SETD2/DHX9/NSUN2/KHDRBS1/SUPT6H/RIPK1/CPSF6
GO:0099188	postsynaptic cytoskeleton organization	11	-0.837996	-1.60749	0.01187	0.238187	0.222744	99	tags=27%, list=1%, signal=27%	EZR/ACTG1/ACTB
GO:1901029	negative regulation of mitochondrial outer membrane permeabilization involved in apoptotic signaling pathway	13	-0.791885	-1.58938	0.0120388	0.238187	0.222744	2373	tags=46%, list=15%, signal=39%	ACAA2/SLC35F6/IER3/SLC25A5/HSPA1A/SLC25A4
GO:1904181	positive regulation of membrane depolarization	10	-0.839108	-1.56458	0.0119934	0.238187	0.222744	1137	tags=50%, list=7%, signal=47%	ANK3/TSPO/KDR/RACK1/DCN
GO:0021889	olfactory bulb interneuron differentiation	10	-0.839031	-1.56444	0.0119934	0.238187	0.222744	902	tags=20%, list=6%, signal=19%	ATF5/ERBB4
GO:0060264	regulation of respiratory burst involved in inflammatory response	6	-0.919128	-1.54883	0.0121264	0.238187	0.222744	1076	tags=33%, list=7%, signal=31%	GRN/RPS19
GO:1901078	negative regulation of relaxation of muscle	5	0.929484	1.496	0.0121395	0.238187	0.222744	1148	tags=60%, list=7%, signal=56%	PDE4D/PDE4B/GRK2
GO:1901979	regulation of inward rectifier potassium channel activity	4	-0.956513	-1.47442	0.0117971	0.238187	0.222744	262	tags=50%, list=2%, signal=49%	ITGB1/CAV1
GO:2001188	regulation of T cell activation via T cell receptor contact with antigen bound to MHC molecule on antigen presenting cell	4	-0.95548	-1.47283	0.0121016	0.238187	0.222744	211	tags=75%, list=1%, signal=74%	HAVCR2/CD81/LGALS3
GO:0015908	fatty acid transport	107	-0.496328	-1.46668	0.0118633	0.238187	0.222744	2290	tags=16%, list=14%, signal=14%	RBP1/CYP4A11/IRS2/MAP2K6/DRD4/SYK/SLCO4A1/PLIN2/FIS1/ANXA1/PPARG/APOE/FABP3/MIF/CD36/FABP5/FABP4
GO:0014038	regulation of Schwann cell differentiation	3	0.957538	1.4099	0.0119941	0.238187	0.222744	432	tags=33%, list=3%, signal=32%	DICER1
GO:0072021	ascending thin limb development	3	0.956501	1.40837	0.0121395	0.238187	0.222744	664	tags=67%, list=4%, signal=64%	PKD2/PKD1
GO:0072218	metanephric ascending thin limb development	3	0.956501	1.40837	0.0121395	0.238187	0.222744	664	tags=67%, list=4%, signal=64%	PKD2/PKD1
GO:0006479	protein methylation	167	0.44433	1.38184	0.0120801	0.238187	0.222744	3862	tags=46%, list=24%, signal=35%	PHF20/CTNNB1/MLLT6/SMYD3/KMT2A/IWS1/BAZ2A/BOD1L1/ARID4B/PAXBP1/NSD2/KMT2C/SETBP1/ASH1L/SETD2/RIF1/KMT2D/FBXO11/DNMT3A/SMARCA5/CAMKMT/EHMT1/SETD7/MTHFR/PRDM5/NCOA6/KMT5B/ETF1/SETD3/KMT2B/BCOR/PRDM4/PRMT7/KANSL3/NDUFAF7/NFYA/DOT1L/NFYC/MECP2/OGT/CXXC1/PRMT2/PHF1/EEF1AKMT1/PRMT3/HEMK1/ARID4A/RNF20/SETDB1/MLLT10/CHTOP/KMT5A/PAXIP1/PCMTD1/HCFC1/PRDM2/KDM1A/NFKBIZ/ATPSCKMT/EZH2/LMNA/ZNF335/SETD1A/SUZ12…
GO:0008213	protein alkylation	167	0.44433	1.38184	0.0120801	0.238187	0.222744	3862	tags=46%, list=24%, signal=35%	PHF20/CTNNB1/MLLT6/SMYD3/KMT2A/IWS1/BAZ2A/BOD1L1/ARID4B/PAXBP1/NSD2/KMT2C/SETBP1/ASH1L/SETD2/RIF1/KMT2D/FBXO11/DNMT3A/SMARCA5/CAMKMT/EHMT1/SETD7/MTHFR/PRDM5/NCOA6/KMT5B/ETF1/SETD3/KMT2B/BCOR/PRDM4/PRMT7/KANSL3/NDUFAF7/NFYA/DOT1L/NFYC/MECP2/OGT/CXXC1/PRMT2/PHF1/EEF1AKMT1/PRMT3/HEMK1/ARID4A/RNF20/SETDB1/MLLT10/CHTOP/KMT5A/PAXIP1/PCMTD1/HCFC1/PRDM2/KDM1A/NFKBIZ/ATPSCKMT/EZH2/LMNA/ZNF335/SETD1A/SUZ12…
GO:1905039	carboxylic acid transmembrane transport	154	-0.443423	-1.37557	0.011963	0.238187	0.222744	2426	tags=17%, list=15%, signal=15%	SLC17A5/SLC25A12/SLC16A1/SLC7A14/SLC3A1/IRS2/SLC16A12/SLC25A13/SLC38A4/SLC38A2/SLC38A9/LRRC8A/ATP1A2/SLC3A2/MPC2/SLC25A11/CLN8/LRRC8C/MPC1/ARL6IP1/ARL6IP5/SLC1A3/AGT/SLC25A21/SLC1A1/CD36
GO:0090287	regulation of cellular response to growth factor stimulus	297	0.398645	1.31019	0.0121029	0.238187	0.222744	2430	tags=25%, list=15%, signal=22%	VEGFC/PRDM16/GRB10/ZEB1/SMAD6/FBN1/NOTCH1/VEGFA/FGFR1/SULF1/ZBTB7A/NREP/CTNNB1/PRKD2/SMAD2/SNX25/ITGA5/SMAD3/NUMA1/DLL1/ZNF423/SMURF2/EPN2/SPRED2/ARID4B/BMPR2/CASK/SKI/NEDD4/HIPK2/SKIL/SPART/ITGA8/CDH5/DAB2IP/TNXB/UBE2D3/ADAM17/NPTN/ABL1/FZD4/ITGA3/FGF2/SMAD7/ZNF451/TRIM33/UBE2O/MYO1C/SAP130/GATA6/FAM20C/PDCD6/LDLRAD4/ADGRA2/TP53/SIN3A/SMURF1/LTBP4/FGF18/SEMA6A/ZDHHC17/OGT/PPP2R5B/AXIN1/XIAP/SNX6…
GO:0042060	wound healing	406	-0.378948	-1.27522	0.0119066	0.238187	0.222744	1722	tags=16%, list=11%, signal=15%	WNT5B/NDNF/S100A8/CD44/TGFBR2/FBLN1/C1GALT1C1/SERPINE1/FUNDC2/C1QTNF1/EMILIN1/PRCP/PPL/VWF/PLPP3/GATA4/EXT1/DGKZ/CFLAR/ANXA1/DGKG/PLET1/VKORC1/PPARG/THBD/ANXA5/KANK1/CEACAM1/TLR4/PROCR/ACTA2/XBP1/CHMP2A/TNFRSF12A/PPIA/PRKG1/KDR/PRDX2/APOE/IL6ST/ILK/CD9/DUOX1/ANXA2/SERPING1/RHOC/CCN1/CD151/F13A1/TMEFF2/CLIC1/MYL9/CAV1/HIF1A/TPM1/AQP1/PDGFB/CD34/S100A10/ACTG1/CD59/HSPB1/TIMP1/CD36/MYL12A/ACTB
GO:0043065	positive regulation of apoptotic process	471	-0.368802	-1.25814	0.0120728	0.238187	0.222744	2088	tags=19%, list=13%, signal=17%	TYROBP/PPP1CA/FLCN/BNIP3/EEF1A2/AIFM1/TP53INP1/S100A9/RNPS1/DDIT3/MMP2/MAP3K5/ADM/PDCD2/UNC13B/S100A8/ING4/PDCD5/CLU/GADD45G/DLC1/NQO1/STK4/NEURL1/SRPX/FNIP1/EMILIN1/HMGB1/MAP3K20/CTSC/TNFRSF1A/KLF11/C1QBP/PTPRC/LGALS2/BAX/GRN/FIS1/CFLAR/ANXA1/SOX4/SIAH1/PPARG/NUPR1/TSPO/LTBR/PRELID1/RHOB/SOD2/BCAP31/TNFRSF12A/G0S2/PTRH2/PDIA3/CTSD/ANKRD1/STK17B/ARL6IP5/AGT/SAP18/SQSTM1/NCK1/PARK7/ECSCR/GADD45B/C…
GO:2001272	positive regulation of cysteine-type endopeptidase activity involved in execution phase of apoptosis	2	-0.978504	-1.35297	0.0122626	0.240223	0.224648	149	tags=100%, list=1%, signal=99%	RPS3
GO:2001027	negative regulation of endothelial cell chemotaxis	4	0.941886	1.45924	0.012406	0.240848	0.225232	66	tags=25%, list=0%, signal=25%	NOTCH1
GO:0072244	metanephric glomerular epithelium development	3	0.955805	1.40735	0.0124302	0.240848	0.225232	374	tags=33%, list=2%, signal=33%	LAMB2
GO:0072248	metanephric glomerular visceral epithelial cell differentiation	3	0.955805	1.40735	0.0124302	0.240848	0.225232	374	tags=33%, list=2%, signal=33%	LAMB2
GO:0072249	metanephric glomerular visceral epithelial cell development	3	0.955805	1.40735	0.0124302	0.240848	0.225232	374	tags=33%, list=2%, signal=33%	LAMB2
GO:0072312	metanephric glomerular epithelial cell differentiation	3	0.955805	1.40735	0.0124302	0.240848	0.225232	374	tags=33%, list=2%, signal=33%	LAMB2
GO:0072313	metanephric glomerular epithelial cell development	3	0.955805	1.40735	0.0124302	0.240848	0.225232	374	tags=33%, list=2%, signal=33%	LAMB2
GO:0018094	protein polyglycylation	3	0.95501	1.40618	0.0124302	0.240848	0.225232	532	tags=33%, list=3%, signal=32%	TTLL3
GO:2001205	negative regulation of osteoclast development	4	0.9418	1.45911	0.0125511	0.242811	0.227068	570	tags=50%, list=4%, signal=48%	FBN1/FBXW7
GO:0044848	biological phase	11	0.831822	1.59017	0.0126224	0.243432	0.227649	1333	tags=27%, list=8%, signal=25%	CTNNB1/SYCP2/SYCP2L
GO:1903825	organic acid transmembrane transport	155	-0.443197	-1.37632	0.012615	0.243432	0.227649	2426	tags=17%, list=15%, signal=14%	SLC17A5/SLC25A12/SLC16A1/SLC7A14/SLC3A1/IRS2/SLC16A12/SLC25A13/SLC38A4/SLC38A2/SLC38A9/LRRC8A/ATP1A2/SLC3A2/MPC2/SLC25A11/CLN8/LRRC8C/MPC1/ARL6IP1/ARL6IP5/SLC1A3/AGT/SLC25A21/SLC1A1/CD36
GO:0008637	apoptotic mitochondrial changes	103	-0.487075	-1.43508	0.012665	0.243875	0.228063	2563	tags=32%, list=16%, signal=27%	PINK1/FAM162A/TIMM50/EYA2/PRKN/BAD/ATG3/VPS35/ACAA2/SLC35F6/NDUFS1/GHITM/BNIP3/PDCD5/CLU/MFF/IER3/BAX/GCLM/NMT1/FIS1/SLC25A5/JTB/ERBB4/PRELID1/SOD2/VDAC2/BCL2L1/ATP5IF1/HSPA1A/TNFSF10/CHCHD10/SLC25A4
GO:0055010	ventricular cardiac muscle tissue morphogenesis	45	-0.61168	-1.56856	0.0127365	0.244872	0.228996	1198	tags=27%, list=7%, signal=25%	RBPJ/BMPR1A/PKP2/ENG/MYH6/TNNT2/TNNI3/TPM1/MYL3/RYR2/TNNC1/MYL2
GO:0010714	positive regulation of collagen metabolic process	27	-0.699509	-1.64944	0.0127717	0.245169	0.229273	1040	tags=26%, list=6%, signal=24%	VSIR/ENG/VIM/RUNX1/CREB3L1/CCN2/RGCC
GO:0007076	mitotic chromosome condensation	19	0.732881	1.58824	0.0128458	0.245453	0.229539	3311	tags=53%, list=20%, signal=42%	TTN/BAZ1B/AKAP8L/SMARCA5/SMC4/TENT4A/AKAP8/KMT5A/CHMP1A/NCAPD3
GO:0033384	geranyl diphosphate biosynthetic process	2	-0.977397	-1.35144	0.0128363	0.245453	0.229539	311	tags=100%, list=2%, signal=98%	FDPS
GO:0050863	regulation of T cell activation	337	-0.385144	-1.28291	0.0128204	0.245453	0.229539	1052	tags=18%, list=6%, signal=17%	KITLG/SOCS1/PAG1/IRF1/RHOA/DPP4/PRNP/VSIG4/GPNMB/DOCK8/ARG2/RASGRP1/IL15/SYK/HLA-DMA/METTL3/ITCH/TGFBR2/DHPS/IL7/HLA-DRB5/HMGB1/IL18/PTPRC/CEBPB/VSIR/SELENOK/ANXA1/SOX4/ITPKB/RIPOR2/NDFIP1/JUNB/CEACAM1/PRELID1/XBP1/RUNX1/TCF7/PRDX2/MAP3K8/EFNB1/IL6ST/NCK1/SOD1/CAV1/PDE5A/FOXO3/CD81/IGFBP2/RPS3/CD74/ZBTB16/LGALS3/CCL21/HES1/CCL2/LGALS1/ACTB/B2M
GO:0002317	plasma cell differentiation	8	-0.891863	-1.58944	0.0129012	0.246134	0.230175	719	tags=38%, list=4%, signal=36%	XBP1/ITM2A/LGALS1
GO:0006661	phosphatidylinositol biosynthetic process	126	0.468304	1.40561	0.0129299	0.246302	0.230333	3156	tags=37%, list=19%, signal=30%	INPP5D/PIP5K1C/PIK3C2B/PLCG2/SYNJ2/PIK3R3/SMG1/EFR3A/BMX/TTC7B/PI4KA/MTMR2/MTMR1/PIKFYVE/INPP4A/PIP4K2B/SYNJ1/INPP1/SH3YL1/INPPL1/FGF2/PIGG/ATM/INPP5E/PITPNM1/SOCS4/OCRL/PIK3CB/PIK3R6/PIK3C3/INPP5F/PITPNM2/PIGZ/PIGN/SACM1L/DPM1/IPMK/MTMR6/PIGU/IMPA1/PIGL/PIK3R4/PGAP1/FIG4/MBOAT7/SOCS6
GO:0048841	regulation of axon extension involved in axon guidance	34	0.637178	1.55918	0.0130157	0.247292	0.231259	3219	tags=41%, list=20%, signal=33%	VEGFA/SEMA4C/SEMA3G/SEMA3F/SEMA6C/BMPR2/PLXNA4/SEMA6B/SEMA6A/HDAC6/SEMA6D/PLXNA3/SEMA3B/RYK
GO:1904783	positive regulation of NMDA glutamate receptor activity	6	-0.915896	-1.54339	0.0130416	0.247292	0.231259	555	tags=50%, list=3%, signal=48%	PINK1/IFNGR2/CCL2
GO:0001764	neuron migration	157	0.449477	1.38302	0.0130227	0.247292	0.231259	3065	tags=29%, list=19%, signal=24%	SH3RF1/VEGFA/FGFR1/CTNNB1/NRP2/FYN/PCM1/NAV1/DISC1/ULK4/NIPBL/ADGRG1/ACAP3/USP9X/MEF2C/DAB2IP/PAFAH1B1/GATA2/DCLK1/LHX6/NRG3/NR4A2/NDE1/PHACTR1/ARHGEF2/PLXNB2/ITGA3/UNK/UNC5C/TOP2B/NSMF/SEMA6A/DAB1/CRK/TUBGCP2/PEX13/KIAA0319L/NDEL1/LRP12/ADGRL3/ZMIZ1/ZNF609/ALKBH1/PLXNA3/FLRT2/DNAAF4
GO:0080154	regulation of fertilization	14	0.786005	1.59751	0.0131235	0.248088	0.232003	263	tags=14%, list=2%, signal=14%	PLCB1/MYH9
GO:0021795	cerebral cortex cell migration	44	0.599486	1.54167	0.0131231	0.248088	0.232003	2808	tags=39%, list=17%, signal=32%	CTNNB1/LAMB1/DISC1/ADGRG1/DAB2IP/PAFAH1B1/WDR47/LHX6/SUN1/RTN4/BMERB1/DAB1/PEX13/DIXDC1/NDEL1/ZMIZ1/GLI3
GO:0055094	response to lipoprotein particle	29	-0.672393	-1.59982	0.0131493	0.248199	0.232107	922	tags=38%, list=6%, signal=36%	LPL/ABCA1/CES1/SYK/PPARG/TLR4/APOE/CD9/CDH13/CD81/CD36
GO:0097168	mesenchymal stem cell proliferation	6	0.912257	1.52914	0.0132508	0.249734	0.233542	1158	tags=33%, list=7%, signal=31%	VEGFC/LTBP3

## Sheet: Mice GSEA EC
ID	Description	setSize	enrichmentScore	NES	pvalue	p.adjust	qvalue	rank	leading_edge	core_enrichment
GO:0002181	cytoplasmic translation	150	-0.88256	-2.48271	1e-10	6.21e-08	5.91105e-08	717	tags=61%, list=4%, signal=59%	EIF4A2/EIF3G/YBX1/RPS27/RACK1/NCK1/EIF4A1/RPL22/RPL12/EIF3K/RPS12/PABPC1/EIF3F/RPL10A/DRG1/RPL5/CNBP/RPSA/RPL36A/RPL30/RPS20/RPL22L1/RPL4/RPS10/RPS26/RPL17/RPL7A/UBA52/RPS24/RPL28/RPL6/RPS2/RPS15A/RPL7/RPS13/RPL3/RPS3A/RPL39/RPS25/RPS21/RPL31/RPL10/RPS9/RPL23/RPL38/RPL21/RPL35/RPS7/RPS17/RPL15/RPS11/RPL27/RPL26/RPS4X/RPLP2/RPL18/RPL8/RPL11/RPL9/RPL36/RPS8/RPL35A/RPL14/RPL27A/RPS27A/RPL24/RPL13A/R…
GO:0006119	oxidative phosphorylation	124	-0.884484	-2.44409	1e-10	6.21e-08	5.91105e-08	1010	tags=62%, list=6%, signal=59%	COX7A2L/NDUFA9/SDHA/NDUFV1/NDUFS3/NDUFS8/ATP5F1C/UQCC2/UQCRC1/SDHB/ISCU/UQCC3/NDUFV2/RHOA/CYC1/ATP5F1A/NDUFA12/NDUFB5/NDUFAB1/NDUFB3/NDUFV3/NDUFA8/NDUFB6/NDUFC1/UQCRFS1/NDUFS5/PARK7/NDUFB2/COX7B/ATP5F1D/NDUFS6/NDUFA11/NDUFB4/NDUFB9/NDUFB10/NDUFC2/NDUFB8/NDUFA1/NDUFB11/ATP5PO/NDUFB7/CHCHD10/NDUFA7/ATP5F1B/NDUFA6/UQCRHL/CYCS/ATP5ME/NDUFA2/UQCR10/NDUFA3/NDUFA5/CHCHD2/ATP5PD/ATP5F1E/COX5A/COX7A1/UQCR…
GO:0009060	aerobic respiration	171	-0.829431	-2.36633	1e-10	6.21e-08	5.91105e-08	1027	tags=48%, list=6%, signal=45%	IDH2/COX7A2L/NDUFA9/SDHA/NDUFV1/NOP53/NDUFS3/NDUFS8/BLOC1S1/ATP5F1C/UQCC2/UQCRC1/SDHB/ISCU/UQCC3/NDUFV2/RHOA/CYC1/ATP5F1A/NDUFA12/MDH1/MDH2/NDUFB5/NDUFAB1/NDUFB3/NDUFV3/NDUFA8/NDUFB6/NDUFC1/UQCRFS1/NDUFS5/PARK7/NDUFB2/COX7B/ATP5F1D/NDUFS6/NDUFA11/NDUFB4/NDUFB9/NDUFB10/NDUFC2/NDUFB8/NDUFA1/NDUFB11/ATP5PO/NDUFB7/CHCHD10/NDUFA7/ATP5F1B/NDUFA6/UQCRHL/CYCS/ATP5ME/NDUFA2/UQCR10/NDUFA3/NDUFA5/CHCHD2/ATP…
GO:0022904	respiratory electron transport chain	104	-0.875444	-2.35957	1e-10	6.21e-08	5.91105e-08	1010	tags=61%, list=6%, signal=57%	COX7A2L/NDUFA9/ETFA/SDHA/NDUFV1/NDUFS3/NDUFS8/SOD2/UQCRC1/SDHB/ISCU/UQCC3/NDUFV2/CYC1/NDUFA12/NDUFB5/NDUFAB1/NDUFB3/NDUFV3/NDUFA8/NDUFB6/NDUFC1/UQCRFS1/ETFB/NDUFS5/PARK7/NDUFB2/COX7B/NDUFS6/NDUFB4/NDUFB9/NDUFB10/NDUFC2/NDUFB8/NDUFA1/NDUFB7/NDUFA7/NDUFA6/UQCRHL/CYCS/NDUFA2/UQCR10/NDUFA3/NDUFA5/CHCHD2/COX5A/COX7A1/UQCRQ/COX7A2/COX8A/COX5B/COX7C/COX6A2/UQCRB/COX6B1/NDUFA4/UQCR11/COX6A1/COX6C/COX4I1/…
GO:0042773	ATP synthesis coupled electron transport	83	-0.899453	-2.35596	1e-10	6.21e-08	5.91105e-08	1010	tags=71%, list=6%, signal=67%	COX7A2L/NDUFA9/SDHA/NDUFV1/NDUFS3/NDUFS8/UQCRC1/SDHB/ISCU/UQCC3/NDUFV2/CYC1/NDUFA12/NDUFB5/NDUFAB1/NDUFB3/NDUFV3/NDUFA8/NDUFB6/NDUFC1/UQCRFS1/NDUFS5/PARK7/NDUFB2/COX7B/NDUFS6/NDUFB4/NDUFB9/NDUFB10/NDUFC2/NDUFB8/NDUFA1/NDUFB7/NDUFA7/NDUFA6/UQCRHL/CYCS/NDUFA2/UQCR10/NDUFA3/NDUFA5/CHCHD2/COX5A/COX7A1/UQCRQ/COX7A2/COX8A/COX5B/COX7C/COX6A2/UQCRB/COX6B1/NDUFA4/UQCR11/COX6A1/COX6C/COX4I1/COQ9/NDUFS7
GO:0042775	mitochondrial ATP synthesis coupled electron transport	83	-0.899453	-2.35596	1e-10	6.21e-08	5.91105e-08	1010	tags=71%, list=6%, signal=67%	COX7A2L/NDUFA9/SDHA/NDUFV1/NDUFS3/NDUFS8/UQCRC1/SDHB/ISCU/UQCC3/NDUFV2/CYC1/NDUFA12/NDUFB5/NDUFAB1/NDUFB3/NDUFV3/NDUFA8/NDUFB6/NDUFC1/UQCRFS1/NDUFS5/PARK7/NDUFB2/COX7B/NDUFS6/NDUFB4/NDUFB9/NDUFB10/NDUFC2/NDUFB8/NDUFA1/NDUFB7/NDUFA7/NDUFA6/UQCRHL/CYCS/NDUFA2/UQCR10/NDUFA3/NDUFA5/CHCHD2/COX5A/COX7A1/UQCRQ/COX7A2/COX8A/COX5B/COX7C/COX6A2/UQCRB/COX6B1/NDUFA4/UQCR11/COX6A1/COX6C/COX4I1/COQ9/NDUFS7
GO:0045333	cellular respiration	216	-0.79403	-2.33206	1e-10	6.21e-08	5.91105e-08	1349	tags=44%, list=8%, signal=41%	GHITM/SDHD/NDUFA10/SUCLG1/PRELID1/MRPS36/NDUFS2/NUPR1/MTLN/IDH2/COX7A2L/NDUFA9/ETFA/SDHA/NDUFV1/NOP53/NDUFS3/CISD1/NDUFS8/BLOC1S1/SOD2/ATP5F1C/UQCC2/UQCRC1/SDHB/ISCU/UQCC3/NDUFV2/RHOA/CYC1/ATP5F1A/NDUFA12/MDH1/MDH2/NDUFB5/NDUFAB1/NDUFB3/NDUFV3/NDUFA8/NDUFB6/NDUFC1/UQCRFS1/ETFB/NDUFS5/PARK7/NDUFB2/COX7B/ATP5F1D/NDUFS6/NDUFA11/NDUFB4/NDUFB9/NDUFB10/NDUFC2/NDUFB8/NDUFA1/NDUFB11/ATP5PO/NDUFB7/CHCHD10…
GO:0019646	aerobic electron transport chain	76	-0.902089	-2.33162	1e-10	6.21e-08	5.91105e-08	1010	tags=75%, list=6%, signal=71%	COX7A2L/NDUFA9/SDHA/NDUFV1/NDUFS3/NDUFS8/UQCRC1/SDHB/ISCU/UQCC3/NDUFV2/CYC1/NDUFB5/NDUFAB1/NDUFB3/NDUFV3/NDUFA8/NDUFB6/NDUFC1/UQCRFS1/NDUFS5/PARK7/NDUFB2/COX7B/NDUFS6/NDUFB4/NDUFB9/NDUFB10/NDUFC2/NDUFB8/NDUFA1/NDUFB7/NDUFA7/NDUFA6/UQCRHL/CYCS/NDUFA2/UQCR10/NDUFA3/NDUFA5/COX5A/COX7A1/UQCRQ/COX7A2/COX8A/COX5B/COX7C/COX6A2/UQCRB/COX6B1/NDUFA4/UQCR11/COX6A1/COX6C/COX4I1/COQ9/NDUFS7
GO:0022900	electron transport chain	152	-0.826299	-2.32158	1e-10	6.21e-08	5.91105e-08	1010	tags=44%, list=6%, signal=42%	COX7A2L/NDUFA9/ETFA/SDHA/NDUFV1/NDUFS3/NDUFS8/SOD2/CYB5A/UQCRC1/SDHB/ISCU/UQCC3/NDUFV2/ALDH2/CYC1/NDUFA12/NDUFB5/NDUFAB1/NDUFB3/DEGS1/NDUFV3/NDUFA8/NDUFB6/NDUFC1/UQCRFS1/ETFB/NDUFS5/PARK7/NDUFB2/COX7B/NDUFS6/NDUFB4/NDUFB9/CYBA/NDUFB10/NDUFC2/NDUFB8/NDUFA1/NDUFB7/NDUFA7/NDUFA6/UQCRHL/CYCS/NDUFA2/UQCR10/NDUFA3/NDUFA5/CHCHD2/COX5A/COX7A1/UQCRQ/COX7A2/COX8A/COX5B/COX7C/COX6A2/UQCRB/COX6B1/NDUFA4/UQCR…
GO:0015986	ATP synthesis coupled proton transport	59	-0.905641	-2.25332	1e-10	6.21e-08	5.91105e-08	983	tags=88%, list=6%, signal=83%	SDHD/NDUFA10/ATP6V1A/NDUFS2/NDUFA9/SDHA/NDUFV1/NDUFS3/NDUFS8/ATP5F1C/SDHB/NDUFV2/ATP5F1A/NDUFA12/ATP5MC2/NDUFB5/NDUFAB1/NDUFB3/NDUFV3/NDUFA8/NDUFB6/NDUFC1/NDUFS5/NDUFB2/ATP5F1D/ATP5MC3/NDUFS6/NDUFA11/NDUFB4/ATP6V0C/NDUFB9/NDUFB10/NDUFC2/NDUFB8/NDUFA1/NDUFB11/ATP5PO/NDUFB7/NDUFA7/ATP5F1B/NDUFA6/ATP5ME/NDUFA2/NDUFA3/NDUFA5/ATP5PD/ATP5F1E/NDUFA13/ATP5MF/ATP5MG/ATP5PF/NDUFS7
GO:0042776	mitochondrial ATP synthesis coupled proton transport	54	-0.911583	-2.22711	1e-10	6.21e-08	5.91105e-08	983	tags=83%, list=6%, signal=79%	NDUFA9/SDHA/NDUFV1/NDUFS3/NDUFS8/ATP5F1C/SDHB/NDUFV2/ATP5F1A/NDUFA12/NDUFB5/NDUFAB1/NDUFB3/NDUFV3/NDUFA8/NDUFB6/NDUFC1/NDUFS5/NDUFB2/ATP5F1D/NDUFS6/NDUFA11/NDUFB4/NDUFB9/NDUFB10/NDUFC2/NDUFB8/NDUFA1/NDUFB11/ATP5PO/NDUFB7/NDUFA7/ATP5F1B/NDUFA6/ATP5ME/NDUFA2/NDUFA3/NDUFA5/ATP5PD/ATP5F1E/NDUFA13/ATP5MF/ATP5MG/ATP5PF/NDUFS7
GO:1902600	proton transmembrane transport	120	-0.80133	-2.20247	1e-10	6.21e-08	5.91105e-08	1010	tags=32%, list=6%, signal=31%	COX7A2L/ATP6AP1/ATP6AP2/ATP5F1C/CYB5A/UQCRC1/CYC1/ATP5F1A/ATP5MC2/SLC25A5/ATP6V1F/ATP6V0E1/UQCRFS1/PARK7/COX7B/COX17/ATP5F1D/ATP6V1G1/RNASEK/ATP5MC3/ATP6V0C/ATP5PO/ATP5F1B/ATP5ME/UQCR10/ATP5PD/ATP5F1E/COX5A/COX7A1/ATP5MF/SLC25A4/COX8A/ATP5MG/COX5B/ATP5PF/COX6B1/NDUFA4/COX4I1/NDUFS7
GO:0015980	energy derivation by oxidation of organic compounds	301	-0.722889	-2.20097	1e-10	6.21e-08	5.91105e-08	1349	tags=35%, list=8%, signal=33%	GHITM/SDHD/ACADVL/NDUFA10/SUCLG1/PRELID1/MRPS36/NDUFS2/NUPR1/POMC/SELENOS/IL6ST/MTLN/IDH2/COX7A2L/NDUFA9/NR1D1/ETFA/SDHA/NDUFV1/NOP53/GABARAPL1/NDUFS3/IGF2/CISD1/NDUFS8/BLOC1S1/SOD2/PPP1CA/ATP5F1C/UQCC2/UQCRC1/SDHB/ISCU/UQCC3/NDUFV2/RHOA/CYC1/ATP5F1A/NDUFA12/MDH1/MDH2/NDUFB5/NDUFAB1/NDUFB3/NDUFV3/NDUFA8/NDUFB6/NDUFC1/UQCRFS1/ETFB/NDUFS5/PARK7/NDUFB2/COX7B/ATP5F1D/NDUFS6/NDUFA11/NDUFB4/NDUFB9/CAVI…
GO:0009206	purine ribonucleoside triphosphate biosynthetic process	94	-0.824075	-2.18795	1e-10	6.21e-08	5.91105e-08	1445	tags=65%, list=9%, signal=59%	VCP/NME1/TGFB1/SDHC/SDHD/NDUFA10/ATP6V1A/NDUFS2/NDUFA9/ENO1/SDHA/NDUFV1/NDUFS3/NDUFS8/ATP5F1C/SDHB/UQCC3/NDUFV2/H19/ATP5F1A/NDUFA12/ATP5MC2/NDUFB5/NDUFAB1/NDUFB3/NDUFV3/NDUFA8/NDUFB6/NDUFC1/NDUFS5/NDUFB2/ATP5F1D/ATP5MC3/NDUFS6/NDUFA11/NDUFB4/ATP6V0C/NDUFB9/NDUFB10/NDUFC2/NDUFB8/NDUFA1/NDUFB11/ATP5PO/NDUFB7/NDUFA7/ATP5F1B/NDUFA6/NME2/ATP5ME/NDUFA2/NDUFA3/NDUFA5/ATP5PD/ATP5F1E/NDUFA13/ATP5MF/ATP5MG…
GO:0006754	ATP biosynthetic process	84	-0.829619	-2.17388	1e-10	6.21e-08	5.91105e-08	1445	tags=70%, list=9%, signal=64%	VCP/TGFB1/SDHC/SDHD/NDUFA10/ATP6V1A/NDUFS2/NDUFA9/ENO1/SDHA/NDUFV1/NDUFS3/NDUFS8/ATP5F1C/SDHB/UQCC3/NDUFV2/H19/ATP5F1A/NDUFA12/ATP5MC2/NDUFB5/NDUFAB1/NDUFB3/NDUFV3/NDUFA8/NDUFB6/NDUFC1/NDUFS5/NDUFB2/ATP5F1D/ATP5MC3/NDUFS6/NDUFA11/NDUFB4/ATP6V0C/NDUFB9/NDUFB10/NDUFC2/NDUFB8/NDUFA1/NDUFB11/ATP5PO/NDUFB7/NDUFA7/ATP5F1B/NDUFA6/ATP5ME/NDUFA2/NDUFA3/NDUFA5/ATP5PD/ATP5F1E/NDUFA13/ATP5MF/ATP5MG/ATP5PF/PP…
GO:0009201	ribonucleoside triphosphate biosynthetic process	100	-0.811686	-2.17264	1e-10	6.21e-08	5.91105e-08	1445	tags=61%, list=9%, signal=56%	VCP/NME1/TGFB1/SDHC/SDHD/NDUFA10/ATP6V1A/NDUFS2/NDUFA9/ENO1/SDHA/NDUFV1/NDUFS3/NDUFS8/ATP5F1C/SDHB/UQCC3/NDUFV2/H19/ATP5F1A/NDUFA12/ATP5MC2/NDUFB5/NDUFAB1/NDUFB3/NDUFV3/NDUFA8/NDUFB6/NDUFC1/NDUFS5/NDUFB2/ATP5F1D/ATP5MC3/NDUFS6/NDUFA11/NDUFB4/ATP6V0C/NDUFB9/NDUFB10/NDUFC2/NDUFB8/NDUFA1/NDUFB11/ATP5PO/NDUFB7/NDUFA7/ATP5F1B/NDUFA6/NME2/ATP5ME/NDUFA2/NDUFA3/NDUFA5/ATP5PD/ATP5F1E/NDUFA13/ATP5MF/ATP5MG…
GO:0009145	purine nucleoside triphosphate biosynthetic process	95	-0.81765	-2.17253	1e-10	6.21e-08	5.91105e-08	1445	tags=64%, list=9%, signal=59%	VCP/NME1/TGFB1/SDHC/SDHD/NDUFA10/ATP6V1A/NDUFS2/NDUFA9/ENO1/SDHA/NDUFV1/NDUFS3/NDUFS8/ATP5F1C/SDHB/UQCC3/NDUFV2/H19/ATP5F1A/NDUFA12/ATP5MC2/NDUFB5/NDUFAB1/NDUFB3/NDUFV3/NDUFA8/NDUFB6/NDUFC1/NDUFS5/NDUFB2/ATP5F1D/ATP5MC3/NDUFS6/NDUFA11/NDUFB4/ATP6V0C/NDUFB9/NDUFB10/NDUFC2/NDUFB8/NDUFA1/NDUFB11/ATP5PO/NDUFB7/NDUFA7/ATP5F1B/NDUFA6/NME2/ATP5ME/NDUFA2/NDUFA3/NDUFA5/ATP5PD/ATP5F1E/NDUFA13/ATP5MF/ATP5MG…
GO:0009142	nucleoside triphosphate biosynthetic process	111	-0.801065	-2.16664	1e-10	6.21e-08	5.91105e-08	1445	tags=56%, list=9%, signal=51%	VCP/NME1/TGFB1/SDHC/AK1/SDHD/NDUFA10/ATP6V1A/NDUFS2/NDUFA9/ENO1/SDHA/NDUFV1/NDUFS3/NDUFS8/ATP5F1C/SDHB/UQCC3/NDUFV2/H19/ATP5F1A/NDUFA12/ATP5MC2/NDUFB5/NDUFAB1/NDUFB3/NDUFV3/NDUFA8/NDUFB6/NDUFC1/NDUFS5/NDUFB2/ATP5F1D/ATP5MC3/NDUFS6/NDUFA11/NDUFB4/ATP6V0C/NDUFB9/NDUFB10/NDUFC2/NDUFB8/NDUFA1/NDUFB11/ATP5PO/NDUFB7/NDUFA7/ATP5F1B/NDUFA6/NME2/ATP5ME/NDUFA2/NDUFA3/NDUFA5/ATP5PD/ATP5F1E/NDUFA13/ATP5MF/AT…
GO:0006091	generation of precursor metabolites and energy	461	-0.652783	-2.07232	1e-10	6.21e-08	5.91105e-08	1372	tags=29%, list=8%, signal=28%	IDH3G/SDHAF4/SLC25A51/PKM/VCP/PGK1/SDHC/ZBTB7A/GHITM/SDHD/TKT/ACADVL/TALDO1/NDUFA10/SUCLG1/PRELID1/MRPS36/NDUFS2/PHB2/NUPR1/POMC/EIF6/SELENOS/IL6ST/MTLN/IDH2/COX7A2L/PGAM1/NDUFA9/NR1D1/ETFA/ENO1/IER3/SDHA/NDUFV1/NOP53/GABARAPL1/NDUFS3/TPI1/IGF2/CISD1/NDUFS8/BLOC1S1/SOD2/PPP1CA/ATP5F1C/UQCC2/PGAM2/CYB5A/UQCRC1/SDHB/ISCU/UQCC3/NDUFV2/RHOA/ADH1A/DDIT4/ALDH2/CYC1/ATP5F1A/LDHA/NDUFA12/MDH1/MDH2/NDUFB5…
GO:0009205	purine ribonucleoside triphosphate metabolic process	217	-0.679099	-1.99975	1e-10	6.21e-08	5.91105e-08	1466	tags=38%, list=9%, signal=35%	PKM/GNAI3/VCP/NME1/PGK1/TGFB1/SDHC/AK1/ZBTB7A/SDHD/NDUFA10/ATP6V1A/NDUFS2/NUPR1/EIF6/PGAM1/NDUFA9/ENO1/IER3/SDHA/NDUFV1/NDUFS3/RAN/TPI1/NDUFS8/ATP5F1C/PGAM2/SDHB/UQCC3/NDUFV2/RHOA/DDIT4/H19/ATP5F1A/LDHA/NDUFA12/ATP5MC2/NDUFB5/NDUFAB1/NDUFB3/NDUFV3/NDUFA8/NDUFB6/NDUFC1/NDUFS5/NDUFB2/HSPA8/ATP5F1D/ATP5MC3/ATP5IF1/NDUFS6/NDUFA11/NDUFB4/ATP6V0C/NDUFB9/NDUFB10/NDUFC2/NDUFB8/NDUFA1/GAPDH/NDUFB11/ATP5PO…
GO:0009144	purine nucleoside triphosphate metabolic process	222	-0.671297	-1.9819	1.82864e-10	1.08151e-07	1.02945e-07	1466	tags=37%, list=9%, signal=34%	PKM/GNAI3/VCP/NME1/PGK1/TGFB1/SDHC/AK1/ZBTB7A/SDHD/NDUFA10/ATP6V1A/NDUFS2/NUPR1/EIF6/PGAM1/NDUFA9/ENO1/IER3/SDHA/NDUFV1/NDUFS3/RAN/TPI1/NDUFS8/ATP5F1C/PGAM2/SDHB/UQCC3/NDUFV2/RHOA/DDIT4/H19/ATP5F1A/LDHA/NDUFA12/ATP5MC2/NDUFB5/NDUFAB1/NDUFB3/NDUFV3/NDUFA8/NDUFB6/NDUFC1/NDUFS5/NDUFB2/HSPA8/ATP5F1D/ATP5MC3/ATP5IF1/NDUFS6/NDUFA11/NDUFB4/ATP6V0C/NDUFB9/NDUFB10/NDUFC2/NDUFB8/NDUFA1/GAPDH/NDUFB11/ATP5PO…
GO:0009199	ribonucleoside triphosphate metabolic process	224	-0.67206	-1.98922	3.05347e-10	1.72382e-07	1.64084e-07	1466	tags=37%, list=9%, signal=34%	PKM/GNAI3/VCP/NME1/PGK1/TGFB1/SDHC/AK1/ZBTB7A/SDHD/NDUFA10/ATP6V1A/NDUFS2/NUPR1/EIF6/PGAM1/NDUFA9/ENO1/IER3/SDHA/NDUFV1/NDUFS3/RAN/TPI1/NDUFS8/ATP5F1C/PGAM2/SDHB/UQCC3/NDUFV2/RHOA/DDIT4/H19/ATP5F1A/LDHA/NDUFA12/ATP5MC2/NDUFB5/NDUFAB1/NDUFB3/NDUFV3/NDUFA8/NDUFB6/NDUFC1/NDUFS5/NDUFB2/HSPA8/ATP5F1D/ATP5MC3/ATP5IF1/NDUFS6/NDUFA11/NDUFB4/ATP6V0C/NDUFB9/NDUFB10/NDUFC2/NDUFB8/NDUFA1/GAPDH/NDUFB11/ATP5PO…
GO:0046034	ATP metabolic process	193	-0.69244	-2.01628	3.29049e-10	1.77686e-07	1.69133e-07	1466	tags=40%, list=9%, signal=37%	PKM/VCP/PGK1/TGFB1/SDHC/AK1/ZBTB7A/SDHD/NDUFA10/ATP6V1A/NDUFS2/NUPR1/EIF6/PGAM1/NDUFA9/ENO1/IER3/SDHA/NDUFV1/NDUFS3/TPI1/NDUFS8/ATP5F1C/PGAM2/SDHB/UQCC3/NDUFV2/DDIT4/H19/ATP5F1A/LDHA/NDUFA12/ATP5MC2/NDUFB5/NDUFAB1/NDUFB3/NDUFV3/NDUFA8/NDUFB6/NDUFC1/NDUFS5/NDUFB2/HSPA8/ATP5F1D/ATP5MC3/ATP5IF1/NDUFS6/NDUFA11/NDUFB4/ATP6V0C/NDUFB9/NDUFB10/NDUFC2/NDUFB8/NDUFA1/GAPDH/NDUFB11/ATP5PO/NDUFB7/NDUFA7/ATP5F…
GO:0009141	nucleoside triphosphate metabolic process	241	-0.660469	-1.97735	4.60222e-10	2.38165e-07	2.267e-07	1466	tags=34%, list=9%, signal=32%	PKM/GNAI3/VCP/NME1/PGK1/TGFB1/SDHC/AK1/ZBTB7A/SDHD/NDUFA10/ATP6V1A/NDUFS2/NUPR1/EIF6/PGAM1/NDUFA9/ENO1/IER3/SDHA/NDUFV1/NDUFS3/RAN/TPI1/NDUFS8/SMPDL3A/ATP5F1C/PGAM2/SDHB/UQCC3/NDUFV2/RHOA/DDIT4/H19/ATP5F1A/LDHA/NDUFA12/ATP5MC2/NDUFB5/NDUFAB1/NDUFB3/NDUFV3/NDUFA8/NDUFB6/NDUFC1/NDUFS5/NDUFB2/HSPA8/ATP5F1D/ATP5MC3/ATP5IF1/NDUFS6/NDUFA11/NDUFB4/ATP6V0C/NDUFB9/NDUFB10/NDUFC2/NDUFB8/NDUFA1/GAPDH/NDUFB1…
GO:0009152	purine ribonucleotide biosynthetic process	190	-0.687352	-1.99553	6.52674e-10	3.24248e-07	3.08639e-07	1445	tags=34%, list=9%, signal=32%	VCP/NME1/TGFB1/SDHC/AK1/SDHD/NDUFA10/ATP6V1A/APRT/NDUFS2/NDUFA9/ENO1/SDHA/NDUFV1/NDUFS3/NDUFS8/NPPB/ATP5F1C/SDHB/UQCC3/NDUFV2/H19/ATP5F1A/NDUFA12/ATP5MC2/NDUFB5/NDUFAB1/NDUFB3/NDUFV3/NDUFA8/NDUFB6/NDUFC1/NDUFS5/NPPA/NDUFB2/ATP5F1D/ATP5MC3/NDUFS6/NDUFA11/NDUFB4/ATP6V0C/NDUFB9/NDUFB10/NDUFC2/NDUFB8/NDUFA1/NDUFB11/ATP5PO/NDUFB7/NDUFA7/ATP5F1B/NDUFA6/NME2/ATP5ME/NDUFA2/NDUFA3/NDUFA5/ATP5PD/ATP5F1E/ND…
GO:0009260	ribonucleotide biosynthetic process	204	-0.674152	-1.97304	9.41022e-10	4.49519e-07	4.27879e-07	1445	tags=32%, list=9%, signal=30%	VCP/NME1/TGFB1/SDHC/AK1/SDHD/NDUFA10/ATP6V1A/APRT/RFK/NDUFS2/NDUFA9/ENO1/SDHA/NDUFV1/NDUFS3/NDUFS8/NPPB/ATP5F1C/SDHB/UQCC3/NDUFV2/H19/ATP5F1A/NDUFA12/ATP5MC2/NDUFB5/NDUFAB1/NDUFB3/NDUFV3/NDUFA8/NDUFB6/NDUFC1/NDUFS5/NPPA/NDUFB2/ATP5F1D/ATP5MC3/NDUFS6/NDUFA11/NDUFB4/ATP6V0C/NDUFB9/NDUFB10/NDUFC2/NDUFB8/NDUFA1/NDUFB11/ATP5PO/NDUFB7/NDUFA7/ATP5F1B/NDUFA6/NME2/ATP5ME/NDUFA2/NDUFA3/NDUFA5/ATP5PD/ATP5F1…
GO:0006164	purine nucleotide biosynthetic process	234	-0.649864	-1.94073	1.29916e-09	5.97615e-07	5.68846e-07	1445	tags=28%, list=9%, signal=26%	VCP/NME1/TGFB1/SDHC/AK1/SDHD/NDUFA10/ATP6V1A/APRT/NDUFS2/GUK1/NDUFA9/ENO1/SDHA/NDUFV1/NDUFS3/NDUFS8/NPPB/ATP5F1C/SDHB/UQCC3/NDUFV2/H19/ATP5F1A/NDUFA12/ATP5MC2/NDUFB5/NDUFAB1/NDUFB3/NDUFV3/NDUFA8/NDUFB6/NDUFC1/NDUFS5/NPPA/NDUFB2/ATP5F1D/ATP5MC3/NDUFS6/NDUFA11/NDUFB4/ATP6V0C/NDUFB9/NDUFB10/NDUFC2/NDUFB8/NDUFA1/NDUFB11/ATP5PO/NDUFB7/NDUFA7/ATP5F1B/NDUFA6/NME2/ATP5ME/NDUFA2/NDUFA3/NDUFA5/ATP5PD/ATP5F…
GO:0046390	ribose phosphate biosynthetic process	211	-0.672643	-1.97471	1.38187e-09	6.12957e-07	5.83449e-07	1445	tags=32%, list=9%, signal=29%	VCP/NME1/TGFB1/SDHC/AK1/SDHD/TKT/NDUFA10/ATP6V1A/APRT/RFK/NDUFS2/NDUFA9/ENO1/SDHA/NDUFV1/NDUFS3/NDUFS8/NPPB/ATP5F1C/SDHB/UQCC3/NDUFV2/H19/ATP5F1A/NDUFA12/ATP5MC2/NDUFB5/NDUFAB1/NDUFB3/NDUFV3/NDUFA8/NDUFB6/NDUFC1/NDUFS5/NPPA/NDUFB2/ATP5F1D/ATP5MC3/NDUFS6/NDUFA11/NDUFB4/ATP6V0C/NDUFB9/NDUFB10/NDUFC2/NDUFB8/NDUFA1/NDUFB11/ATP5PO/NDUFB7/NDUFA7/ATP5F1B/NDUFA6/NME2/ATP5ME/NDUFA2/NDUFA3/NDUFA5/ATP5PD/AT…
GO:0006120	mitochondrial electron transport, NADH to ubiquinone	41	-0.911791	-2.10681	1.45666e-09	6.23851e-07	5.93819e-07	983	tags=78%, list=6%, signal=74%	NDUFA9/NDUFV1/NDUFS3/NDUFS8/ISCU/NDUFV2/NDUFB5/NDUFAB1/NDUFB3/NDUFV3/NDUFA8/NDUFB6/NDUFC1/NDUFS5/PARK7/NDUFB2/NDUFS6/NDUFB4/NDUFB9/NDUFB10/NDUFC2/NDUFB8/NDUFA1/NDUFB7/NDUFA7/NDUFA6/NDUFA2/NDUFA3/NDUFA5/NDUFA4/COQ9/NDUFS7
GO:1901293	nucleoside phosphate biosynthetic process	265	-0.631053	-1.90458	1.77657e-09	7.35499e-07	7.00093e-07	1445	tags=25%, list=9%, signal=23%	VCP/NME1/TGFB1/SDHC/AK1/SDHD/NDUFA10/ATP6V1A/APRT/RFK/NDUFS2/GUK1/NDUFA9/ENO1/SDHA/NDUFV1/NDUFS3/NDUFS8/NPPB/ATP5F1C/SDHB/UQCC3/NDUFV2/H19/ATP5F1A/NDUFA12/ATP5MC2/NDUFB5/NDUFAB1/NDUFB3/NDUFV3/NDUFA8/NDUFB6/NDUFC1/NDUFS5/NPPA/NDUFB2/ATP5F1D/ATP5MC3/NDUFS6/NDUFA11/NDUFB4/ATP6V0C/NDUFB9/NDUFB10/NDUFC2/NDUFB8/NDUFA1/NDUFB11/ATP5PO/NDUFB7/NDUFA7/ATP5F1B/NDUFA6/NME2/ATP5ME/NDUFA2/NDUFA3/NDUFA5/ATP5PD/A…
GO:0010257	NADH dehydrogenase complex assembly	51	-0.871614	-2.09719	2.31598e-09	8.98889e-07	8.55617e-07	1298	tags=63%, list=8%, signal=58%	NDUFA10/NDUFAF3/NDUFS2/NDUFAF8/NDUFA9/NDUFS3/NDUFS8/NDUFA12/NDUFB5/NDUFAB1/NDUFB3/NDUFA8/NDUFB6/NDUFC1/NDUFS5/NDUFB2/NDUFA11/NDUFB4/NDUFB9/NDUFB10/NDUFC2/NDUFB8/NDUFA1/NDUFB11/NDUFB7/NDUFA6/TMEM126A/NDUFA2/NDUFA3/NDUFA5/NDUFA13/NDUFS7
GO:0032981	mitochondrial respiratory chain complex I assembly	51	-0.871614	-2.09719	2.31598e-09	8.98889e-07	8.55617e-07	1298	tags=63%, list=8%, signal=58%	NDUFA10/NDUFAF3/NDUFS2/NDUFAF8/NDUFA9/NDUFS3/NDUFS8/NDUFA12/NDUFB5/NDUFAB1/NDUFB3/NDUFA8/NDUFB6/NDUFC1/NDUFS5/NDUFB2/NDUFA11/NDUFB4/NDUFB9/NDUFB10/NDUFC2/NDUFB8/NDUFA1/NDUFB11/NDUFB7/NDUFA6/TMEM126A/NDUFA2/NDUFA3/NDUFA5/NDUFA13/NDUFS7
GO:0072522	purine-containing compound biosynthetic process	241	-0.646952	-1.93689	3.06659e-09	1.15415e-06	1.09859e-06	1445	tags=27%, list=9%, signal=25%	VCP/NME1/TGFB1/SDHC/AK1/SDHD/NDUFA10/ATP6V1A/APRT/NDUFS2/GUK1/NDUFA9/ENO1/SDHA/NDUFV1/NDUFS3/NDUFS8/NPPB/ATP5F1C/SDHB/UQCC3/NDUFV2/H19/ATP5F1A/NDUFA12/ATP5MC2/NDUFB5/NDUFAB1/NDUFB3/NDUFV3/NDUFA8/NDUFB6/NDUFC1/NDUFS5/NPPA/NDUFB2/ATP5F1D/ATP5MC3/NDUFS6/NDUFA11/NDUFB4/ATP6V0C/NDUFB9/NDUFB10/NDUFC2/NDUFB8/NDUFA1/NDUFB11/ATP5PO/NDUFB7/NDUFA7/ATP5F1B/NDUFA6/NME2/ATP5ME/NDUFA2/NDUFA3/NDUFA5/ATP5PD/ATP5F…
GO:0009165	nucleotide biosynthetic process	264	-0.631108	-1.90285	3.43107e-09	1.25335e-06	1.19301e-06	1445	tags=25%, list=9%, signal=24%	VCP/NME1/TGFB1/SDHC/AK1/SDHD/NDUFA10/ATP6V1A/APRT/RFK/NDUFS2/GUK1/NDUFA9/ENO1/SDHA/NDUFV1/NDUFS3/NDUFS8/NPPB/ATP5F1C/SDHB/UQCC3/NDUFV2/H19/ATP5F1A/NDUFA12/ATP5MC2/NDUFB5/NDUFAB1/NDUFB3/NDUFV3/NDUFA8/NDUFB6/NDUFC1/NDUFS5/NPPA/NDUFB2/ATP5F1D/ATP5MC3/NDUFS6/NDUFA11/NDUFB4/ATP6V0C/NDUFB9/NDUFB10/NDUFC2/NDUFB8/NDUFA1/NDUFB11/ATP5PO/NDUFB7/NDUFA7/ATP5F1B/NDUFA6/NME2/ATP5ME/NDUFA2/NDUFA3/NDUFA5/ATP5PD/A…
GO:0033108	mitochondrial respiratory chain complex assembly	88	-0.785222	-2.06792	5.61865e-09	1.99382e-06	1.89783e-06	1711	tags=56%, list=11%, signal=50%	SCO2/OXA1L/STMP1/SMIM20/SDHAF4/DMAC1/SDHAF1/NDUFA10/NDUFAF3/NDUFS2/CHCHD7/NDUFAF8/NDUFA9/NDUFS3/NDUFS8/COA3/TMEM223/UQCC2/COX20/UQCC3/PET100/NDUFA12/COX14/NDUFB5/NDUFAB1/NDUFB3/NDUFA8/NDUFB6/NDUFC1/UQCRFS1/NDUFS5/NDUFB2/COX17/NDUFA11/NDUFB4/NDUFB9/NDUFB10/NDUFC2/NDUFB8/NDUFA1/NDUFB11/NDUFB7/NDUFA6/TMEM126A/NDUFA2/NDUFA3/NDUFA5/NDUFA13/NDUFS7
GO:0042254	ribosome biogenesis	286	-0.602451	-1.82743	2.41388e-08	8.32789e-06	7.92699e-06	1962	tags=26%, list=12%, signal=23%	EXOSC7/LSM6/MPV17L2/RSL24D1/GAR1/EXOSC4/NPM3/UTP3/FRG1/RPP30/EXOSC3/EBNA1BP2/IMP4/EIF4A3/BRIX1/NGRN/POP7/RPL7L1/RRS1/C1QBP/NHP2/MRPL36/PIN4/FBL/FCF1/NGDN/DHX30/EIF6/GLUL/MRPL20/NPM1/GTPBP4/GTF2H5/RPS27/C1D/NOP53/RAN/EMG1/IMP3/SNU13/TRMT112/RPL5/WDR12/RBIS/RPSA/NOP10/RPS27L/RPS24/RPL6/RPL7/RPS25/RPS21/RPL10/RPS9/RPL38/RPL35/RPS7/RPS17/RPL27/RPL26/RPL11/RPS8/RPL35A/RPL14/RPS15/RPLP0/RPS16/RPL23A/RP…
GO:0007264	small GTPase mediated signal transduction	467	0.4952	1.65553	3.20382e-08	1.07545e-05	1.02367e-05	3062	tags=41%, list=19%, signal=34%	DOCK2/ARHGAP15/ITSN1/DOCK8/DOCK10/ARHGAP24/ARHGAP26/TRIO/ARHGAP22/ELMO1/KSR1/CGNL1/AUTS2/DOCK1/RASA3/ITPKB/ARHGAP17/CYTH1/DOCK6/ABL1/DAB2IP/RGL1/PREX1/SIPA1L1/MYO9B/RAPGEF1/DENND1A/CCDC88C/ARHGAP45/ABCA1/CYTH4/ARHGAP10/SIPA1L2/ARHGEF10/IQSEC1/DNM2/DOCK9/CYFIP1/RASA4B/FGD5/NISCH/PLEKHG5/PSD3/VAV2/NTN1/KALRN/PLCE1/GRB2/ABR/ARHGAP25/GNA12/RAF1/ARHGEF3/FGD2/STARD13/ARFGEF2/BCR/RALGAPA2/ARHGEF2/ARAP1/…
GO:0051056	regulation of small GTPase mediated signal transduction	290	0.5326	1.73117	2.41116e-07	7.88069e-05	7.50132e-05	2339	tags=39%, list=14%, signal=34%	DOCK2/ARHGAP15/ITSN1/DOCK8/ARHGAP24/ARHGAP26/TRIO/ARHGAP22/CGNL1/AUTS2/RASA3/ITPKB/ARHGAP17/CYTH1/ABL1/DAB2IP/PREX1/SIPA1L1/MYO9B/DENND1A/ARHGAP45/ABCA1/CYTH4/ARHGAP10/SIPA1L2/ARHGEF10/IQSEC1/DNM2/RASA4B/FGD5/PLEKHG5/PSD3/VAV2/KALRN/PLCE1/ABR/ARHGAP25/RAF1/ARHGEF3/FGD2/STARD13/ARFGEF2/BCR/RALGAPA2/ARHGEF2/ARAP1/ARHGAP28/MAPKAP1/ARHGAP6/NOTCH2/ARHGAP30/OBSCN/EPS8/CHN2/OPHN1/ARHGAP21/RIPOR2/SIPA1L3…
GO:0022613	ribonucleoprotein complex biogenesis	425	-0.536459	-1.68404	3.04458e-07	9.69581e-05	9.22905e-05	1434	tags=19%, list=9%, signal=18%	POP7/RPL7L1/RRS1/C1QBP/SNRPC/NHP2/MRPL36/PIN4/GEMIN7/FBL/EIF3I/FCF1/NGDN/LSM2/DHX30/EIF6/GLUL/MRPL20/NPM1/SNRPD1/SNRPD3/EIF3G/GTPBP4/GTF2H5/RPS27/C1D/NOP53/PSIP1/TSSC4/RAN/SNRPE/EMG1/LSM4/IMP3/SF3B6/SF3B5/HSP90AB1/SNU13/SNRPD2/EIF3K/TRMT112/EIF3F/RPL5/SNRPF/WDR12/RBIS/RPSA/SNRPB/NOP10/SNRPG/RPS27L/RPS24/RPL6/CELF2/RPL7/RPS25/RPS21/RPL10/RPS9/RPL38/RPL35/RPS7/RPS17/RPL27/RPL26/RPL11/RPS8/RPL35A/RP…
GO:0022604	regulation of cell morphogenesis	235	0.564035	1.77615	3.48846e-07	0.000108317	0.000103102	2825	tags=39%, list=17%, signal=32%	VEGFA/ARHGAP15/RREB1/PRKN/MACF1/FYN/PLXNA4/PLXND1/PARVA/EFNA5/CUX1/FBLIM1/CSF1R/CYFIP1/FGD5/BRWD1/STAU2/SMURF1/SLC23A2/DVL1/SPAG9/FMNL3/PTPRD/MYO10/FGD6/GNA12/FGD2/ITSN2/KIT/ARAP1/NEDD4L/HCK/CORO1C/EPS8/MARK2/PALM/ARHGEF7/SH3KBP1/RHOJ/TAOK2/FGD4/MYH9/GRIP1/NF2/CD44/DNMBP/SHROOM3/MOV10/MYH10/FMNL2/RHOQ/CFDP1/ARHGAP35/PTK2B/IL1RAPL1/PARVB/SH3D19/DHX36/PLXNC1/CAPZB/FBXW8/FAM171A1/ARHGEF18/DVL3/SEMA4…
GO:0006338	chromatin remodeling	316	0.518013	1.69177	4.23624e-07	0.000128327	0.000122149	3227	tags=39%, list=20%, signal=32%	ARID1B/SMYD3/BRD9/KMT2A/PRDM16/DYRK1A/DNMT3A/ARID1A/UBR2/RERE/HDAC4/BCOR/CHD2/SMARCA2/JARID2/CHD7/BICRA/ZNF827/BPTF/KAT6B/CHD3/CTCF/EHMT1/DPF3/MECOM/UBR5/KCNQ1OT1/CHD4/SMARCA4/FAM172A/MTA3/INO80/APOBEC1/BICRAL/SUPT5H/HP1BP3/CHD9/HLTF/BAZ2B/KDM1A/SPI1/BAZ1B/CHD6/SS18/DOT1L/SMYD1/KAT6A/KDM5B/PHF2/SRCAP/EZH1/RAD54L2/SF3B1/KDM5A/KAT2B/MBD2/ATRX/GATAD2A/CFDP1/ARID2/CABIN1/RB1/SIRT7/CHD8/ERCC6/SUPT16H/…
GO:0098754	detoxification	111	-0.711424	-1.92419	5.80726e-07	0.000171729	0.000163462	2086	tags=34%, list=13%, signal=30%	PRDX6/PRDX3/HP/GSTM3/GSTK1/S100A9/CYGB/SELENOT/PRXL2B/ESD/GPX8/GPX7/LTC4S/AKR1A1/PIM1/SELENOS/TXNDC17/PRDX4/SOD1/SOD2/MGST3/PRDX2/H19/TXN/PRDX5/PARK7/MGST1/SELENOW/GSTM1/GPX3/SELENOF/GPX4/PRDX1/CD36/HBA1/HBA2/NFE2L2/APOE
GO:1990748	cellular detoxification	97	-0.733576	-1.9534	6.47848e-07	0.000187123	0.000178115	2086	tags=39%, list=13%, signal=34%	PRDX6/PRDX3/HP/GSTM3/GSTK1/S100A9/CYGB/SELENOT/PRXL2B/ESD/GPX8/GPX7/LTC4S/AKR1A1/PIM1/SELENOS/TXNDC17/PRDX4/SOD1/SOD2/MGST3/PRDX2/H19/TXN/PRDX5/PARK7/MGST1/SELENOW/GSTM1/GPX3/SELENOF/GPX4/PRDX1/CD36/HBA1/HBA2/NFE2L2/APOE
GO:1901295	regulation of canonical Wnt signaling pathway involved in cardiac muscle cell fate commitment	2	1	1.37045	1.55029e-06	0.00042788	0.000407282	1	tags=50%, list=0%, signal=50%	RBPJ
GO:1905066	regulation of canonical Wnt signaling pathway involved in heart development	2	1	1.37045	1.55029e-06	0.00042788	0.000407282	1	tags=50%, list=0%, signal=50%	RBPJ
GO:0097237	cellular response to toxic substance	105	-0.693269	-1.8706	1.933e-06	0.000521911	0.000496786	2086	tags=38%, list=13%, signal=33%	PRDX6/PRDX3/HP/GSTM3/GSTK1/S100A9/CYGB/SELENOT/KCNC2/PRXL2B/GFER/ESD/GPX8/GPX7/LTC4S/AKR1A1/PIM1/SELENOS/TXNDC17/PRDX4/SOD1/SOD2/MGST3/PRDX2/H19/TXN/PRDX5/PARK7/MGST1/SELENOW/GSTM1/GPX3/SELENOF/GPX4/PRDX1/CD36/HBA1/HBA2/NFE2L2/APOE
GO:0009150	purine ribonucleotide metabolic process	406	-0.526561	-1.64445	2.14122e-06	0.00056583	0.000538591	1466	tags=22%, list=9%, signal=21%	PKM/GNAI3/VCP/NME1/PGK1/TGFB1/SDHC/AK1/ZBTB7A/SDHD/NDUFA10/SUCLG1/ATP6V1A/APRT/NDUFS2/NUPR1/EIF6/GMPR2/GUK1/ABHD14B/DLG2/PGAM1/NDUFA9/ENO1/IER3/SDHA/NDUFV1/NDUFS3/RAN/TPI1/NDUFS8/NPPB/ATP5F1C/PGAM2/SDHB/UQCC3/NDUFV2/RHOA/DDIT4/H19/ATP5F1A/LDHA/NDUFA12/ATP5MC2/NDUFB5/NDUFAB1/NDUFB3/NDUFV3/NDUFA8/NDUFB6/NDUFC1/NDUFS5/NPPA/NDUFB2/HSPA8/ATP5F1D/ATP5MC3/ATP5IF1/NDUFS6/NDUFA11/NDUFB4/ATP6V0C/NDUFB9/NDU…
GO:0061317	canonical Wnt signaling pathway involved in cardiac muscle cell fate commitment	4	0.99972	1.50662	2.23754e-06	0.000578964	0.000551093	1	tags=25%, list=0%, signal=25%	RBPJ
GO:0042274	ribosomal small subunit biogenesis	75	-0.758073	-1.96234	2.317e-06	0.000587288	0.000559016	1195	tags=33%, list=7%, signal=31%	FCF1/NGDN/NPM1/GTF2H5/RPS27/EMG1/IMP3/SNU13/RPSA/RPS27L/RPS24/RPS25/RPS21/RPS9/RPL38/RPS7/RPS17/RPS8/RPS15/RPS16/RPS6/RPS14/RPS5/RPS19/RPS28
GO:0019693	ribose phosphate metabolic process	434	-0.51699	-1.63035	2.46762e-06	0.000612958	0.00058345	1466	tags=21%, list=9%, signal=20%	PKM/GNAI3/VCP/NME1/PGK1/TGFB1/SDHC/AK1/ZBTB7A/SDHD/TKT/NDUFA10/SUCLG1/ATP6V1A/APRT/RFK/NDUFS2/NUPR1/EIF6/GMPR2/GUK1/ABHD14B/DLG2/PGAM1/NDUFA9/ENO1/IER3/SDHA/NDUFV1/NDUFS3/RAN/TPI1/NDUFS8/NPPB/ATP5F1C/PGAM2/SDHB/UQCC3/NDUFV2/RHOA/DDIT4/H19/ATP5F1A/LDHA/NDUFA12/ATP5MC2/NDUFB5/NDUFAB1/NDUFB3/NDUFV3/NDUFA8/NDUFB6/NDUFC1/NDUFS5/NPPA/NDUFB2/HSPA8/ATP5F1D/ATP5MC3/ATP5IF1/NDUFS6/NDUFA11/NDUFB4/ATP6V0C/ND…
GO:2000833	positive regulation of steroid hormone secretion	11	0.957269	1.79605	2.9571e-06	0.000720142	0.000685474	256	tags=18%, list=2%, signal=18%	BMP6/DAB2
GO:0009259	ribonucleotide metabolic process	425	-0.517584	-1.62478	3.46437e-06	0.000827452	0.000787619	1466	tags=22%, list=9%, signal=20%	PKM/GNAI3/VCP/NME1/PGK1/TGFB1/SDHC/AK1/ZBTB7A/SDHD/NDUFA10/SUCLG1/ATP6V1A/APRT/RFK/NDUFS2/NUPR1/EIF6/GMPR2/GUK1/ABHD14B/DLG2/PGAM1/NDUFA9/ENO1/IER3/SDHA/NDUFV1/NDUFS3/RAN/TPI1/NDUFS8/NPPB/ATP5F1C/PGAM2/SDHB/UQCC3/NDUFV2/RHOA/DDIT4/H19/ATP5F1A/LDHA/NDUFA12/ATP5MC2/NDUFB5/NDUFAB1/NDUFB3/NDUFV3/NDUFA8/NDUFB6/NDUFC1/NDUFS5/NPPA/NDUFB2/HSPA8/ATP5F1D/ATP5MC3/ATP5IF1/NDUFS6/NDUFA11/NDUFB4/ATP6V0C/NDUFB9…
GO:0042255	ribosome assembly	55	-0.788788	-1.93778	3.6772e-06	0.000861713	0.00082023	1599	tags=44%, list=10%, signal=39%	BRIX1/NGRN/RRS1/C1QBP/DHX30/EIF6/MRPL20/NPM1/RPS27/NOP53/RPL5/RPSA/RPS27L/RPL6/RPL10/RPL38/RPL11/RPS15/RPLP0/RPL23A/RPS14/RPS5/RPS19/RPS28
GO:0006123	mitochondrial electron transport, cytochrome c to oxygen	20	-0.929107	-1.89508	5.11578e-06	0.00117663	0.00111999	409	tags=70%, list=3%, signal=68%	COX7B/CYCS/COX5A/COX7A1/COX7A2/COX8A/COX5B/COX7C/COX6A2/COX6B1/NDUFA4/COX6A1/COX6C/COX4I1
GO:0006163	purine nucleotide metabolic process	493	-0.497533	-1.58676	5.35968e-06	0.00121031	0.00115205	1466	tags=20%, list=9%, signal=18%	PKM/GNAI3/VCP/NME1/PGK1/TGFB1/SDHC/AK1/ZBTB7A/SDHD/TKT/TALDO1/NDUFA10/SUCLG1/ATP6V1A/APRT/NDUFS2/NUPR1/EIF6/GMPR2/GUK1/ABHD14B/IDH2/DLG2/PGAM1/NDUFA9/ENO1/IER3/SDHA/NDUFV1/NDUFS3/RAN/TPI1/NDUFS8/NPPB/ATP5F1C/PGAM2/SDHB/UQCC3/NDUFV2/RHOA/DDIT4/H19/ATP5F1A/LDHA/LDHB/NDUFA12/ATP5MC2/MDH1/MDH2/NDUFB5/NDUFAB1/NDUFB3/NDUFV3/NDUFA8/NDUFB6/NDUFC1/NDUFS5/NPPA/NDUFB2/HSPA8/ATP5F1D/ATP5MC3/ATP5IF1/NDUFS6/ND…
GO:0098869	cellular oxidant detoxification	83	-0.731636	-1.91639	6.55093e-06	0.0014529	0.00138296	2086	tags=40%, list=13%, signal=35%	PRDX6/PRDX3/HP/GSTK1/S100A9/CYGB/SELENOT/PRXL2B/GPX8/GPX7/LTC4S/SELENOS/TXNDC17/PRDX4/SOD1/SOD2/MGST3/PRDX2/H19/TXN/PRDX5/PARK7/MGST1/SELENOW/GPX3/SELENOF/GPX4/PRDX1/CD36/HBA1/HBA2/NFE2L2/APOE
GO:0006364	rRNA processing	211	-0.602388	-1.76846	6.91979e-06	0.00150779	0.0014352	1962	tags=26%, list=12%, signal=23%	EXOSC7/LSM6/GAR1/EXOSC4/NPM3/UTP3/FRG1/RPP30/EXOSC3/EBNA1BP2/IMP4/EIF4A3/BRIX1/POP7/RPL7L1/RRS1/NHP2/PIN4/FBL/FCF1/NGDN/EIF6/GTPBP4/GTF2H5/RPS27/C1D/NOP53/EMG1/IMP3/SNU13/TRMT112/RPL5/WDR12/NOP10/RPS24/RPL7/RPS25/RPS21/RPL35/RPS7/RPS17/RPL27/RPL26/RPL11/RPS8/RPL35A/RPL14/RPS15/RPS16/RPS6/RPS14/RPS19/RPS28/PDCD11
GO:0044403	biological process involved in symbiotic interaction	277	-0.553066	-1.67268	9.28259e-06	0.00198775	0.00189207	879	tags=14%, list=5%, signal=14%	CR1/CAV1/SLC3A2/GAS6/VAMP8/CHMP2A/IFI27/HSP90AB1/HYAL2/ITGB1/RPSA/HSPA8/HMGB1/RNASEK/CTSB/PF4/EEF1A1/ICAM1/CAV2/ROMO1/GAPDH/NRP1/JUN/LAMP1/CD74/LGALS1/CTSL/PPIB/CFL1/ROCK2/LY6E/BSG/PPIA/CD81/PIKFYVE/GSN/IFITM3/BECN1/APOE
GO:0060307	regulation of ventricular cardiac muscle cell membrane repolarization	20	0.872601	1.84642	1.14476e-05	0.00240982	0.00229382	805	tags=35%, list=5%, signal=33%	ANK2/NOS1AP/RNF207/AKAP9/SCN5A/KCNQ1/CACNA2D1
GO:0042989	sequestering of actin monomers	8	-0.98996	-1.70376	1.44627e-05	0.00299379	0.00284967	108	tags=50%, list=1%, signal=50%	TMSB10/TMSB4Y/GSN/TWF2
GO:0046688	response to copper ion	31	-0.847871	-1.86723	2.26636e-05	0.00455951	0.00434001	772	tags=29%, list=5%, signal=28%	PRNP/SOD1/MAP1LC3A/PARK7/ATP5F1D/AQP1/NFE2L2/BECN1/MT1G
GO:0010830	regulation of myotube differentiation	37	0.764687	1.80905	2.27608e-05	0.00455951	0.00434001	1165	tags=32%, list=7%, signal=30%	DMPK/MAPK14/MYOCD/BCL2/HDAC4/HDAC9/CYP26B1/PIEZO1/RBM24/MTOR/ATP11A/SMYD1
GO:0043087	regulation of GTPase activity	325	0.480532	1.57374	2.53036e-05	0.00498842	0.00474828	2901	tags=39%, list=18%, signal=33%	ARHGAP15/DOCK8/DOCK10/ARHGAP24/ARHGAP22/AGAP1/PLXNA4/ADAP2/RASA3/PLXND1/IQGAP2/DOCK6/DAB2IP/RGL1/PREX1/SIPA1L1/EFNA5/TBC1D4/RAPGEF1/TBC1D22A/ARHGAP45/SIPA1L2/ARHGEF10/DOCK9/RASA4B/FGD5/ASAP2/TBC1D9B/ASAP1/AFDN/RGS6/VAV2/AGAP3/ABR/SNX9/SH3BP4/ARHGAP25/TBC1D1/FGD6/ALS2CL/FGD2/BCR/RALGAPA2/ARAP1/AGRN/ARRB2/ARHGAP6/LRCH1/CORO1C/NEDD9/DOCK11/CHN2/CBLB/RIPOR2/GAPVD1/SIPA1L3/MTOR/ARHGEF7/RASIP1/RAP1GDS1…
GO:0035329	hippo signaling	41	0.750743	1.80629	2.57922e-05	0.00500529	0.00476434	2906	tags=56%, list=18%, signal=46%	TEAD1/MAPK14/STK3/FRMD6/IQCJ-SCHIP1/CORO7/MARK3/LATS1/WWC2/YAP1/STK4/NF2/SAV1/DLG5/AMOTL1/WWTR1/LATS2/TIAL1/TEAD4/MOB3B/AMOTL2/LIMD1/MAP2K3
GO:0042273	ribosomal large subunit biogenesis	66	-0.732032	-1.86069	2.83697e-05	0.00542079	0.00515984	1421	tags=32%, list=9%, signal=29%	RPL7L1/RRS1/DHX30/EIF6/MRPL20/NPM1/GTPBP4/NOP53/RPL5/WDR12/RPL6/RPL7/RPL10/RPL38/RPL35/RPL26/RPL11/RPL35A/RPL14/RPLP0/RPL23A
GO:0015670	carbon dioxide transport	9	-0.981711	-1.72373	3.06361e-05	0.00569912	0.00542477	185	tags=44%, list=1%, signal=44%	CA2/AQP1/HBA1/HBA2
GO:0052547	regulation of peptidase activity	351	-0.510733	-1.57723	3.07441e-05	0.00569912	0.00542477	1844	tags=24%, list=11%, signal=21%	UBXN1/TFPI/S100A9/XIAP/BEX3/APH1A/PICALM/NCSTN/FIS1/BAD/SPOCK2/TRIAP1/S100A8/SLC1A1/PSMB9/VCP/VTN/CCN2/NR4A1/SERPINA3/PRELID1/PSME1/EPHA7/DDRGK1/PLAUR/SERPINF1/PSME2/ARL6IP5/PDCD6/SVBP/PSMB8/RCN3/EFNA1/FAM162A/DPEP1/RACK1/CR1/HSPE1/CAV1/KLF4/GAS6/F2R/CSTB/PSMA3/TIMP3/PPARG/AHSG/TMED10/LAMTOR5/TIMP2/SERPINE2/BAX/GRN/RHOA/PDCD5/SPINT2/APLP2/CTSH/BCAP31/PRDX5/CCN1/PSENEN/ARL6IP1/TIMP4/PARK7/ECM1/HMG…
GO:0008360	regulation of cell shape	132	0.584179	1.71052	3.23858e-05	0.00591517	0.00563042	2825	tags=43%, list=17%, signal=36%	VEGFA/ARHGAP15/FYN/PLXNA4/PLXND1/PARVA/FBLIM1/CSF1R/CYFIP1/FGD5/BRWD1/FMNL3/MYO10/FGD6/GNA12/FGD2/KIT/ARAP1/HCK/EPS8/MARK2/PALM/SH3KBP1/RHOJ/TAOK2/FGD4/MYH9/NF2/DNMBP/SHROOM3/MYH10/FMNL2/RHOQ/CFDP1/ARHGAP35/PTK2B/PARVB/PLXNC1/FAM171A1/ARHGEF18/SEMA4D/GNA13/ATP10A/FES/DLC1/PTK2/FMNL1/PLEKHO1/FGD3/DIAPH1/CDC42SE2/SYNE3/PLXNA2/LIMD1/TBCCD1/SEMA4A/WDPCP
GO:0016571	histone methylation	125	0.582578	1.70093	4.01626e-05	0.00722927	0.00688125	3312	tags=41%, list=20%, signal=33%	AUTS2/SMYD3/PAXBP1/KMT2A/NCOA6/BCOR/SETBP1/EHMT1/PRDM2/ARID4A/KMT2C/BOD1L1/ASH1L/KDM1A/PHF20/NFYC/DOT1L/SMYD1/SMAD4/EZH1/RNF20/KMT5B/KMT5C/MLLT6/BAZ2A/KMT2B/KMT2D/NFYA/SETD7/SETDB1/KANSL2/SMARCA5/MTHFR/IWS1/KANSL3/EHMT2/SETD2/PRDM5/SETD1A/CHTOP/PRDM7/EZH2/SIRT1/CTR9/ZNF335/MLLT10/SETD1B/RBBP5/SMYD2/PAX5/CXXC1
GO:0015669	gas transport	15	-0.93356	-1.8106	5.94155e-05	0.010542	0.0100345	185	tags=33%, list=1%, signal=33%	CYGB/AQP1/HBA1/MB/HBA2
GO:0060993	kidney morphogenesis	92	0.622517	1.73982	6.55464e-05	0.011466	0.010914	2922	tags=29%, list=18%, signal=24%	VEGFA/PBX1/ERBB4/BCL2/KIF26B/PKD1/STAT1/HS2ST1/SMAD4/PKD2/LGR4/GLI3/ASXL1/WWTR1/FMN1/PDGFRB/LRRK2/KLHL3/ILK/FGF1/GREB1L/LAMA5/NPHP3/PPP3CA/FGF2/HS3ST3A1/BASP1
GO:0022618	ribonucleoprotein complex assembly	189	-0.569319	-1.65243	7.42638e-05	0.0128105	0.0121938	1251	tags=22%, list=8%, signal=21%	GEMIN7/EIF3I/LSM2/DHX30/EIF6/MRPL20/SNRPD1/SNRPD3/EIF3G/RPS27/NOP53/PSIP1/TSSC4/SNRPE/LSM4/SF3B6/SF3B5/HSP90AB1/SNU13/SNRPD2/EIF3K/EIF3F/RPL5/SNRPF/RPSA/SNRPB/SNRPG/RPS27L/RPL6/CELF2/RPL10/RPL38/RPL11/RPL13A/RPS15/RPLP0/RPL23A/RPS14/RPS5/RPS19/RPS28/LUC7L
GO:0038127	ERBB signaling pathway	126	0.58188	1.70575	7.77812e-05	0.0132335	0.0125964	2695	tags=33%, list=17%, signal=28%	RBPJ/PTPRJ/ERBB4/GAB1/CADM1/ABL1/DAB2IP/MVB12B/PLCE1/GRB2/FER/PLCG1/DGKD/HIP1/GAREM1/KIF16B/NCK2/CBLB/FBXW7/PDPK1/IQGAP1/REPS2/EGFR/NPR2/PTK2B/NRG1/HIP1R/RASSF2/CBL/ADAM17/BCAR3/PIK3CA/SNX5/PTK2/PTPN3/SNX6/AFAP1L2/PTPN2/CCDC88A/RAB7A/PSEN1/MAPK1
GO:0098943	neurotransmitter receptor transport, postsynaptic endosome to lysosome	7	0.976282	1.65692	8.17107e-05	0.013667	0.013009	172	tags=14%, list=1%, signal=14%	AP3D1
GO:0046777	protein autophosphorylation	221	0.516343	1.62325	8.25798e-05	0.013667	0.013009	3215	tags=42%, list=20%, signal=34%	VEGFA/PTPRC/FYN/ERBB4/TAOK3/CLK1/ABL1/DYRK1A/CSF1R/IGF1R/EPHB1/MINK1/STK39/LYN/STK10/FER/FGFR1/STK24/KIT/BMX/HCK/INSR/PDGFB/DAPK2/NEK6/PRKCG/MAPKAPK2/TNIK/MARK2/SLK/VRK2/PDPK1/MARK3/MTOR/CLK4/SYK/AAK1/TAOK2/EGFR/STK4/DAPK1/MAP3K20/FLT4/TRIM24/PTK2B/EIF2AK2/SMG1/IRAK3/VEGFC/RASSF2/BTK/MAP3K3/LMTK2/RB1CC1/STK11/CLK2/PDGFRB/MKNK1/STK25/LRRK2/FES/CSK/PTK2/CDK12/CLK3/VRK1/EIF2AK4/STK17B/PRKD2/SIK2/GRK…
GO:0045927	positive regulation of growth	230	0.499197	1.57474	8.36304e-05	0.013667	0.013009	1865	tags=24%, list=11%, signal=22%	RBPJ/VEGFA/PRKN/MACF1/ERBB4/RFTN1/SMAD7/DISC1/AKAP6/TEAD1/MAPK14/EFNA5/BCL2/CYFIP1/RPTOR/SMURF1/CHD7/GOLGA4/SLC23A2/ZFPM2/NTN1/PPARD/MAP2K5/ITSN2/AGRN/NEDD4L/MAPKAP1/INSR/INO80/RUFY3/TGFBR2/MAP1B/SHTN1/TGFBR1/MTOR/YAP1/ACACB/IGF1/SLC9A1/EGFR/STAT5B/TGFBR3/GDI1/NGF/PROX1/PTK2B/ZNF639/MAPT/EXTL3/SEMA4D/ADNP/TGFB2/TBX20/ADAM17/CDH4/IST1
GO:0040029	regulation of gene expression, epigenetic	161	0.540507	1.64028	9.47903e-05	0.0152896	0.0145535	3216	tags=43%, list=20%, signal=35%	ARID1B/KMT2A/DYRK1A/CDYL/DNMT3A/ARID1A/UBR2/HDAC4/JARID2/CTCF/EHMT1/USP7/YTHDC1/KCNQ1OT1/ARID4A/KCNQ1/FAM172A/APOBEC1/KDM1A/SPI1/PHF20/DOT1L/PHF2/EZH1/KDM5A/KAT2B/MBD2/ATRX/RB1/BAZ2A/BAZ1A/KMT2D/MORC2/TASOR/PIK3CA/SETDB1/AXIN1/PCGF3/EXOSC10/PCGF5/KANSL2/SMARCA5/DNMT1/TASOR2/RESF1/EPC1/BMI1/ATF7IP/RBM15/KANSL3/TPR/MTA1/HNRNPU/ZNF445/EP300/KAT7/EZH2/SIRT1/SMCHD1/CTR9/ZNFX1/BRD7/ZNF335/NOC2L/SIN3A/G…
GO:0016072	rRNA metabolic process	246	-0.539203	-1.61046	9.68678e-05	0.0154243	0.0146818	1962	tags=23%, list=12%, signal=21%	EXOSC7/LSM6/ANG/GAR1/EXOSC4/NPM3/UTP3/FRG1/RPP30/EXOSC3/EBNA1BP2/IMP4/EIF4A3/BRIX1/POP7/RPL7L1/RRS1/TRIR/NHP2/PIN4/FBL/FCF1/NGDN/EIF6/GTPBP4/GTF2H5/RPS27/C1D/NOP53/EMG1/IMP3/SNU13/TRMT112/RPL5/WDR12/CAVIN1/NOP10/RPS24/RPL7/RPS25/RPS21/RPL35/RPS7/RPS17/RPL27/RPL26/RPL11/RPS8/RPL35A/RPL14/RPS15/RPS16/RPS6/RPS14/RPS19/RPS28/PDCD11
GO:0034968	histone lysine methylation	97	0.611012	1.74054	9.91092e-05	0.0155815	0.0148314	3312	tags=45%, list=20%, signal=36%	AUTS2/SMYD3/KMT2A/NCOA6/BCOR/SETBP1/EHMT1/ARID4A/KMT2C/BOD1L1/ASH1L/KDM1A/PHF20/NFYC/DOT1L/SMYD1/SMAD4/EZH1/KMT5B/KMT5C/MLLT6/KMT2B/KMT2D/NFYA/SETD7/SETDB1/KANSL2/IWS1/KANSL3/EHMT2/SETD2/PRDM5/SETD1A/PRDM7/EZH2/SIRT1/CTR9/ZNF335/MLLT10/SETD1B/RBBP5/SMYD2/PAX5/CXXC1
GO:0071826	ribonucleoprotein complex subunit organization	197	-0.553839	-1.613	0.000102228	0.0158709	0.0151069	1697	tags=26%, list=10%, signal=23%	SNRPB2/NUDT21/BRIX1/PUF60/EIF3D/VCP/RRS1/SNRPC/GEMIN7/EIF3I/LSM2/DHX30/EIF6/MRPL20/SNRPD1/SNRPD3/EIF3G/RPS27/KIF5B/NOP53/PSIP1/TSSC4/SNRPE/LSM4/SF3B6/SF3B5/HSP90AB1/SNU13/SNRPD2/EIF3K/EIF3F/RPL5/SNRPF/RPSA/SNRPB/SNRPG/RPS27L/RPL6/CELF2/RPL10/RPL38/RPL11/RPL13A/RPS15/RPLP0/RPL23A/RPS14/RPS5/RPS19/RPS28/LUC7L
GO:0098907	regulation of SA node cell action potential	7	0.973518	1.65223	0.000111754	0.0171356	0.0163107	11	tags=29%, list=0%, signal=29%	RYR2/ANK2
GO:0061316	canonical Wnt signaling pathway involved in heart development	5	0.987724	1.56753	0.000123167	0.0186553	0.0177573	1	tags=20%, list=0%, signal=20%	RBPJ
GO:0099625	ventricular cardiac muscle cell membrane repolarization	25	0.802071	1.76335	0.000129956	0.0194464	0.0185103	805	tags=32%, list=5%, signal=30%	ANK2/NOS1AP/RNF207/AKAP9/SCN5A/KCNQ1/KCND3/CACNA2D1
GO:0018022	peptidyl-lysine methylation	111	0.600023	1.73366	0.000131905	0.019503	0.0185642	3312	tags=42%, list=20%, signal=34%	AUTS2/SMYD3/KMT2A/NCOA6/BCOR/SETBP1/CAMKMT/EHMT1/ARID4A/KMT2C/BOD1L1/SETD3/ASH1L/KDM1A/PHF20/NFYC/DOT1L/SMYD1/SMAD4/EZH1/KMT5B/KMT5C/MLLT6/KMT2B/KMT2D/NFYA/SETD7/SETDB1/KANSL2/IWS1/KANSL3/EHMT2/SETD2/PRDM5/SETD1A/PRDM7/EZH2/SIRT1/CTR9/ZNF335/KMT5A/MLLT10/SETD1B/RBBP5/SMYD2/PAX5/CXXC1
GO:0018105	peptidyl-serine phosphorylation	280	0.486858	1.57498	0.000134285	0.0196215	0.0186769	2959	tags=36%, list=18%, signal=30%	VEGFA/PDE4D/PRKCB/PRKCE/SMAD7/SMYD3/DMPK/CLK1/CAMK1D/MAPK14/DYRK1A/BCL2/PRKCD/PRKCA/RPTOR/IKBKB/STK39/FNIP2/MORC3/RAF1/ATP2B4/MAST2/PKD1/AKAP9/ARRB2/MAPKAP1/MAST4/ANGPT1/PDGFB/NEK6/PRKCG/MAPKAPK2/PKN3/MARK2/NCK2/TGFBR2/PKN1/VRK2/TGFBR1/PDPK1/MARK3/CNKSR3/MTOR/SGK3/LATS1/SYK/STK38/TNKS/DOCK7/EGFR/GRK2/STK4/CD44/MAP3K20/MAPK12/NGF/HIPK2/TBK1/CHUK/SMG1/PRKACB/NSD1/RASSF2/MAST3/INPP5K/LATS2/LMTK2/NTF…
GO:0019730	antimicrobial humoral response	73	-0.696089	-1.7918	0.000141149	0.0203846	0.0194033	2045	tags=23%, list=13%, signal=20%	HMGN2/ANG/CXCL9/S100A9/CXCL1/CXCL14/COLEC11/CXCL13/TF/RPL30/PF4/RARRES2/ROMO1/GAPDH/RPL39/FAU/RPS19
GO:0016570	histone modification	450	0.429439	1.43836	0.000150086	0.0214261	0.0203947	3124	tags=36%, list=19%, signal=30%	VEGFA/PRKCB/TRERF1/AUTS2/SMYD3/PAXBP1/AKAP8L/KMT2A/PRDM16/DYRK1A/MYOCD/BRD1/UBR2/NCOA6/PRKCA/HDAC4/BCOR/JARID2/HDAC9/KAT6B/CHD3/SETBP1/EHMT1/PRDM2/MECOM/UBR5/USP7/ARID4A/RCOR1/CHD4/ATXN7/KMT2C/MTA3/BOD1L1/NCOA3/SETD3/PKN1/TRRAP/AKAP8/MAP3K7/PHF20L1/TAF1L/ASH1L/KDM1A/SPI1/PHF20/BAZ1B/NFYC/DOT1L/CREBBP/SMYD1/KAT6A/KDM5B/NSD3/PHF2/SMAD4/SRCAP/EZH1/RNF20/SF3B1/KDM5A/TBL1XR1/USP3/KAT2B/ARRB1/MBD2/GATA…
GO:2000848	positive regulation of corticosteroid hormone secretion	7	0.97019	1.64658	0.000170059	0.0240015	0.0228461	256	tags=29%, list=2%, signal=28%	BMP6/DAB2
GO:0099566	regulation of postsynaptic cytosolic calcium ion concentration	11	0.907925	1.70347	0.000172712	0.024102	0.0229418	162	tags=18%, list=1%, signal=18%	GRM1/ITPR1
GO:0001658	branching involved in ureteric bud morphogenesis	56	0.673415	1.73939	0.000179861	0.0248208	0.0236259	2759	tags=23%, list=17%, signal=19%	VEGFA/PBX1/BCL2/SMAD4/PKD2/LGR4/GLI3/ILK/FGF1/GREB1L/LAMA5/FGF2/HS3ST3A1
GO:0006122	mitochondrial electron transport, ubiquinol to cytochrome c	11	-0.946848	-1.74523	0.000205192	0.0280053	0.0266571	650	tags=91%, list=4%, signal=87%	UQCRC1/UQCC3/CYC1/UQCRFS1/UQCRHL/CYCS/UQCR10/UQCRQ/UQCRB/UQCR11
GO:0021544	subpallium development	24	0.796017	1.739	0.000222982	0.0294621	0.0280438	1932	tags=38%, list=12%, signal=33%	FOXP1/ZSWIM6/SHANK3/RARB/OGDH/GLI3/SECISBP2/FOXP2/LRRK2
GO:0048639	positive regulation of developmental growth	151	0.538967	1.61611	0.000221806	0.0294621	0.0280438	1865	tags=27%, list=11%, signal=24%	RBPJ/VEGFA/PRKN/MACF1/ERBB4/SMAD7/DISC1/AKAP6/MAPK14/EFNA5/BCL2/CYFIP1/SMURF1/CHD7/GOLGA4/SLC23A2/ZFPM2/NTN1/PPARD/ITSN2/AGRN/NEDD4L/INSR/RUFY3/TGFBR2/MAP1B/SHTN1/YAP1/ACACB/IGF1/STAT5B/TGFBR3/GDI1/NGF/PROX1/MAPT/SEMA4D/ADNP/TBX20/CDH4/IST1
GO:0048638	regulation of developmental growth	305	0.466745	1.51768	0.00021841	0.0294621	0.0280438	1878	tags=22%, list=12%, signal=20%	RBPJ/RUNX1/VEGFA/PRKN/MACF1/ERBB4/PLXNA4/SMAD7/FTO/SEMA6D/DISC1/AKAP6/MYCBP2/FOXP1/ABL1/MAPK14/RAI1/EFNA5/BCL2/DNM2/DIP2B/CYFIP1/SMURF1/JARID2/CHD7/GOLGA4/SLC23A2/STK3/ZFPM2/NTN1/SPAG9/PPARD/ITSN2/AGRN/NEDD4L/INSR/RUFY3/TGFBR2/MAP1B/SHTN1/TGFBR1/LATS1/WWC2/YAP1/SEMA6A/ACACB/IGF1/STAT5B/STK4/TGFBR3/GDI1/NGF/AFG3L2/SAV1/PROX1/PTPRS/MAPT/CTTN/MBD5/SEMA4D/ADNP/LATS2/TBX20/YY1/CDH4/IST1/PIK3CA
GO:0010038	response to metal ion	340	-0.490489	-1.50534	0.000226592	0.0296239	0.0281978	1206	tags=13%, list=7%, signal=13%	HFE/SERPINF1/PRNP/PDCD6/ATF4/DLG2/DPEP1/CLIC4/CAV1/FOSB/SOD1/SOD2/PPP1CA/CALM3/TF/CUTA/PGAM2/TNNC1/MAP1LC3A/TXNIP/PARK7/HSPA5/ATP5F1D/FOS/JUND/CALR/JUN/MEF2A/TSPO/CALM2/ACTG1/CALM1/S100A16/TUBA1A/JUNB/AQP1/VCAM1/BSG/TTN/B2M/NFE2L2/FABP4/BECN1/CRIP1/MT1G
GO:0198738	cell-cell signaling by wnt	433	0.426876	1.42973	0.000246106	0.03184	0.0303072	3013	tags=29%, list=19%, signal=24%	RBPJ/ZEB2/MITF/CDH2/EXT1/SKI/RBMS3/PRKN/MACF1/TCF7L1/RNF213/DISC1/EDA/LRRK1/ABL1/DAB2IP/MAPK14/SMAD3/FOXO1/NFATC1/TCF7L2/DAB2/CCDC88C/BICC1/SOX13/DAAM1/GPC6/TMEM131L/SMURF1/CDK14/ROR1/DVL1/STK3/NXN/GNAQ/PKD1/MLLT3/NFKB1/UBR5/OTULIN/TRABD2B/LRRFIP2/SMARCA4/PRICKLE2/TNIK/MARK2/FBXW4/TLE4/PLCG2/LRP5/FBXW11/LATS1/USP8/RNF220/YAP1/BTRC/TNKS/EGFR/SULF1/OTUD5/STK4/PKD2/ZNRF3/UBAC2/TBL1XR1/PTPRO/MBD2/PPM…
GO:0061844	antimicrobial humoral immune response mediated by antimicrobial peptide	46	-0.76149	-1.80278	0.000253375	0.0321114	0.0305656	2045	tags=30%, list=13%, signal=27%	HMGN2/ANG/CXCL9/S100A9/CXCL1/CXCL14/CXCL13/RPL30/PF4/ROMO1/GAPDH/RPL39/FAU/RPS19
GO:0060038	cardiac muscle cell proliferation	50	0.691831	1.73596	0.000251906	0.0321114	0.0305656	1978	tags=36%, list=12%, signal=32%	RBPJ/RUNX1/SKI/ERBB4/ABL1/MAPK14/SMAD1/JARID2/ZFPM2/TGFBR2/TGFBR1/YAP1/TGFBR3/SAV1/ARID2/TGFB2/TBX20/FES
GO:0000028	ribosomal small subunit assembly	17	-0.897057	-1.76421	0.000261872	0.032853	0.0312715	467	tags=53%, list=3%, signal=51%	RPS27/RPSA/RPS27L/RPL38/RPS15/RPS14/RPS5/RPS19/RPS28
GO:0007173	epidermal growth factor receptor signaling pathway	109	0.592318	1.7079	0.000268038	0.0332903	0.0316877	2631	tags=35%, list=16%, signal=29%	PTPRJ/ERBB4/GAB1/ABL1/DAB2IP/MVB12B/PLCE1/GRB2/FER/PLCG1/DGKD/HIP1/GAREM1/KIF16B/NCK2/CBLB/FBXW7/PDPK1/IQGAP1/REPS2/EGFR/NPR2/PTK2B/HIP1R/RASSF2/CBL/ADAM17/BCAR3/PIK3CA/SNX5/PTK2/PTPN3/SNX6/AFAP1L2/PTPN2/CCDC88A/RAB7A/PSEN1
GO:0061333	renal tubule morphogenesis	75	0.621986	1.6951	0.000275171	0.0338379	0.0322089	2759	tags=27%, list=17%, signal=22%	VEGFA/MTSS1/PBX1/BCL2/COL4A1/KIF26B/PKD1/HS2ST1/SMAD4/PKD2/LGR4/GLI3/FMN1/KLHL3/ILK/FGF1/GREB1L/LAMA5/FGF2/HS3ST3A1
GO:0016055	Wnt signaling pathway	431	0.425831	1.42592	0.000281493	0.034276	0.0326259	3013	tags=29%, list=19%, signal=24%	RBPJ/ZEB2/MITF/CDH2/EXT1/SKI/RBMS3/PRKN/MACF1/TCF7L1/RNF213/DISC1/EDA/LRRK1/ABL1/DAB2IP/MAPK14/SMAD3/FOXO1/NFATC1/TCF7L2/DAB2/CCDC88C/BICC1/SOX13/DAAM1/GPC6/TMEM131L/SMURF1/CDK14/ROR1/DVL1/STK3/NXN/GNAQ/PKD1/MLLT3/NFKB1/UBR5/OTULIN/TRABD2B/LRRFIP2/SMARCA4/PRICKLE2/TNIK/MARK2/FBXW4/TLE4/PLCG2/LRP5/FBXW11/LATS1/USP8/RNF220/YAP1/BTRC/TNKS/EGFR/SULF1/OTUD5/STK4/PKD2/ZNRF3/UBAC2/TBL1XR1/PTPRO/MBD2/PPM…
GO:0072028	nephron morphogenesis	76	0.628612	1.72103	0.000299887	0.0361612	0.0344204	2759	tags=28%, list=17%, signal=23%	VEGFA/PBX1/ERBB4/BCL2/KIF26B/PKD1/STAT1/HS2ST1/SMAD4/PKD2/LGR4/GLI3/FMN1/PDGFRB/KLHL3/ILK/FGF1/GREB1L/LAMA5/FGF2/HS3ST3A1
GO:0009636	response to toxic substance	202	-0.539282	-1.57508	0.000311542	0.0372053	0.0354142	2334	tags=28%, list=14%, signal=24%	GSTZ1/INMT/ALAD/SOD3/PTGS2/RPS6KB1/BAK1/PENK/PRDX6/PRDX3/HP/GSTM3/GSTK1/AHR/S100A9/CYGB/SELENOT/KCNC2/BRIP1/PRXL2B/GFER/CYP1B1/ESD/PON2/GPX8/GPX7/LTC4S/AKR1A1/PIM1/NUPR1/SELENOS/ATF4/TXNDC17/PRDX4/SOD1/SOD2/BAX/MGST3/PRDX2/H19/TXN/PRDX5/PARK7/MGST1/SELENOW/FOS/GSTM1/GPX3/SELENOF/GPX4/PRDX1/CD36/HBA1/HBA2/NFE2L2/APOE
GO:0006457	protein folding	195	-0.547396	-1.59319	0.000315844	0.0373598	0.0355613	2550	tags=42%, list=16%, signal=36%	PPIF/FKBP4/HSPA2/DNAJC24/ERP44/HSPA14/RUVBL2/DNAJC10/TOR2A/TOR1A/CCT8/DNAJC3/FKBP10/PFDN1/HSPA1A/CCT4/BAG1/PTGES3/ERP29/PFDN4/BAG4/QSOX1/PPIC/CHCHD4/LMAN1/PEX19/ARL2/CANX/PDCL3/ANP32E/AIP/DNAJB11/AHSA1/CCT3/CRTAP/TBCC/POFUT2/CCT7/GRPEL1/PDRG1/PDIA4/SDF2L1/HSPA9/FKBP2/DNLZ/HSPB6/PFDN6/WDR83OS/MESD/NUDC/BAG5/DNAJC19/HSPE1/PPIL2/PFDN2/HSP90B1/TBCA/PRDX4/FKBP5/NPPB/SDF2/HYPK/HSP90AB1/GRN/PDCD5/PDIA6/…
GO:0043268	positive regulation of potassium ion transport	43	0.694474	1.68679	0.000351127	0.0400092	0.0380832	704	tags=26%, list=4%, signal=25%	ANK2/NOS1AP/AKAP6/DNM2/ACTN2/STK39/FLNA/RNF207/AKAP9/KCNQ1/ANO6
GO:0043385	mycotoxin metabolic process	4	-0.995914	-1.51987	0.000350602	0.0400092	0.0380832	65	tags=50%, list=0%, signal=50%	CYP3A5/NFE2L2
GO:0046222	aflatoxin metabolic process	4	-0.995914	-1.51987	0.000350602	0.0400092	0.0380832	65	tags=50%, list=0%, signal=50%	CYP3A5/NFE2L2
GO:1901376	organic heteropentacyclic compound metabolic process	4	-0.995914	-1.51987	0.000350602	0.0400092	0.0380832	65	tags=50%, list=0%, signal=50%	CYP3A5/NFE2L2
GO:0007416	synapse assembly	188	0.507494	1.56547	0.000368583	0.0416164	0.039613	2134	tags=18%, list=13%, signal=15%	CDH2/SDK1/KIRREL3/ERBB4/PLXND1/MYCBP2/EFNA5/EPHB1/STAU2/DVL1/NTN1/NEGR1/SHANK3/PTPRD/SRGAP2C/FARP1/AGRN/CHD4/MAP1B/FLRT2/EFNB2/GNPAT/DLG5/PTPRS/PTK2B/IL1RAPL1/DNM3/SEMA4D/ADNP/ARHGEF15/GPC4/CUX2/SDK2
GO:0051205	protein insertion into membrane	62	-0.707256	-1.78174	0.000393131	0.0439881	0.0418706	2089	tags=52%, list=13%, signal=45%	AGK/MTX2/UBL4A/MAL/TIMM10/OXA1L/TIMM29/CAMLG/TOMM70/EMC8/TRAM1/EMC2/SEC61A1/EMC4/WDR83OS/TOMM20/EMC6/EMC7/TOMM22/TIMM8B/EMC3/RTP4/EMC10/TOMM5/BAX/PDCD5/TIMM13/TIMM10B/TOMM7/TOMM6/ROMO1/NDUFA13
GO:0071280	cellular response to copper ion	17	-0.888932	-1.74823	0.000406521	0.0449942	0.0428282	498	tags=35%, list=3%, signal=34%	PRNP/MAP1LC3A/AQP1/NFE2L2/BECN1/MT1G
GO:2001242	regulation of intrinsic apoptotic signaling pathway	158	-0.573342	-1.62342	0.000409368	0.0449942	0.0428282	1170	tags=27%, list=7%, signal=26%	GSDME/CREB3/VDAC2/FIS1/BAD/TRIAP1/S100A8/HERPUD1/PLAUR/NUPR1/SELENOS/XBP1/RACK1/BAG5/ENO1/NCK1/CAV1/NDUFS3/SOD1/ACKR3/SOD2/PTTG1IP/HNRNPK/BAX/MIF/BCAP31/PARK7/TMBIM6/SERINC3/CXCL12/TPT1/CLU/CD74/HSPB1/RPS7/RPL26/NDUFA13/RPL11/RPS3/PPIA/NFE2L2/UBB/BECN1
GO:0052548	regulation of endopeptidase activity	286	-0.496351	-1.5056	0.000445834	0.0485725	0.0462342	1823	tags=24%, list=11%, signal=22%	S100A9/XIAP/BEX3/APH1A/PICALM/NCSTN/FIS1/BAD/SPOCK2/TRIAP1/S100A8/SLC1A1/PSMB9/VCP/VTN/CCN2/NR4A1/SERPINA3/PRELID1/PSME1/EPHA7/PLAUR/SERPINF1/PSME2/ARL6IP5/PDCD6/PSMB8/EFNA1/FAM162A/DPEP1/RACK1/CR1/HSPE1/KLF4/GAS6/F2R/PSMA3/TIMP3/PPARG/AHSG/TMED10/LAMTOR5/TIMP2/SERPINE2/BAX/RHOA/PDCD5/CTSH/BCAP31/PRDX5/CCN1/PSENEN/ARL6IP1/TIMP4/PARK7/HMGB1/CRYAB/CD27/RPS27L/GAPDH/SERPING1/CYCS/SERPINH1/NDUFA13/AQ…
GO:0051149	positive regulation of muscle cell differentiation	61	0.650289	1.70055	0.000468972	0.050649	0.0482107	1444	tags=33%, list=9%, signal=30%	AKAP6/MAPK14/LAMA2/MYOCD/BCL2/CYP26B1/LAMC1/KIT/ARRB2/PIEZO1/RBM24/SETD3/MTOR/ATP11A/EFNB2/IGF1/SMYD1/MAPK12/PROX1/NRG1
GO:0032536	regulation of cell projection size	12	-0.937438	-1.75866	0.0004798	0.0513717	0.0488987	33	tags=17%, list=0%, signal=17%	CDHR5/TWF2
GO:0021762	substantia nigra development	39	-0.763704	-1.75787	0.000489376	0.0519491	0.0494483	1176	tags=38%, list=7%, signal=36%	YWHAE/CDC42/YWHAQ/NDUFS3/CALM3/YWHAH/RHOA/HSPA5/S100A1/CALM2/CALM1/DYNLL1/ATP5PF/COX6B1/ACTB
GO:0015909	long-chain fatty acid transport	64	-0.68873	-1.74874	0.000494164	0.0520129	0.049509	902	tags=12%, list=6%, signal=12%	ANXA1/PPARG/MIF/CD36/FABP3/FABP5/FABP4/APOE
GO:0051701	biological process involved in interaction with host	185	-0.550752	-1.59292	0.000516467	0.0539036	0.0513087	879	tags=15%, list=5%, signal=14%	CR1/CAV1/SLC3A2/GAS6/VAMP8/CHMP2A/HSP90AB1/HYAL2/ITGB1/RPSA/HMGB1/RNASEK/CTSB/ICAM1/CAV2/NRP1/LAMP1/CD74/LGALS1/CTSL/LY6E/BSG/PPIA/CD81/PIKFYVE/GSN/IFITM3/BECN1
GO:0043647	inositol phosphate metabolic process	52	0.674801	1.70298	0.000551023	0.0570309	0.0542855	2675	tags=40%, list=16%, signal=34%	ITPKB/INPP4B/INPP5A/INPP4A/ITPK1/PLCG2/SYNJ2/IP6K1/PPIP5K1/PTK2B/NUDT3/INPP5K/SYNJ1/INPP1/P2RY6/PPIP5K2/PLEK/HRH1/PLCB1/INPP5B/FGF2
GO:0051155	positive regulation of striated muscle cell differentiation	40	0.709558	1.7026	0.00056788	0.0582898	0.0554838	1444	tags=38%, list=9%, signal=34%	AKAP6/MAPK14/MYOCD/BCL2/CYP26B1/ARRB2/PIEZO1/RBM24/MTOR/ATP11A/EFNB2/IGF1/SMYD1/PROX1/NRG1
GO:0097193	intrinsic apoptotic signaling pathway	280	-0.501752	-1.51764	0.000634158	0.0645085	0.0614031	1703	tags=23%, list=10%, signal=21%	GSDME/CREB3/VDAC2/FIS1/BAD/TRIAP1/ATF2/CEBPB/CYP1B1/S100A8/HERPUD1/CDIP1/PPP1R15A/PLAUR/NUPR1/ARL6IP5/SELENOS/ATF4/XBP1/PHLDA3/RACK1/BAG5/CHEK2/ENO1/IER3/NCK1/CAV1/NDUFS3/TMEM109/SOD1/ACKR3/SOD2/PTTG1IP/HNRNPK/PDCD10/BAX/DDIT4/TNFRSF1A/MIF/BCAP31/SHISA5/PARK7/TMBIM6/SERINC3/RPS27L/CXCL12/WWOX/CDKN1A/TPT1/CLU/HINT1/CD74/HSPB1/CYCS/SELENOK/RPS7/RPL26/NDUFA13/RPL11/RPS3/PPIA/NFE2L2/UBB/BECN1/CRIP1
GO:0060562	epithelial tube morphogenesis	325	0.440208	1.44168	0.000638852	0.0645085	0.0614031	2772	tags=26%, list=17%, signal=22%	RBPJ/RYR2/VEGFA/MTSS1/EXT1/PBX1/SKI/PLXND1/FOXP1/ABL1/SMAD3/BCL2/MICAL2/CSF1R/DVL1/STK3/NTN1/COL4A1/KIF26B/STARD13/PKD1/RNF207/NOTCH2/TGFBR2/LRP5/RASIP1/YAP1/GATA4/BTRC/PIK3CD/EFNB2/HS2ST1/STK4/KDM5B/SMAD4/PKD2/APAF1/DLG5/SEC24B/RARG/ACVR1/PROX1/TIMELESS/ARHGAP35/CCM2/LGR4/ASB2/PHACTR4/SLIT2/PRKACB/GLI3/DVL3/GNA13/TIE1/COBL/TGFB2/TBX20/FMN1/KLHL3/DLC1/ILK/OPA1/GLI2/FGF1/MTHFR/CC2D2A/ADAMTS12/TSC1…
GO:1903779	regulation of cardiac conduction	25	0.775002	1.70384	0.000683782	0.0653275	0.0621827	1916	tags=32%, list=12%, signal=28%	RYR2/ANK2/TNNI3K/ATP2B4/ATP2B1/ATP2A2/CORIN/TMEM65
GO:0070828	heterochromatin organization	95	0.589312	1.67146	0.000655162	0.0653275	0.0621827	3216	tags=46%, list=20%, signal=37%	PRDM16/DYRK1A/DNMT3A/UBR2/JARID2/CTCF/EHMT1/MECOM/KCNQ1OT1/FAM172A/APOBEC1/HP1BP3/KDM1A/DOT1L/PHF2/EZH1/KDM5A/MBD2/ATRX/RB1/BAZ2A/BAZ1A/KMT2D/MORC2/TASOR/PIK3CA/SETD7/SETDB1/AXIN1/SMARCA5/MTHFR/DNMT1/RESF1/ATF7IP/TPR/ZNF445/EZH2/SIRT1/SMCHD1/CTR9/ZNFX1/SIN3A/SIRT2/SAMD1
GO:0072163	mesonephric epithelium development	93	0.585018	1.64051	0.000676706	0.0653275	0.0621827	2922	tags=29%, list=18%, signal=24%	VEGFA/PBX1/SMAD7/SMAD3/BCL2/SMAD1/KIF26B/PKD1/RARB/SMAD5/HS2ST1/SMAD4/PKD2/LGR4/SLIT2/SMAD2/GLI3/BMPER/SMAD6/FMN1/ILK/FGF1/GREB1L/LAMA5/FGF2/HS3ST3A1/BASP1
GO:0072164	mesonephric tubule development	93	0.585018	1.64051	0.000676706	0.0653275	0.0621827	2922	tags=29%, list=18%, signal=24%	VEGFA/PBX1/SMAD7/SMAD3/BCL2/SMAD1/KIF26B/PKD1/RARB/SMAD5/HS2ST1/SMAD4/PKD2/LGR4/SLIT2/SMAD2/GLI3/BMPER/SMAD6/FMN1/ILK/FGF1/GREB1L/LAMA5/FGF2/HS3ST3A1/BASP1
GO:0001906	cell killing	137	-0.569167	-1.58897	0.000678273	0.0653275	0.0621827	886	tags=14%, list=5%, signal=13%	TAP2/HFE/KIF5B/CR1/TYROBP/CTSH/RPL30/CFH/ICAM1/ROMO1/TUBB4B/GAPDH/TUBB/LAMP1/PRDX1/C3/RPS19/B2M/CEBPG
GO:0045656	negative regulation of monocyte differentiation	6	0.96287	1.57966	0.000671753	0.0653275	0.0621827	380	tags=50%, list=2%, signal=49%	INPP5D/CDK6/ZBTB46
GO:0018209	peptidyl-serine modification	298	0.449517	1.4596	0.000683039	0.0653275	0.0621827	2959	tags=34%, list=18%, signal=28%	VEGFA/PDE4D/PRKCB/PRKCE/SMAD7/SMYD3/DMPK/CLK1/CAMK1D/MAPK14/DYRK1A/BCL2/PRKCD/PRKCA/RPTOR/IKBKB/STK39/FNIP2/MORC3/RAF1/ATP2B4/MAST2/PKD1/AKAP9/GALNT2/ARRB2/MAPKAP1/MAST4/ANGPT1/PDGFB/NEK6/PRKCG/MAPKAPK2/PKN3/MARK2/NCK2/TGFBR2/PKN1/VRK2/TGFBR1/PDPK1/MARK3/CNKSR3/MTOR/SGK3/LATS1/SYK/STK38/TNKS/DOCK7/EGFR/GRK2/STK4/CD44/MAP3K20/MAPK12/NGF/HIPK2/TBK1/CHUK/SMG1/PRKACB/NSD1/RASSF2/MAST3/INPP5K/LATS2/LM…
GO:0006956	complement activation	44	-0.752239	-1.76442	0.00069074	0.0654884	0.0623359	2084	tags=36%, list=13%, signal=32%	C1S/CD55/C1R/CFD/C1QBP/C4A/COLEC11/CR1/RGCC/C1QB/CFH/C1QC/C1QA/CLU/SERPING1/C3
GO:0046434	organophosphate catabolic process	154	0.519617	1.56193	0.000703868	0.0662276	0.0630394	2865	tags=29%, list=18%, signal=24%	PDE4D/INPP4B/INPP5A/PDE8A/PRKCD/PLCG1/PDE4B/PDE10A/PDE2A/PDE7A/PDE7B/FHIT/ABHD12/ENTPD1/PLD1/PLCG2/XDH/SYNJ2/SAMHD1/PDE4A/SUCLG2/DPYD/NUDT3/PNPLA7/NT5C2/INPP5K/SCARB1/SYNJ1/INPP1/UPP2/SMPD4/PLD2/PNPLA6/AMPD3/PLCB1/NUDT13/INPP5B/PLBD1/ABCD1/INPP5F/NT5M/PNPLA8/ENTPD6/PDE9A/PDE8B
GO:0046718	viral entry into host cell	137	-0.566423	-1.58131	0.00072587	0.0677843	0.0645212	879	tags=18%, list=5%, signal=17%	CR1/CAV1/SLC3A2/GAS6/VAMP8/HYAL2/ITGB1/RPSA/HMGB1/RNASEK/CTSB/ICAM1/CAV2/NRP1/LAMP1/CD74/LGALS1/CTSL/LY6E/BSG/CD81/PIKFYVE/GSN/IFITM3
GO:0042744	hydrogen peroxide catabolic process	20	-0.862486	-1.75919	0.000747056	0.0687291	0.0654205	819	tags=35%, list=5%, signal=33%	PRDX4/PRDX2/PRDX5/GPX3/PRDX1/HBA1/HBA2
GO:0042753	positive regulation of circadian rhythm	16	0.846771	1.73181	0.000744987	0.0687291	0.0654205	1060	tags=25%, list=7%, signal=23%	RORA/THRAP3/FBXW11/BTRC
GO:0019433	triglyceride catabolic process	21	-0.85429	-1.7625	0.000763449	0.0689886	0.0656675	348	tags=19%, list=2%, signal=19%	PNPLA2/LPL/GPIHBP1/LIPE
GO:0051873	killing by host of symbiont cells	19	-0.869164	-1.76197	0.000758617	0.0689886	0.0656675	381	tags=21%, list=2%, signal=21%	TUSC2/PF4/ROMO1/GAPDH
GO:0071248	cellular response to metal ion	181	-0.534688	-1.54201	0.00076654	0.0689886	0.0656675	1206	tags=14%, list=7%, signal=13%	HFE/SERPINF1/PRNP/ATF4/DLG2/DPEP1/CLIC4/FOSB/SOD1/TF/MAP1LC3A/HSPA5/FOS/JUND/CALR/JUN/MEF2A/TSPO/TUBA1A/JUNB/AQP1/B2M/NFE2L2/FABP4/BECN1/MT1G
GO:0035107	appendage morphogenesis	131	0.530608	1.5527	0.000799603	0.0709362	0.0675213	3789	tags=35%, list=23%, signal=27%	EXT1/PBX1/SKI/CHST11/CHD7/GNA12/CYP26B1/RARB/MBNL1/NOTCH2/ASPH/FBXW4/AFF3/LRP5/CREBBP/SMAD4/MAP3K20/NPR2/ATRX/RARG/IFT140/GLI3/TGFB2/FMN1/PCSK5/IQCE/PLXNA2/PSEN1/TBX5/FZD6/WDPCP/BMPR1A/RPGRIP1L/NOTCH1/FBN2/MEGF8/ALDH1A2/PRRX1/RUNX2/ZNF219/BCL2L11/TBC1D32/INTU/DYNC2H1/PTCH1/RECK
GO:0035108	limb morphogenesis	131	0.530608	1.5527	0.000799603	0.0709362	0.0675213	3789	tags=35%, list=23%, signal=27%	EXT1/PBX1/SKI/CHST11/CHD7/GNA12/CYP26B1/RARB/MBNL1/NOTCH2/ASPH/FBXW4/AFF3/LRP5/CREBBP/SMAD4/MAP3K20/NPR2/ATRX/RARG/IFT140/GLI3/TGFB2/FMN1/PCSK5/IQCE/PLXNA2/PSEN1/TBX5/FZD6/WDPCP/BMPR1A/RPGRIP1L/NOTCH1/FBN2/MEGF8/ALDH1A2/PRRX1/RUNX2/ZNF219/BCL2L11/TBC1D32/INTU/DYNC2H1/PTCH1/RECK
GO:1901381	positive regulation of potassium ion transmembrane transport	36	0.712131	1.6736	0.000814876	0.0712542	0.0678241	704	tags=28%, list=4%, signal=27%	ANK2/NOS1AP/AKAP6/DNM2/ACTN2/FLNA/RNF207/AKAP9/KCNQ1/ANO6
GO:0021756	striatum development	21	0.789608	1.6723	0.00081795	0.0712542	0.0678241	1932	tags=38%, list=12%, signal=34%	FOXP1/ZSWIM6/SHANK3/RARB/OGDH/SECISBP2/FOXP2/LRRK2
GO:1902255	positive regulation of intrinsic apoptotic signaling pathway by p53 class mediator	6	-0.981113	-1.63773	0.000823165	0.0712542	0.0678241	224	tags=67%, list=1%, signal=66%	RPS7/RPL26/RPL11/UBB
GO:0001657	ureteric bud development	92	0.57684	1.61216	0.000826136	0.0712542	0.0678241	2922	tags=28%, list=18%, signal=23%	VEGFA/PBX1/SMAD7/SMAD3/BCL2/SMAD1/KIF26B/RARB/SMAD5/HS2ST1/SMAD4/PKD2/LGR4/SLIT2/SMAD2/GLI3/BMPER/SMAD6/FMN1/ILK/FGF1/GREB1L/LAMA5/FGF2/HS3ST3A1/BASP1
GO:0052652	cyclic purine nucleotide metabolic process	39	0.690997	1.64438	0.000854123	0.0731601	0.0696382	1482	tags=38%, list=9%, signal=35%	RORA/PDE4D/ADCY7/ADCY9/PDE8A/PDE4B/PDE10A/PDE2A/PDE7A/PDE7B/GUCY1A2/NPR1/NPR2/PDE4A/ADCY6
GO:0006749	glutathione metabolic process	47	-0.72612	-1.71988	0.000862865	0.0734026	0.069869	2022	tags=38%, list=12%, signal=34%	CHAC2/GSTZ1/GCLM/GSTA4/GSTA5/GSTM3/GSTK1/GLO1/SLC1A1/ARL6IP5/GSTT2B/DPEP1/SOD1/SOD2/PARK7/GSTM1/GPX4/NFE2L2
GO:0072073	kidney epithelium development	140	0.529485	1.57281	0.000870635	0.0735598	0.0700186	2441	tags=27%, list=15%, signal=23%	VEGFA/MTSS1/EXT1/PBX1/SMAD7/SMAD3/MYO1E/BCL2/SMAD1/KIF26B/PKD1/STAT1/RARB/SMAD5/NOTCH2/YAP1/IQGAP1/EFNB2/HS2ST1/SMAD4/PKD2/PTPRO/LGR4/SLIT2/SMAD2/GLI3/BMPER/ASXL1/WWTR1/SMAD6/FMN1/KLHL3/ILK/FGF1/GREB1L/EDNRA/KANK2/LAMA5
GO:0018108	peptidyl-tyrosine phosphorylation	347	0.430827	1.417	0.000903692	0.0758369	0.0721861	2021	tags=23%, list=12%, signal=20%	PTPRJ/VEGFA/PTPRC/PRKCE/BANK1/FYN/ERBB4/PARP14/CLK1/LRRK1/ABL1/BMP6/DYRK1A/EFNA5/TEC/PRKCD/CSF1R/IGF1R/EPHB1/SH3BP5/ROR1/LYN/IL6R/FER/FGFR1/BCR/MAP2K5/KIT/ARHGEF2/BMX/ARRB2/HCK/EHD4/INSR/ANGPT1/PDGFB/NEDD9/NCK2/CBLB/FBXW7/PLCG2/IL15/MTOR/PARP9/CLK4/SYK/ABL2/IGF1/BAZ1B/JAK1/EGFR/NF2/MERTK/CD44/HIPK2/PIBF1/PTPN1/FLT4/ACVR1/PTK2B/NOD2/EIF2AK2/TYK2/SEMA4D/TIE1/BTK/ADNP/CBL/SH2B3/NTF3/DSTYK/ADAM17/CLK…
GO:0051568	histone H3-K4 methylation	59	0.635606	1.6563	0.000944255	0.078709	0.07492	3781	tags=47%, list=23%, signal=37%	AUTS2/KMT2A/NCOA6/BCOR/SETBP1/ARID4A/KMT2C/BOD1L1/ASH1L/KDM1A/PHF20/NFYC/SMAD4/KMT2B/KMT2D/NFYA/KANSL2/KANSL3/SETD1A/PRDM7/CTR9/ZNF335/SETD1B/RBBP5/CXXC1/NELFA/WDR5/RTF1
GO:1903901	negative regulation of viral life cycle	22	-0.84074	-1.75288	0.000983662	0.0788271	0.0750324	204	tags=23%, list=1%, signal=22%	BST2/LY6E/PPIA/GSN/IFITM3
GO:1904667	negative regulation of ubiquitin protein ligase activity	12	-0.928084	-1.74111	0.000954135	0.0788271	0.0750324	526	tags=67%, list=3%, signal=65%	MAD2L2/RPL5/RPS20/RPL23/RPS7/RPL11/RPS15/RPL37
GO:0060043	regulation of cardiac muscle cell proliferation	38	0.707261	1.6751	0.00097632	0.0788271	0.0750324	1272	tags=29%, list=8%, signal=27%	RBPJ/RUNX1/ERBB4/MAPK14/JARID2/ZFPM2/TGFBR2/TGFBR1/YAP1/TGFBR3/SAV1
GO:0051153	regulation of striated muscle cell differentiation	79	0.588299	1.61024	0.000983752	0.0788271	0.0750324	3240	tags=39%, list=20%, signal=32%	SOX6/AKAP6/DMPK/FOXP1/MAPK14/MYOCD/BCL2/HDAC4/HDAC9/CYP26B1/ARRB2/PIEZO1/RBM24/MTOR/ATP11A/EFNB2/IGF1/SMYD1/SMAD4/PROX1/NRG1/YY1/CTDP1/FRS2/PPARA/MAML1/EZH2/KAT2A/NOTCH1/PARP2/RGS2
GO:0021510	spinal cord development	89	0.573054	1.59797	0.000983163	0.0788271	0.0750324	4433	tags=37%, list=27%, signal=27%	SOX6/SOX13/PKD1/ADARB1/PKD2/PROX1/PTPRS/SCYL3/BAG3/DCTN1/GLI3/TBX20/GLI2/MED12/SUFU/VLDLR/PBX3/NOTCH1/TAL1/IFT172/GATA2/NF1/INTU/DYNC2H1/PTCH1/TCTN1/SMO/SCYL1/DAAM2/SOX4/EED/ZPR1/GIGYF2
GO:0044409	entry into host	142	-0.561084	-1.56907	0.000977186	0.0788271	0.0750324	879	tags=17%, list=5%, signal=16%	CR1/CAV1/SLC3A2/GAS6/VAMP8/HYAL2/ITGB1/RPSA/HMGB1/RNASEK/CTSB/ICAM1/CAV2/NRP1/LAMP1/CD74/LGALS1/CTSL/LY6E/BSG/CD81/PIKFYVE/GSN/IFITM3
GO:0046058	cAMP metabolic process	23	0.77918	1.6724	0.000997704	0.0794326	0.0756087	1482	tags=43%, list=9%, signal=40%	PDE4D/ADCY7/ADCY9/PDE8A/PDE4B/PDE10A/PDE7A/PDE7B/PDE4A/ADCY6
GO:0001823	mesonephros development	97	0.573778	1.63447	0.00102199	0.0808476	0.0769556	2922	tags=28%, list=18%, signal=23%	VEGFA/PBX1/SMAD7/SMAD3/BCL2/SMAD1/KIF26B/PKD1/RARB/SMAD5/HS2ST1/SMAD4/PKD2/LGR4/SLIT2/SMAD2/GLI3/BMPER/SMAD6/FMN1/ILK/FGF1/GREB1L/LAMA5/FGF2/HS3ST3A1/BASP1
GO:0014855	striated muscle cell proliferation	68	0.619118	1.66498	0.00106538	0.0832199	0.0792137	1978	tags=32%, list=12%, signal=29%	RBPJ/RUNX1/SKI/ERBB4/PAXBP1/ABL1/MAPK14/EPHB1/SMAD1/JARID2/ZFPM2/PPARD/ANGPT1/TGFBR2/TGFBR1/YAP1/TGFBR3/SAV1/ARID2/TGFB2/TBX20/FES
GO:0097050	type B pancreatic cell apoptotic process	9	0.897448	1.61996	0.00106401	0.0832199	0.0792137	1001	tags=33%, list=6%, signal=31%	RYR2/TCF7L2/SRSF6
GO:0044000	movement in host	164	-0.544192	-1.54436	0.0010745	0.0834082	0.0793929	879	tags=16%, list=5%, signal=15%	CR1/CAV1/SLC3A2/GAS6/VAMP8/CHMP2A/HYAL2/ITGB1/RPSA/HMGB1/RNASEK/CTSB/ICAM1/CAV2/NRP1/LAMP1/CD74/LGALS1/CTSL/LY6E/BSG/PPIA/CD81/PIKFYVE/GSN/IFITM3
GO:0048754	branching morphogenesis of an epithelial tube	150	0.507253	1.51987	0.00109454	0.0844358	0.0803711	2759	tags=24%, list=17%, signal=20%	VEGFA/EXT1/PBX1/PLXND1/ABL1/BCL2/COL4A1/PKD1/TGFBR2/LRP5/RASIP1/YAP1/BTRC/STK4/KDM5B/SMAD4/PKD2/DLG5/ACVR1/TIMELESS/LGR4/SLIT2/GLI3/GNA13/TIE1/TBX20/ILK/GLI2/FGF1/RBM15/GREB1L/EDNRA/LAMA5/PML/FGF2/HS3ST3A1
GO:0001895	retina homeostasis	68	-0.666638	-1.69378	0.00117826	0.0895326	0.0852225	932	tags=18%, list=6%, signal=17%	CLCN3/SPATA7/IQCB1/IGKC/DRAM2/SOD1/TF/HSPB1/ACTG1/PRDX1/B2M/ACTB
GO:0010466	negative regulation of peptidase activity	180	-0.530901	-1.52841	0.00118223	0.0895326	0.0852225	1844	tags=21%, list=11%, signal=18%	UBXN1/TFPI/XIAP/PICALM/SPOCK2/TRIAP1/VTN/NR4A1/SERPINA3/PLAUR/SERPINF1/DPEP1/CR1/KLF4/GAS6/CSTB/TIMP3/AHSG/TMED10/LAMTOR5/TIMP2/SERPINE2/SPINT2/APLP2/PRDX5/ARL6IP1/TIMP4/PARK7/ECM1/CRYAB/CD27/CTSB/PI16/GAPDH/SERPING1/SERPINH1/AQP1
GO:0031346	positive regulation of cell projection organization	340	0.424059	1.39355	0.0011707	0.0895326	0.0852225	2617	tags=32%, list=16%, signal=27%	VEGFA/RREB1/MACF1/FYN/AUTS2/PLXNA4/DISC1/PLXND1/CAMK1D/ABL1/DAB2IP/EFNA5/RAPGEF1/CUX1/DNM2/CYFIP1/IGF1R/SEPTIN9/STAU2/SMURF1/ROR1/GOLGA4/DVL1/CREB3L2/LYN/NTN1/NEGR1/PLCE1/P2RX7/PTPRD/FLNA/STK24/KIT/ARAP1/AGRN/CORO1C/NEDD9/EPS8/MARK2/DOCK11/RUFY3/SCARF1/MAP1B/PALM/RIPOR2/NRDC/SHTN1/TGFBR1/MTOR/ARHGEF7/TENM3/ABL2/KDM1A/ATF1/GRIP1/P2RY12/RAB8B/GDI1/NGF/RHOQ/ARHGAP35/PTK2B/MAPT/IL1RAPL1/WASF2/APC/KID…
GO:2001014	regulation of skeletal muscle cell differentiation	18	0.798562	1.65955	0.00123642	0.0922403	0.0877999	810	tags=39%, list=5%, signal=37%	DDX5/DDX17/MYOCD/EPHB1/RBFOX1/CYP26B1/RBM24
GO:0045814	negative regulation of gene expression, epigenetic	97	0.568191	1.61856	0.00124027	0.0922403	0.0877999	3216	tags=44%, list=20%, signal=36%	DYRK1A/DNMT3A/UBR2/JARID2/CTCF/EHMT1/USP7/KCNQ1OT1/FAM172A/APOBEC1/KDM1A/DOT1L/PHF2/EZH1/KDM5A/MBD2/ATRX/RB1/BAZ2A/BAZ1A/KMT2D/MORC2/TASOR/PIK3CA/SETDB1/AXIN1/SMARCA5/DNMT1/TASOR2/RESF1/EPC1/BMI1/ATF7IP/TPR/ZNF445/EZH2/SIRT1/SMCHD1/CTR9/ZNFX1/SIN3A/SIRT2/SAMD1
GO:0006979	response to oxidative stress	394	-0.456802	-1.42494	0.00123142	0.0922403	0.0877999	1637	tags=19%, list=10%, signal=18%	GFER/MMP2/BAD/ENDOG/ATF2/MAPK3/CYP1B1/SLC1A1/PON2/PCNA/ERCC1/GPX8/PRKD1/FUT8/UBE3A/GPX7/NDUFS2/ARL6IP5/PRNP/SELENOS/ATF4/SIGMAR1/COL1A1/BANF1/RACK1/BAG5/ANXA1/KCNA5/PSIP1/PRDX4/PDGFD/NDUFS8/SOD1/PAWR/SOD2/PDCD10/PSMB5/PRDX2/H19/HYAL2/BTG1/NDUFA12/TXN/PRDX5/MAP1LC3A/TXNIP/TPM1/PARK7/MGST1/GAS5/CRYAB/ATOX1/NDUFB4/FOS/ROMO1/GPX3/RHOB/JUN/HSPB1/NDUFA6/SELENOK/GPX4/PRDX1/CHCHD2/AQP1/CD36/HBA1/SELENOP/…
GO:0140718		40	0.694959	1.66757	0.00125272	0.0926118	0.0881535	3216	tags=52%, list=20%, signal=42%	DYRK1A/DNMT3A/JARID2/EHMT1/APOBEC1/KDM1A/PHF2/KDM5A/MBD2/BAZ2A/MORC2/TASOR/SETDB1/SMARCA5/DNMT1/RESF1/ATF7IP/EZH2/SIRT1/SIRT2/SAMD1
GO:0060420	regulation of heart growth	60	0.62621	1.63873	0.00127496	0.0932039	0.0887171	3240	tags=47%, list=20%, signal=38%	RBPJ/RUNX1/ERBB4/AKAP6/FOXP1/MAPK14/JARID2/ZFPM2/TGFBR2/TGFBR1/YAP1/ACACB/IGF1/TGFBR3/SAV1/PROX1/TBX20/YY1/CTDP1/PPARA/TBX5/FGF2/BMPR1A/BASP1/NOTCH1/PARP2/GATA6/RGS2
GO:0034470	ncRNA processing	411	-0.454821	-1.42097	0.00127574	0.0932039	0.0887171	1964	tags=18%, list=12%, signal=16%	TRDMT1/EXOSC7/LSM6/INTS6/URM1/GAR1/POLR3K/EXOSC4/NPM3/UTP3/RTCB/FRG1/RPP30/EXOSC3/EBNA1BP2/IMP4/TSN/EIF4A3/BRIX1/HSD17B10/SSB/POP7/TGFB1/YRDC/RPL7L1/RRS1/NHP2/PIN4/RPP25L/FBL/FCF1/DPH3/RTRAF/NGDN/EIF6/TSEN34/GTPBP4/GTF2H5/RPS27/POP5/LAGE3/C1D/NOP53/RPP21/EMG1/IMP3/SNU13/TRMT112/H19/RPL5/WDR12/NOP10/RPS24/RPL7/RPS25/RPS21/RPL35/RPS7/RPS17/RPL27/RPL26/RPL11/RPS8/RPL35A/RPL14/RPS15/RPS16/RPS6/RPS14/…
GO:0052695	cellular glucuronidation	7	0.943259	1.60088	0.00133339	0.096846	0.0921839	54	tags=14%, list=0%, signal=14%	PRKCE
GO:0006892	post-Golgi vesicle-mediated transport	101	0.55138	1.57468	0.00135119	0.0970629	0.0923903	2854	tags=42%, list=18%, signal=35%	MACF1/MYO5A/AP3D1/VTI1A/KIF13A/DNM2/VPS13C/GOLGA4/MON2/ANK3/ARFGEF2/RAB31/CORO7/EXOC6B/KIF16B/DOP1B/NSF/RABEP1/GGA3/EPS15/MYO1B/RSC1A1/CCDC93/GAK/OPTN/SEC16A/EXOC5/CNST/SCAMP1/EXOC4/CSK/VPS35L/ANKFY1/VPS13A/WIPI1/EXOC6/EXOC1/CCDC91/AP2A1/DOP1A/SPTBN1/AP1G1
GO:0090031	positive regulation of steroid hormone biosynthetic process	5	0.965556	1.53235	0.001352	0.0970629	0.0923903	348	tags=60%, list=2%, signal=59%	BMP6/DAB2/IGF1R
GO:0048013	ephrin receptor signaling pathway	51	0.6547	1.64711	0.00139639	0.098327	0.0935936	1114	tags=24%, list=7%, signal=22%	RBPJ/ANKS1A/FYN/SIPA1L1/EFNA5/EPHB1/LYN/KALRN/NCK2/ARHGEF7/EFNB2/SS18
GO:0060421	positive regulation of heart growth	32	0.709588	1.62894	0.00138608	0.098327	0.0935936	3220	tags=56%, list=20%, signal=45%	RBPJ/ERBB4/AKAP6/MAPK14/ZFPM2/YAP1/ACACB/IGF1/TGFBR3/PROX1/TBX20/TBX5/FGF2/BMPR1A/BASP1/NOTCH1/PARP2/GATA6
GO:0030177	positive regulation of Wnt signaling pathway	138	0.526757	1.55529	0.00140128	0.098327	0.0935936	2026	tags=22%, list=12%, signal=20%	RBPJ/ZEB2/SKI/MACF1/DISC1/EDA/LRRK1/ABL1/SMAD3/DAB2/MLLT3/NFKB1/UBR5/SMARCA4/USP8/RNF220/YAP1/TNKS/EGFR/SULF1/TBL1XR1/MBD2/PPM1B/LGR4/TBL1X/ADNP/SPIN1/LRRK2/USP34/CSNK1G2/ILK
GO:0018212	peptidyl-tyrosine modification	349	0.429378	1.4114	0.00139405	0.098327	0.0935936	2021	tags=23%, list=12%, signal=20%	PTPRJ/VEGFA/PTPRC/PRKCE/BANK1/FYN/ERBB4/PARP14/CLK1/LRRK1/ABL1/BMP6/DYRK1A/EFNA5/TEC/PRKCD/CSF1R/IGF1R/EPHB1/SH3BP5/ROR1/LYN/IL6R/FER/FGFR1/BCR/MAP2K5/KIT/ARHGEF2/BMX/ARRB2/HCK/EHD4/INSR/ANGPT1/PDGFB/NEDD9/NCK2/CBLB/FBXW7/PLCG2/IL15/MTOR/PARP9/CLK4/SYK/ABL2/IGF1/BAZ1B/JAK1/EGFR/NF2/MERTK/CD44/HIPK2/PIBF1/PTPN1/FLT4/ACVR1/PTK2B/NOD2/EIF2AK2/TYK2/SEMA4D/TIE1/BTK/ADNP/CBL/SH2B3/NTF3/DSTYK/ADAM17/CLK…
GO:0035176	social behavior	48	0.654385	1.62914	0.00142463	0.0988487	0.0940902	2649	tags=23%, list=16%, signal=19%	EXT1/ATXN1/RPTOR/DVL1/SHANK3/KCNQ1/CHD8/CIC/VPS13A/PCM1/NLGN2
GO:0060844	arterial endothelial cell fate commitment	2	0.998228	1.36802	0.00142121	0.0988487	0.0940902	1	tags=50%, list=0%, signal=50%	RBPJ
GO:2001244	positive regulation of intrinsic apoptotic signaling pathway	56	-0.695086	-1.71686	0.00144987	0.0989415	0.0941785	1854	tags=38%, list=11%, signal=33%	DDIT3/S100A9/GSDME/FIS1/BAD/S100A8/NUPR1/RACK1/NCK1/CAV1/SOD1/BAX/BCAP31/PARK7/SERINC3/RPS7/RPL26/RPL11/RPS3/UBB/BECN1
GO:0030901	midbrain development	82	-0.650311	-1.70035	0.00144892	0.0989415	0.0941785	1176	tags=21%, list=7%, signal=19%	YWHAE/CDC42/YWHAQ/NDUFS3/CALM3/YWHAH/RHOA/HSPA5/S100A1/CALM2/CALM1/HES1/UQCRQ/DYNLL1/ATP5PF/COX6B1/ACTB
GO:0009187	cyclic nucleotide metabolic process	40	0.690711	1.65738	0.0014383	0.0989415	0.0941785	1482	tags=38%, list=9%, signal=34%	RORA/PDE4D/ADCY7/ADCY9/PDE8A/PDE4B/PDE10A/PDE2A/PDE7A/PDE7B/GUCY1A2/NPR1/NPR2/PDE4A/ADCY6
GO:0007269	neurotransmitter secretion	135	0.520541	1.53082	0.0015099	0.101368	0.0964878	3971	tags=28%, list=24%, signal=21%	MCTP1/PRKCB/PRKN/DYSF/MYOF/DVL1/P2RX7/PRKCG/STX2/SNCAIP/DTNBP1/STXBP3/STXBP1/ATP2A2/SLC38A2/UNC13B/SYN3/PIP5K1C/RPH3AL/RAB3GAP1/SYNJ1/LRRK2/STX1A/FBXL20/PSEN1/STXBP5/CADPS2/SNAP23/GRIK5/NF1/NAPA/DNAJC5/SYT7/MEF2C/FMR1/KMO/LIN7A/CDK5
GO:0099643	signal release from synapse	135	0.520541	1.53082	0.0015099	0.101368	0.0964878	3971	tags=28%, list=24%, signal=21%	MCTP1/PRKCB/PRKN/DYSF/MYOF/DVL1/P2RX7/PRKCG/STX2/SNCAIP/DTNBP1/STXBP3/STXBP1/ATP2A2/SLC38A2/UNC13B/SYN3/PIP5K1C/RPH3AL/RAB3GAP1/SYNJ1/LRRK2/STX1A/FBXL20/PSEN1/STXBP5/CADPS2/SNAP23/GRIK5/NF1/NAPA/DNAJC5/SYT7/MEF2C/FMR1/KMO/LIN7A/CDK5
GO:0007389	pattern specification process	415	0.407085	1.36134	0.00150276	0.101368	0.0964878	3242	tags=23%, list=20%, signal=19%	RBPJ/EXT1/PBX1/SKI/NRP2/ERBB4/KMT2A/SMAD3/MICAL2/BICC1/BCOR/SMAD1/DVL1/SSBP3/BPTF/CYP26B1/MLLT3/RNF207/SMAD5/TSHZ1/NOTCH2/ASPH/TGFBR2/DOP1B/DISP1/AP1B1/TGFBR1/LRP5/MEIS1/RNF220/GATA4/SMAD4/PKD2/SHROOM3/HIPK2/MEIS2/RARG/ACVR1/GALNT11/APC/IFT140/ASB2/SMAD2/PRKACB/GLI3/CHSY1/COBL/SMAD6/TBX20/TASOR/YY1/ABI1/PCSK5/GLI2/AXIN1/FRS2/FGF1/CC2D2A/BMI1/MAFB/MID1/LRP6/LAMA5/NPHP3/KDM2B/EP300/PSKH1/MED12/ATM/…
GO:0051703	biological process involved in intraspecies interaction between organisms	50	0.651449	1.63463	0.00152154	0.1016	0.0967089	2649	tags=22%, list=16%, signal=18%	EXT1/ATXN1/RPTOR/DVL1/SHANK3/KCNQ1/CHD8/CIC/VPS13A/PCM1/NLGN2
GO:0002495	antigen processing and presentation of peptide antigen via MHC class II	23	-0.81862	-1.72385	0.00155595	0.103342	0.0983672	693	tags=30%, list=4%, signal=29%	FCER1G/HLA-DQB1/CD74/CTSL/B2M/PIKFYVE/CTSD
GO:0010720	positive regulation of cell development	402	0.412422	1.36935	0.00159611	0.105445	0.100369	2043	tags=22%, list=13%, signal=19%	RUNX1/VEGFA/PTPRC/ARID1B/ZMIZ1/INPP5D/MACF1/FOXO3/PLXNA4/SMAD7/DISC1/ITPKB/PLXND1/AP3D1/EFNA5/ARID1A/BCL2/PDE3A/CUX1/PPARGC1B/PRKCA/SOX13/CYFIP1/ACIN1/STAU2/ZBTB46/SMURF1/SMARCA2/GOLGA4/LYN/SPEN/NTN1/SHANK3/CD86/PTPRD/KIT/SMARCA4/NOTCH2/NEDD9/RUFY3/TGFBR2/MAP1B/SRRT/NRDC/SHTN1/IL15/MTOR/SYK/KDM1A/DICER1/SPI1/NCKAP1L/IL15RA/STAT5B/BIN1/ADD1/GDI1/NGF/ARID2/MAPT/IL1RAPL1/SLIT2/PIK3R6/RB1/DHX36/GLI3/…
GO:0055094	response to lipoprotein particle	29	-0.783991	-1.68988	0.00161395	0.105469	0.100392	712	tags=31%, list=4%, signal=30%	PPARG/FCER1G/ITGB1/GAS5/LPL/CD36/CD9/CD81/APOE
GO:0030193	regulation of blood coagulation	66	-0.653595	-1.66131	0.00163044	0.105469	0.100392	1426	tags=27%, list=9%, signal=25%	VTN/ENPP4/PLAUR/EMILIN1/PLAT/CAV1/VKORC1/CD34/F2R/SERPINE2/PRDX2/ANXA2/THBD/SERPING1/CD36/CD9/NFE2L2/APOE
GO:0048241	epinephrine transport	10	0.878615	1.61892	0.00162216	0.105469	0.100392	738	tags=10%, list=5%, signal=10%	GABBR1
GO:0000302	response to reactive oxygen species	183	-0.520981	-1.50459	0.00161877	0.105469	0.100392	1063	tags=19%, list=7%, signal=18%	SIGMAR1/COL1A1/RACK1/ANXA1/KCNA5/PDGFD/SOD1/PAWR/SOD2/PDCD10/PRDX2/H19/HYAL2/TXN/PRDX5/MAP1LC3A/TXNIP/TPM1/PARK7/CRYAB/FOS/ROMO1/RHOB/JUN/PRDX1/AQP1/CD36/HBA1/RPS3/HBA2/KLF2/NFE2L2/BECN1/APOE
GO:1900046	regulation of hemostasis	68	-0.65921	-1.67491	0.00164267	0.10571	0.100621	1426	tags=28%, list=9%, signal=26%	VTN/ENPP4/PLAUR/EMILIN1/PLAT/CAV1/VKORC1/CD34/F2R/COMP/SERPINE2/PRDX2/ANXA2/THBD/SERPING1/CD36/CD9/NFE2L2/APOE
GO:0071871	response to epinephrine	13	0.851202	1.65396	0.00165579	0.106005	0.100901	1089	tags=46%, list=7%, signal=43%	RYR2/ABL1/ATP2B4/PDE4B/KCNQ1/SLC9A1
GO:0006720	isoprenoid metabolic process	98	-0.598947	-1.59775	0.00169242	0.107794	0.102605	2110	tags=20%, list=13%, signal=18%	PHYH/DHRS4/PNPLA2/FDPS/DPM2/AKR1B1/ADH6/PLPP6/CYP1B1/DPM1/RDH14/GGPS1/ADH1A/DHRS7/NPC2/DPM3/RBP1/RARRES2/PDSS2/LIPE
GO:0072088	nephron epithelium morphogenesis	73	0.606846	1.64783	0.00171652	0.108219	0.10301	2759	tags=26%, list=17%, signal=22%	VEGFA/PBX1/BCL2/KIF26B/PKD1/STAT1/HS2ST1/SMAD4/PKD2/LGR4/GLI3/FMN1/KLHL3/ILK/FGF1/GREB1L/LAMA5/FGF2/HS3ST3A1
GO:0006887	exocytosis	332	0.428313	1.4049	0.00171445	0.108219	0.10301	3610	tags=30%, list=22%, signal=23%	ITSN1/PRKCB/PRKN/KCNB1/CLASP1/ARHGAP17/CD84/DVL1/MICAL3/LYN/P2RX7/FER/ARFGEF2/RAB31/BCR/EXOC6B/KIT/HCK/GAB2/PRKCG/STX2/PDPK1/RAB11FIP5/DTNBP1/SYK/NSF/SPI1/RABGEF1/PIK3CD/STXBP3/STXBP1/ATP2A2/NCKAP1L/MYH9/RAB8B/UNC13B/TPCN2/PIP5K1C/IL1RAPL1/RPH3AL/RAB3GAP1/BTK/SYNJ1/VPS4B/CBL/STX17/EXOC5/TXLNA/SCAMP1/PLEK/EXOC4/LRRK2/FES/TRAPPC11/WDR41/STX1A/ABCC4/ARHGAP44/SNX4/ATP13A2/TNFAIP2/ATP9A/SNX19/RAB12/EX…
GO:0031507	heterochromatin assembly	86	0.574562	1.59553	0.00174864	0.109687	0.104407	3216	tags=45%, list=20%, signal=37%	DYRK1A/DNMT3A/UBR2/JARID2/CTCF/EHMT1/KCNQ1OT1/FAM172A/APOBEC1/KDM1A/DOT1L/PHF2/EZH1/KDM5A/MBD2/ATRX/RB1/BAZ2A/BAZ1A/KMT2D/MORC2/TASOR/PIK3CA/SETDB1/AXIN1/SMARCA5/DNMT1/RESF1/ATF7IP/TPR/ZNF445/EZH2/SIRT1/SMCHD1/CTR9/ZNFX1/SIN3A/SIRT2/SAMD1
GO:0051620	norepinephrine uptake	8	-0.95597	-1.64526	0.00176797	0.110342	0.105031	62	tags=25%, list=0%, signal=25%	SLC6A3/ACTB
GO:0034370	triglyceride-rich lipoprotein particle remodeling	8	-0.955016	-1.64362	0.00183149	0.110423	0.105107	348	tags=25%, list=2%, signal=24%	LPL/APOE
GO:0034372	very-low-density lipoprotein particle remodeling	8	-0.955016	-1.64362	0.00183149	0.110423	0.105107	348	tags=25%, list=2%, signal=24%	LPL/APOE
GO:0007218	neuropeptide signaling pathway	88	-0.615109	-1.61992	0.00181219	0.110423	0.105107	2512	tags=10%, list=15%, signal=9%	CYSLTR1/NMB/SSTR2/PENK/NTS/POMC/NPPB/NPPA/CPE
GO:0010749	regulation of nitric oxide mediated signal transduction	9	0.88754	1.60207	0.00178479	0.110423	0.105107	1123	tags=56%, list=7%, signal=52%	VEGFA/NOS1AP/ATP2B4/GUCY1A2/EGFR
GO:0006479	protein methylation	167	0.491074	1.50317	0.00182688	0.110423	0.105107	3124	tags=33%, list=19%, signal=27%	AUTS2/SMYD3/PAXBP1/KMT2A/DNMT3A/NCOA6/BCOR/SETBP1/CAMKMT/EHMT1/PRDM2/ARID4A/KMT2C/BOD1L1/SETD3/ASH1L/KDM1A/PHF20/NFYC/DOT1L/SMYD1/SMAD4/EZH1/RNF20/KMT5B/KMT5C/MLLT6/BAZ2A/KMT2B/KMT2D/NFYA/METTL9/SETD7/SETDB1/KANSL2/SMARCA5/MTHFR/IWS1/KANSL3/EHMT2/SETD2/PRDM5/SETD1A/CHTOP/PRDM7/EZH2/SIRT1/PRMT3/CTR9/ZNF335/KMT5A/MLLT10/SETD1B/RBBP5/SMYD2
GO:0008213	protein alkylation	167	0.491074	1.50317	0.00182688	0.110423	0.105107	3124	tags=33%, list=19%, signal=27%	AUTS2/SMYD3/PAXBP1/KMT2A/DNMT3A/NCOA6/BCOR/SETBP1/CAMKMT/EHMT1/PRDM2/ARID4A/KMT2C/BOD1L1/SETD3/ASH1L/KDM1A/PHF20/NFYC/DOT1L/SMYD1/SMAD4/EZH1/RNF20/KMT5B/KMT5C/MLLT6/BAZ2A/KMT2B/KMT2D/NFYA/METTL9/SETD7/SETDB1/KANSL2/SMARCA5/MTHFR/IWS1/KANSL3/EHMT2/SETD2/PRDM5/SETD1A/CHTOP/PRDM7/EZH2/SIRT1/PRMT3/CTR9/ZNF335/KMT5A/MLLT10/SETD1B/RBBP5/SMYD2
GO:0048762	mesenchymal cell differentiation	239	0.449246	1.41965	0.00181201	0.110423	0.105107	2858	tags=26%, list=18%, signal=21%	RBPJ/CDH2/DDX5/EXT1/NRP2/ERBB4/DDX17/SMAD7/LDLRAD4/SEMA6D/CLASP1/DAB2IP/SMAD3/TCF7L2/DAB2/BCL2/SPRED2/FGFR1/FLNA/FBXL17/STAT1/FAM172A/CORO1C/PHLDB1/TGFBR2/TGFBR1/MTOR/SEMA6A/IGF1/OTUD5/TGFBR3/SMAD4/DLG5/ACVR1/NRG1/PHACTR4/SMAD2/WWTR1/SEMA4D/USF3/TGFB2/TBX20/TASOR/GCNT2/AKNA/PTK2/PHLDB2/BCL9L/EDNRA/LRP6/LAMA5/IL17RD/ANXA6/ADAM15/ROCK1/TBX5/PPP2CA/MAPK1/EZH2/SEMA4A/BMPR1A
GO:0071872	cellular response to epinephrine stimulus	11	0.861657	1.61666	0.00189541	0.112637	0.107214	1089	tags=45%, list=7%, signal=42%	RYR2/ATP2B4/PDE4B/KCNQ1/SLC9A1
GO:0010960	magnesium ion homeostasis	11	0.861437	1.61624	0.00189541	0.112637	0.107214	1979	tags=27%, list=12%, signal=24%	ANK3/CNNM2/CNNM3
GO:0048742	regulation of skeletal muscle fiber development	8	0.912003	1.59255	0.00189449	0.112637	0.107214	430	tags=25%, list=3%, signal=24%	BCL2/HDAC9
GO:0055021	regulation of cardiac muscle tissue growth	54	0.630136	1.60287	0.00201482	0.118597	0.112888	3240	tags=46%, list=20%, signal=37%	RBPJ/RUNX1/ERBB4/AKAP6/FOXP1/MAPK14/JARID2/ZFPM2/TGFBR2/TGFBR1/YAP1/IGF1/TGFBR3/SAV1/TBX20/YY1/CTDP1/PPARA/TBX5/FGF2/BMPR1A/NOTCH1/PARP2/GATA6/RGS2
GO:0048733	sebaceous gland development	9	0.885182	1.59781	0.00200989	0.118597	0.112888	1195	tags=44%, list=7%, signal=41%	RBPJ/EXT1/ASH1L/SMAD4
GO:0042572	retinol metabolic process	44	-0.730335	-1.71305	0.00208836	0.121476	0.115628	2013	tags=20%, list=12%, signal=18%	DHRS4/PNPLA2/AKR1B1/ADH6/CYP1B1/RDH14/ADH1A/DHRS7/LIPE
GO:0000027	ribosomal large subunit assembly	23	-0.811749	-1.70938	0.00207862	0.121476	0.115628	1599	tags=52%, list=10%, signal=47%	BRIX1/RRS1/DHX30/MRPL20/NOP53/RPL5/RPL6/RPL10/RPL38/RPL11/RPLP0/RPL23A
GO:0051965	positive regulation of synapse assembly	59	0.616321	1.60605	0.00209306	0.121476	0.115628	2802	tags=24%, list=17%, signal=20%	EFNA5/EPHB1/STAU2/PTPRD/AGRN/FLRT2/DLG5/IL1RAPL1/SEMA4D/ADNP/CUX2/EEF2K/NLGN2/SEMA4A
GO:0090151	establishment of protein localization to mitochondrial membrane	37	-0.737519	-1.67687	0.00213881	0.123416	0.117475	2089	tags=51%, list=13%, signal=45%	AGK/MTX2/TIMM10/OXA1L/TIMM29/TOMM70/TOMM20/TOMM22/TIMM8B/CALM3/TOMM5/BAX/PDCD5/TIMM13/TIMM10B/TOMM7/TOMM6/ROMO1/NDUFA13
GO:0007635	chemosensory behavior	18	0.784747	1.63084	0.00214696	0.123416	0.117475	781	tags=11%, list=5%, signal=11%	CHD7/PRKCG
GO:0045861	negative regulation of proteolysis	264	-0.48236	-1.45436	0.00215631	0.123416	0.117475	1844	tags=26%, list=11%, signal=24%	SIMC1/GPC3/UCHL5/GPI/ALAD/TMEM98/PTGS2/SVIP/DDX3X/SDCBP/PRDX3/SNX12/CDKN2D/UBXN1/TFPI/XIAP/GIPC1/PICALM/WAC/CAMLG/SPOCK2/TRIAP1/PDCL3/VTN/NR4A1/SERPINA3/GAS1/HFE/DDRGK1/PLAUR/SERPINF1/PRNP/EFNA1/DPEP1/BAG5/CR1/PLAT/NOP53/KLF4/GAS6/CSTB/TIMP3/AHSG/TMED10/LAMTOR5/TIMP2/HSP90AB1/SERPINE2/SPINT2/APLP2/CTSZ/GABARAPL2/RPL5/PRDX5/ARL6IP1/TIMP4/PARK7/ECM1/CRYAB/CD27/CTSB/PI16/GAPDH/SERPING1/SERPINH1/RPL2…
GO:0043903	regulation of biological process involved in symbiotic interaction	49	-0.706123	-1.68245	0.00219365	0.124407	0.118418	838	tags=14%, list=5%, signal=14%	CAV1/HMGB1/CD74/LGALS1/LY6E/GSN/IFITM3
GO:0002764	immune response-regulating signaling pathway	390	0.411367	1.36314	0.00218957	0.124407	0.118418	2753	tags=28%, list=17%, signal=24%	PTPRJ/PDE4D/FYB1/PTPRC/PRKCB/PRKCE/BANK1/INPP5D/FYN/RFTN1/PLCL2/FOXP1/ABL1/DAB2IP/MAP3K1/LACC1/BCL2/TEC/NFATC2/PRKCD/PIK3AP1/SEC14L1/COLEC12/DGKZ/BLNK/IKBKB/NOD1/VAV2/LYN/LCP2/GRB2/FER/PLCG1/MFHAS1/NFKB1/OTULIN/PDE4B/TRAF3/KIT/BMX/ARRB2/HCK/DDX60/CD247/MAPKAPK2/CBLB/IRAK2/PLCG2/PDPK1/MAP3K7/GRAMD4/ALPK1/VAV3/TNIP1/BIRC3/SYK/RABGEF1/PIK3CD/NCKAP1L/ELF1/EPG5/GPS2/CREBBP/CMKLR1/RBCK1/PTPRS/LGR4/NOD2…
GO:0062009	secondary palate development	26	0.729455	1.61939	0.00223727	0.126304	0.120224	2148	tags=35%, list=13%, signal=30%	CHD7/TSHZ1/TGFBR2/ITGB6/TGFBR3/SMAD4/SMAD2/TGFB2/JAG2
GO:0002504	antigen processing and presentation of peptide or polysaccharide antigen via MHC class II	25	-0.80703	-1.71539	0.00226059	0.127043	0.120928	693	tags=28%, list=4%, signal=27%	FCER1G/HLA-DQB1/CD74/CTSL/B2M/PIKFYVE/CTSD
GO:0140694	non-membrane-bounded organelle assembly	367	-0.454198	-1.40637	0.00227119	0.127064	0.120947	1222	tags=15%, list=8%, signal=14%	LSM3/TMOD3/CHMP5/RRS1/C1QBP/CSRP1/PPP1R35/CENPT/BICD1/DHX30/EIF6/MRPL20/NPM1/CSRP3/CENPX/RPS27/SEPTIN1/CHEK2/CIRBP/NOP53/DAZAP2/LSM4/CHMP2A/RHOA/RAB11A/ACTC1/DRG1/RPL5/ITGB1/RPSA/TPM1/RPS27L/MYL2/RPL6/TUBB/MEF2A/ACTG1/RPL10/RPL38/NCOR1/RPL11/TCAP/RPS15/RPLP0/RPS23/RPL23A/RPS3/RPS14/RPS5/RPS19/RPS28/TTN/LDB3/GSN/MAPRE3
GO:0051204	protein insertion into mitochondrial membrane	33	-0.756283	-1.67763	0.00230334	0.128284	0.122109	2089	tags=52%, list=13%, signal=45%	AGK/MTX2/TIMM10/TIMM29/TOMM70/TOMM20/TOMM22/TIMM8B/TOMM5/BAX/PDCD5/TIMM13/TIMM10B/TOMM7/TOMM6/ROMO1/NDUFA13
GO:0046596	regulation of viral entry into host cell	38	-0.739263	-1.69174	0.00237121	0.128605	0.122414	401	tags=18%, list=2%, signal=18%	SMPD1/HMGB1/CD74/LGALS1/LY6E/GSN/IFITM3
GO:1990000	amyloid fibril formation	35	-0.73562	-1.65185	0.00236383	0.128605	0.122414	1023	tags=26%, list=6%, signal=24%	PFDN6/PFDN2/PFDN5/CRYAB/CLU/CD36/B2M/GSN/APOE
GO:0018027	peptidyl-lysine dimethylation	23	0.75994	1.63111	0.00233043	0.128605	0.122414	3124	tags=65%, list=19%, signal=53%	KMT2A/SETBP1/EHMT1/SETD3/ASH1L/KMT5B/KMT5C/KMT2B/KMT2D/SETD7/EHMT2/SETD2/SETD1A/SETD1B/SMYD2
GO:0050818	regulation of coagulation	70	-0.635739	-1.62854	0.00234552	0.128605	0.122414	916	tags=27%, list=6%, signal=26%	VTN/ENPP4/PLAUR/EMILIN1/PLAT/CAV1/VKORC1/CD34/F2R/SERPINE2/PRDX2/ANXA5/ANXA2/THBD/SERPING1/CD36/CD9/NFE2L2/APOE
GO:0010752	regulation of cGMP-mediated signaling	12	0.853914	1.61602	0.00234068	0.128605	0.122414	1420	tags=42%, list=9%, signal=38%	PDE10A/PDE2A/NPR1/NPR2/PTK2B
GO:0002314	germinal center B cell differentiation	9	0.880888	1.59006	0.00236362	0.128605	0.122414	1163	tags=33%, list=7%, signal=31%	SPI1/PHF14/IRF8
GO:0019228	neuronal action potential	25	0.745919	1.6399	0.0024058	0.128821	0.122619	2305	tags=20%, list=14%, signal=17%	KCND2/ANK3/MTOR/NPR2/P2RX4
GO:0001578	microtubule bundle formation	104	0.546465	1.56753	0.0023991	0.128821	0.122619	3196	tags=20%, list=20%, signal=16%	NCKAP5/NAV1/CLASP1/NISCH/CLIP1/MAP1B/NUMA1/TTLL3/FES/CDK5RAP2/CC2D2A/CCSER2/SPAST/ARMC2/GAS2L1/MARK4/TTC12/CCDC66/CLUAP1/NCKAP5L/MAP1S
GO:0051147	regulation of muscle cell differentiation	130	0.520423	1.52104	0.00240631	0.128821	0.122619	2976	tags=35%, list=18%, signal=29%	SOX6/AKAP6/DMPK/FOXP1/MAPK14/NFATC1/LAMA2/MYOCD/BCL2/NFATC2/HDAC4/SMAD1/HDAC9/CYP26B1/LAMC1/KIT/ARRB2/PDGFB/PIEZO1/RBM24/SETD3/MTOR/ATP11A/EFNB2/IGF1/SMYD1/SMAD4/MAPK12/PROX1/NRG1/YY1/CDK9/CTDP1/FRS2/DNMT1/SUPT6H/PPARA/MAML1/RBM4/ANKRD17/EZH2/SIRT1/BMPR1A/KAT2A/NOTCH1
GO:0006958	complement activation, classical pathway	29	-0.773272	-1.66678	0.00243769	0.129941	0.123685	2084	tags=41%, list=13%, signal=36%	C1S/CD55/C1R/C1QBP/C4A/CR1/C1QB/C1QC/C1QA/CLU/SERPING1/C3
GO:0061564	axon development	452	0.390909	1.30932	0.00247536	0.131385	0.12506	2149	tags=21%, list=13%, signal=19%	VEGFA/CDH2/SLIT3/EXT1/TRIO/MACF1/FYN/NRP2/AUTS2/PLXNA4/SEMA6D/DISC1/PLXND1/MYCBP2/ABL1/SIPA1L1/EFNA5/BCL2/DNM2/CSF1R/ALCAM/DIP2B/CYFIP1/IGF1R/NEXN/PARD3/MAPK8IP3/EPHB1/SMURF1/PTPRM/GOLGA4/DVL1/NTN1/KALRN/ANK3/KIF13B/FLNA/UST/STK24/NOTCH2/MTR/MARK2/RUFY3/SCARF1/OPHN1/MAP1B/NRDC/SHTN1/ITGA4/FLRT2/NCAM1/ADARB1/SEMA6A/EFNB2/STXBP1/TAOK2/DOCK7/NOVA2/SMAD4/MYPN/GDI1/TBCE/NPR2/NGF/AFG3L2/PTPRO/B4GALT6/K…
GO:0030433	ubiquitin-dependent ERAD pathway	79	-0.61086	-1.59126	0.00252678	0.133543	0.127115	2555	tags=39%, list=16%, signal=33%	OS9/TMUB1/EDEM3/UBXN8/DNAJC10/FBXO6/JKAMP/SVIP/RNF5/UBE2J1/UBQLN2/CANX/YOD1/AMFR/UBE2J2/VCP/HERPUD1/DERL1/DERL2/STUB1/DNAJB9/SELENOS/HSP90B1/CAV1/SEC61B/BCAP31/HSPA5/CALR/MAN1A1/STT3B/NFE2L2
GO:0042363	fat-soluble vitamin catabolic process	8	0.906072	1.58219	0.00254216	0.133671	0.127236	600	tags=12%, list=4%, signal=12%	CYP26B1
GO:0034248	regulation of cellular amide metabolic process	442	-0.434908	-1.37481	0.00255073	0.133671	0.127236	1549	tags=18%, list=10%, signal=16%	BZW1/SSB/NGRN/EIF3D/CYP1B1/EIF4EBP1/PKM/SERP1/PIN1/C1QBP/RBM3/MAGOH/TSFM/PPP1R15A/POLR2G/DPH3/NGDN/EIF6/ZNF706/PRNP/SARNP/NPM1/SLC2A13/ATF4/EIF4A2/EIF1B/EFNA1/ZFP36L1/YBX1/PGAM1/RACK1/CIRBP/NCK1/BTG2/RBM8A/COA3/PPP1CA/TMED10/UQCC2/IFNGR1/EIF3K/RHOA/SRP9/PABPC1/TMED2/RPL5/EEF2/ORMDL2/CNBP/CCN1/ZFP36/EIF5AL1/IGF2BP3/RPS27L/GAPDH/CALR/CLU/QKI/HSPB1/RPL10/RPS9/RPL38/RPL26/VIM/RPS4X/IGFBP5/RPL13A/RBM4…
GO:0048736	appendage development	165	0.476512	1.45847	0.00258423	0.134294	0.127829	3789	tags=33%, list=23%, signal=26%	EXT1/PBX1/SKI/CHST11/CHD7/GNA12/CYP26B1/RARB/MBNL1/NOTCH2/ASPH/FBXW4/AFF3/LRP5/CREBBP/SMAD4/ZNRF3/MAP3K20/NPR2/KAT2B/ATRX/RARG/IFT140/GLI3/TGFB2/FMN1/KREMEN1/PCSK5/ITGA6/IQCE/PLXNA2/PSEN1/TBX5/FZD6/WDPCP/BMPR1A/RPGRIP1L/KAT2A/NOTCH1/FBN2/IFT122/IFT172/MEGF8/ALDH1A2/PRRX1/RUNX2/ZNF219/MEOX2/BCL2L11/TBC1D32/INTU/FERMT2/DYNC2H1/PTCH1/RECK
GO:0060173	limb development	165	0.476512	1.45847	0.00258423	0.134294	0.127829	3789	tags=33%, list=23%, signal=26%	EXT1/PBX1/SKI/CHST11/CHD7/GNA12/CYP26B1/RARB/MBNL1/NOTCH2/ASPH/FBXW4/AFF3/LRP5/CREBBP/SMAD4/ZNRF3/MAP3K20/NPR2/KAT2B/ATRX/RARG/IFT140/GLI3/TGFB2/FMN1/KREMEN1/PCSK5/ITGA6/IQCE/PLXNA2/PSEN1/TBX5/FZD6/WDPCP/BMPR1A/RPGRIP1L/KAT2A/NOTCH1/FBN2/IFT122/IFT172/MEGF8/ALDH1A2/PRRX1/RUNX2/ZNF219/MEOX2/BCL2L11/TBC1D32/INTU/FERMT2/DYNC2H1/PTCH1/RECK
GO:0019886	antigen processing and presentation of exogenous peptide antigen via MHC class II	21	-0.829144	-1.71062	0.00261852	0.135068	0.128566	693	tags=33%, list=4%, signal=32%	FCER1G/HLA-DQB1/CD74/CTSL/B2M/PIKFYVE/CTSD
GO:0097021	lymphocyte migration into lymphoid organs	9	0.876961	1.58298	0.00262089	0.135068	0.128566	786	tags=22%, list=5%, signal=21%	EXT1/NEDD9
GO:0046620	regulation of organ growth	87	0.56237	1.5664	0.0026691	0.136984	0.13039	3298	tags=39%, list=20%, signal=31%	RBPJ/RUNX1/ERBB4/AKAP6/FOXP1/MAPK14/JARID2/STK3/ZFPM2/TGFBR2/TGFBR1/LATS1/WWC2/YAP1/ACACB/IGF1/STK4/TGFBR3/SAV1/PROX1/LATS2/TBX20/YY1/CTDP1/PPARA/TBX5/FGF2/BMPR1A/BASP1/NOTCH1/PARP2/GATA6/RGS2/PTEN
GO:0061326	renal tubule development	95	0.557296	1.58066	0.00268639	0.137304	0.130695	2759	tags=25%, list=17%, signal=21%	VEGFA/MTSS1/PBX1/BCL2/COL4A1/KIF26B/PKD1/STAT1/NOTCH2/YAP1/HS2ST1/SMAD4/PKD2/LGR4/GLI3/WWTR1/FMN1/KLHL3/ILK/FGF1/GREB1L/LAMA5/FGF2/HS3ST3A1
GO:0009111	vitamin catabolic process	10	0.862968	1.59009	0.00270884	0.137757	0.131125	600	tags=10%, list=4%, signal=10%	CYP26B1
GO:0034329	cell junction assembly	424	0.40122	1.34384	0.00271743	0.137757	0.131125	2678	tags=24%, list=16%, signal=21%	PTPRJ/ANK2/VEGFA/CDH2/SDK1/MACF1/DST/KIRREL3/ERBB4/SMAD7/PLXND1/CLASP1/LIMCH1/MYCBP2/ABL1/SMAD3/EFNA5/RAPGEF1/BCL2/PRKCA/HDAC7/PARD3/EPHB1/STAU2/ACTN2/CORO2B/AFDN/DVL1/IKBKB/NTN1/NEGR1/SHANK3/FER/PTPRD/SRGAP2C/FARP1/BCR/MPDZ/LAMC1/AGRN/CHD4/ARHGAP6/PTPRA/CORO1C/SLK/OPHN1/MAP1B/SORBS1/ARHGEF7/FLRT2/EFNB2/SLC9A1/TAOK2/GNPAT/TLN1/STON1/DLG5/PTPRO/PIP5K1C/PTPRS/PTK2B/IL1RAPL1/APC/CTTN/WHAMM/DNM3/SEMA…
GO:0043547	positive regulation of GTPase activity	237	0.454013	1.43449	0.00277365	0.139469	0.132755	2901	tags=40%, list=18%, signal=33%	DOCK8/DOCK10/ARHGAP24/ARHGAP22/AGAP1/ADAP2/DOCK6/RGL1/PREX1/SIPA1L1/TBC1D4/RAPGEF1/TBC1D22A/ARHGAP45/SIPA1L2/ARHGEF10/DOCK9/ASAP2/TBC1D9B/ASAP1/AFDN/RGS6/AGAP3/ABR/SNX9/ARHGAP25/TBC1D1/BCR/RALGAPA2/ARAP1/AGRN/ARHGAP6/CORO1C/NEDD9/DOCK11/CHN2/SIPA1L3/ARHGEF7/RAP1GDS1/RALGPS2/ARHGAP27/TBC1D2B/TBC1D8/DOCK7/BIN1/TBC1D14/RALGPS1/ARHGAP35/SIPA1/PTK2B/GMIP/DVL3/TBC1D5/SEMA4D/RASGRP2/RAB3GAP1/RASGEF1B/TB…
GO:0050804	modulation of chemical synaptic transmission	454	0.390214	1.30676	0.00277193	0.139469	0.132755	2934	tags=20%, list=18%, signal=17%	MCTP1/CDH2/PRKCB/PRKCE/TRIO/PRKN/FYN/GRM1/KCNB1/PLCL1/DYSF/PLCL2/DISC1/DMPK/KMT2A/ABL1/TSHZ3/SIPA1L1/LAMA2/CYFIP1/MYOF/EPHB1/DGKZ/STAU2/CHRM2/DVL1/BTBD9/ABR/SHANK3/CACNA1A/PTPRD/PLCG1/PPP1R9A/DLGAP4/PACSIN2/HIP1/BCR/AKAP9/KIT/ARRB2/PTPRA/APBA1/GABBR1/PRKCG/OPHN1/MAP1B/SNCAIP/PXK/USP8/DTNBP1/STXBP1/ATP2A2/SLC38A2/SYN3/PTPRS/PTK2B/ERC1/MAPT/SLC6A6/RAB3GAP1/ADNP/STAU1/IQSEC2/LRRK2/ITPR3/CUX2/STX1A/D…
GO:0003306	Wnt signaling pathway involved in heart development	11	0.851791	1.59815	0.00278541	0.139495	0.13278	1	tags=9%, list=0%, signal=9%	RBPJ
GO:0002035	brain renin-angiotensin system	5	0.955202	1.51591	0.00281383	0.139607	0.132887	178	tags=20%, list=1%, signal=20%	RPS6KA2
GO:1904155	DN2 thymocyte differentiation	4	0.977588	1.47327	0.00282137	0.139607	0.132887	33	tags=25%, list=0%, signal=25%	PTPRC
GO:0007606	sensory perception of chemical stimulus	167	-0.508839	-1.44542	0.00281215	0.139607	0.132887	677	tags=2%, list=4%, signal=2%	RTP4/CD36/B2M
GO:0048743	positive regulation of skeletal muscle fiber development	6	0.935004	1.53394	0.00284361	0.139642	0.13292	283	tags=17%, list=2%, signal=16%	BCL2
GO:0007409	axonogenesis	406	0.409659	1.36583	0.00284456	0.139642	0.13292	2149	tags=21%, list=13%, signal=19%	VEGFA/CDH2/SLIT3/EXT1/TRIO/MACF1/FYN/NRP2/AUTS2/PLXNA4/SEMA6D/DISC1/PLXND1/MYCBP2/ABL1/SIPA1L1/EFNA5/BCL2/DNM2/CSF1R/ALCAM/DIP2B/CYFIP1/IGF1R/NEXN/PARD3/EPHB1/SMURF1/PTPRM/GOLGA4/DVL1/NTN1/KALRN/ANK3/KIF13B/UST/NOTCH2/MARK2/RUFY3/OPHN1/MAP1B/NRDC/SHTN1/ITGA4/FLRT2/NCAM1/ADARB1/SEMA6A/EFNB2/STXBP1/TAOK2/DOCK7/NOVA2/SMAD4/MYPN/GDI1/TBCE/NPR2/NGF/AFG3L2/PTPRO/B4GALT6/KLF7/ARHGAP35/PTPRS/MAPT/CTTN/SL…
GO:0072089	stem cell proliferation	103	0.529476	1.51737	0.00286414	0.14005	0.133308	3280	tags=28%, list=20%, signal=23%	RBPJ/RUNX1/PTPRC/ETV6/PBX1/MECOM/RARB/TGFBR2/KDM1A/YAP1/NF2/ZNRF3/RARG/EIF2AK2/GLI3/SHB/VEGFC/TIAL1/HNRNPU/SART3/KAT7/FGF2/YTHDF2/NOTCH1/HOXB4/HOXA3/PRRX1/RUNX2/ARIH2
GO:0014905	myoblast fusion involved in skeletal muscle regeneration	5	-0.975007	-1.5514	0.00294225	0.142819	0.135944	126	tags=60%, list=1%, signal=60%	PTGFRN/CD9/CD81
GO:0046631	alpha-beta T cell activation	160	0.479471	1.45432	0.00294377	0.142819	0.135944	1933	tags=21%, list=12%, signal=19%	RUNX1/RORA/DOCK2/PTPRC/SMAD7/ITPKB/AP3D1/KMT2A/FOXP1/ABL1/BCL2/WDFY4/IL6R/CD86/HSPH1/ELF4/CD247/TGFBR2/CBLB/STAT6/IL15/ZFPM1/MTOR/SYK/NCKAP1L/SH3RF1/TYK2/GLI3/SHB/TCIRG1/IL27/PRKCQ/AP3B1/CD274
GO:0042159	lipoprotein catabolic process	16	-0.862356	-1.67932	0.00298316	0.143054	0.136167	14	tags=19%, list=0%, signal=19%	ABHD17A/CTSD/APOE
GO:0045586	regulation of gamma-delta T cell differentiation	9	0.873375	1.5765	0.00297462	0.143054	0.136167	1146	tags=56%, list=7%, signal=52%	PTPRC/SOX13/SYK/NCKAP1L/STAT5B
GO:0072080	nephron tubule development	91	0.549447	1.53896	0.00296358	0.143054	0.136167	2759	tags=25%, list=17%, signal=21%	VEGFA/MTSS1/PBX1/BCL2/KIF26B/PKD1/STAT1/NOTCH2/YAP1/HS2ST1/SMAD4/PKD2/LGR4/GLI3/WWTR1/FMN1/KLHL3/ILK/FGF1/GREB1L/LAMA5/FGF2/HS3ST3A1
GO:0033189	response to vitamin A	17	0.791635	1.6288	0.00308232	0.145203	0.138213	1043	tags=29%, list=6%, signal=28%	DNMT3A/PPARD/CYP26B1/MAP1B/GATA4
GO:0006705	mineralocorticoid biosynthetic process	10	0.860558	1.58565	0.00309813	0.145203	0.138213	256	tags=20%, list=2%, signal=20%	BMP6/DAB2
GO:0046643	regulation of gamma-delta T cell activation	10	0.86038	1.58532	0.00309813	0.145203	0.138213	1445	tags=60%, list=9%, signal=55%	PTPRC/SOX13/SYK/NCKAP1L/STAT5B/NOD2
GO:0051058	negative regulation of small GTPase mediated signal transduction	54	0.622361	1.58309	0.0030711	0.145203	0.138213	3092	tags=46%, list=19%, signal=38%	ARHGAP24/CGNL1/RASA3/DAB2IP/RASA4B/ARHGAP25/MAPKAP1/RIPOR2/CD2AP/HEG1/RASIP1/ARHGAP12/ABL2/RABGEF1/ARHGAP35/LZTR1/SLIT2/TGFB2/DLC1/ARHGAP44/FLCN/PPP2CB/ARHGAP42/TNFAIP1/MFN2
GO:0051963	regulation of synapse assembly	108	0.531839	1.52768	0.0030779	0.145203	0.138213	2802	tags=23%, list=17%, signal=19%	MYCBP2/EFNA5/EPHB1/STAU2/NTN1/NEGR1/PTPRD/FARP1/AGRN/CHD4/FLRT2/DLG5/PTPRS/PTK2B/IL1RAPL1/SEMA4D/ADNP/ARHGEF15/GPC4/CUX2/NTNG2/EEF2K/NLGN2/APP/SEMA4A
GO:0030307	positive regulation of cell growth	147	0.499407	1.48633	0.00305645	0.145203	0.138213	1865	tags=28%, list=11%, signal=25%	VEGFA/PRKN/MACF1/SMAD7/DISC1/AKAP6/TEAD1/EFNA5/BCL2/CYFIP1/RPTOR/SMURF1/GOLGA4/SLC23A2/NTN1/MAP2K5/ITSN2/NEDD4L/MAPKAP1/INO80/RUFY3/MAP1B/SHTN1/TGFBR1/MTOR/YAP1/IGF1/SLC9A1/EGFR/GDI1/NGF/PTK2B/ZNF639/MAPT/EXTL3/SEMA4D/ADNP/TGFB2/ADAM17/CDH4/IST1
GO:0060271	cilium assembly	330	0.418981	1.37485	0.00316784	0.147912	0.140791	4110	tags=34%, list=25%, signal=26%	DISC1/PARVA/DNM2/ABLIM1/NISCH/SEPTIN9/ASAP1/FLNA/CEP250/SYNE2/KCNQ1/EHD4/CDC14C/SDCCAG8/PCNT/BBS9/ALPK1/YAP1/LIMK2/CDC14A/RILPL1/PIBF1/ARHGAP35/GALNT11/CEP350/IFT140/WDR11/DCTN1/FBXW8/TTLL3/NUDCD3/SNX10/WWTR1/SCLT1/HTT/KIAA0586/EXOC5/ATXN10/ABCC4/ODF2/PTPN23/CDK10/CC2D2A/PCM1/CEP120/E2F4/CYLD/CPLANE1/CLCN4/IFT88/CEP164/LAMA5/ARMC2/CENPJ/ATP6V0D1/NPHP3/FBF1/CCDC88A/MARK4/EVI5L/CEP162/TTC12/CEP135/…
GO:1903056	regulation of melanosome organization	2	0.996916	1.36623	0.00318667	0.148234	0.141098	13	tags=50%, list=0%, signal=50%	ZEB2
GO:0006959	humoral immune response	164	-0.522081	-1.48161	0.00321641	0.149059	0.141883	1029	tags=15%, list=6%, signal=14%	CCL2/COLEC11/CXCL13/CR1/TF/PSMB10/RPL30/RGCC/C1QB/HLA-DQB1/CFH/C1QC/PF4/RARRES2/ROMO1/C1QA/GAPDH/CLU/SERPING1/RPL39/C3/FAU/RPS19/CD81
GO:0071402	cellular response to lipoprotein particle stimulus	32	-0.756582	-1.67583	0.00328781	0.149464	0.142269	712	tags=28%, list=4%, signal=27%	PPARG/FCER1G/ITGB1/GAS5/LPL/CD36/CD9/CD81/APOE
GO:0002396	MHC protein complex assembly	11	-0.90601	-1.66996	0.00326521	0.149464	0.142269	676	tags=45%, list=4%, signal=44%	TAPBP/PDIA3/HLA-DQB1/CALR/B2M
GO:0002501	peptide antigen assembly with MHC protein complex	11	-0.90601	-1.66996	0.00326521	0.149464	0.142269	676	tags=45%, list=4%, signal=44%	TAPBP/PDIA3/HLA-DQB1/CALR/B2M
GO:0015671	oxygen transport	9	-0.925155	-1.62443	0.00328586	0.149464	0.142269	175	tags=44%, list=1%, signal=44%	CYGB/HBA1/MB/HBA2
GO:0046629	gamma-delta T cell activation	22	0.751528	1.60487	0.00330054	0.149464	0.142269	2148	tags=36%, list=13%, signal=32%	PTPRC/SOX13/CD247/SYK/NCKAP1L/STAT5B/NOD2/JAG2
GO:0044782	cilium organization	356	0.416791	1.36861	0.00330535	0.149464	0.142269	4110	tags=33%, list=25%, signal=25%	DISC1/PARVA/DNM2/ABLIM1/NISCH/SEPTIN9/ASAP1/FLNA/CEP250/SYNE2/KCNQ1/EHD4/NEDD9/CDC14C/SDCCAG8/PCNT/BBS9/ALPK1/YAP1/TTC17/LIMK2/PKD2/CDC14A/RILPL1/PIBF1/ARHGAP35/GALNT11/CEP350/IFT140/WDR11/DCTN1/FBXW8/TTLL3/NUDCD3/SNX10/WWTR1/SCLT1/HTT/KIAA0586/EXOC5/ATXN10/ABCC4/ODF2/PTPN23/CDK10/CC2D2A/PCM1/CEP120/E2F4/CYLD/CPLANE1/CLCN4/IFT88/CEP164/LAMA5/ARMC2/CENPJ/ATP6V0D1/NPHP3/FBF1/CCDC88A/MARK4/EVI5L/CEP…
GO:0002009	morphogenesis of an epithelium	496	0.389677	1.31263	0.00330939	0.149464	0.142269	2538	tags=22%, list=16%, signal=19%	RBPJ/RYR2/VEGFA/MTSS1/ARHGAP24/RREB1/EXT1/PBX1/SKI/ERBB4/PLXND1/CLASP1/FOXP1/ABL1/SMAD3/DAB2/MRTFA/BCL2/MICAL2/CSF1R/DAAM1/GPC6/SMURF1/ROR1/DVL1/STK3/NTN1/GRB2/COL4A1/FLNA/KIF26B/STARD13/PKD1/MLLT3/RNF207/STAT1/NOTCH2/PRICKLE2/TGFBR2/OPHN1/LRP5/MTOR/RASIP1/ARHGAP12/YAP1/GATA4/BTRC/PIK3CD/EFNB2/EGFR/HS2ST1/SULF1/STK4/KDM5B/SMAD4/PKD2/CD44/ZNRF3/APAF1/DLG5/SEC24B/COL5A1/RARG/ACVR1/PROX1/TIMELESS/AR…
GO:0045055	regulated exocytosis	216	0.461731	1.45218	0.00338589	0.152365	0.14503	3822	tags=30%, list=23%, signal=23%	PRKCB/KCNB1/ARHGAP17/CD84/DVL1/LYN/P2RX7/FER/RAB31/BCR/KIT/HCK/GAB2/PRKCG/STX2/PDPK1/RAB11FIP5/DTNBP1/SYK/SPI1/RABGEF1/PIK3CD/STXBP3/STXBP1/ATP2A2/NCKAP1L/MYH9/UNC13B/PIP5K1C/RPH3AL/RAB3GAP1/BTK/SYNJ1/CBL/PLEK/LRRK2/FES/STX1A/ABCC4/SNX4/FBXL20/PSEN1/PIK3CG/STXBP5/CADPS2/AP1G1/RAPGEF4/NOTCH1/SNAP23/SLC18A2/PTAFR/GATA2/ITGAM/FCGR2B/GRIK5/CCR2/SCAMP5/NAPA/DNAJC5/SYT7/MICAL1/FMR1/RAB11FIP2/ARL8B
GO:0034381	plasma lipoprotein particle clearance	38	-0.728803	-1.66781	0.00345724	0.154717	0.147269	803	tags=18%, list=5%, signal=18%	CNPY2/LRPAP1/HNRNPK/ANXA2/CD36/GPIHBP1/APOE
GO:0009214	cyclic nucleotide catabolic process	13	0.831148	1.61499	0.00352562	0.154717	0.147269	1261	tags=62%, list=8%, signal=57%	PDE4D/PDE8A/PDE4B/PDE10A/PDE2A/PDE7A/PDE7B/PDE4A
GO:0014060	regulation of epinephrine secretion	7	0.924003	1.5682	0.00353781	0.154717	0.147269	738	tags=14%, list=5%, signal=14%	GABBR1
GO:0048242	epinephrine secretion	7	0.924003	1.5682	0.00353781	0.154717	0.147269	738	tags=14%, list=5%, signal=14%	GABBR1
GO:0034382	chylomicron remnant clearance	5	-0.973552	-1.54909	0.00350062	0.154717	0.147269	111	tags=60%, list=1%, signal=60%	APOC1/GPIHBP1/APOE
GO:0071830	triglyceride-rich lipoprotein particle clearance	5	-0.973552	-1.54909	0.00350062	0.154717	0.147269	111	tags=60%, list=1%, signal=60%	APOC1/GPIHBP1/APOE
GO:0002757	immune response-activating signal transduction	370	0.410451	1.35628	0.00353771	0.154717	0.147269	2753	tags=28%, list=17%, signal=24%	PTPRJ/PDE4D/FYB1/PTPRC/PRKCB/PRKCE/BANK1/INPP5D/FYN/RFTN1/PLCL2/FOXP1/ABL1/DAB2IP/LACC1/BCL2/TEC/NFATC2/PRKCD/PIK3AP1/SEC14L1/COLEC12/DGKZ/BLNK/IKBKB/NOD1/VAV2/LYN/LCP2/GRB2/PLCG1/MFHAS1/NFKB1/OTULIN/PDE4B/TRAF3/BMX/ARRB2/HCK/DDX60/CD247/MAPKAPK2/CBLB/IRAK2/PLCG2/PDPK1/MAP3K7/GRAMD4/ALPK1/VAV3/TNIP1/BIRC3/SYK/RABGEF1/PIK3CD/NCKAP1L/ELF1/EPG5/GPS2/CREBBP/CMKLR1/RBCK1/PTPRS/LGR4/NOD2/AIM2/SPPL3/SHB…
GO:0030111	regulation of Wnt signaling pathway	312	0.415108	1.35261	0.00348546	0.154717	0.147269	2052	tags=22%, list=13%, signal=20%	RBPJ/ZEB2/CDH2/SKI/RBMS3/PRKN/MACF1/TCF7L1/RNF213/DISC1/EDA/LRRK1/ABL1/DAB2IP/MAPK14/SMAD3/FOXO1/NFATC1/TCF7L2/DAB2/CCDC88C/BICC1/SOX13/TMEM131L/CDK14/STK3/NXN/GNAQ/MLLT3/NFKB1/UBR5/OTULIN/TRABD2B/SMARCA4/TLE4/LATS1/USP8/RNF220/YAP1/BTRC/TNKS/EGFR/SULF1/OTUD5/STK4/ZNRF3/UBAC2/TBL1XR1/PTPRO/MBD2/PPM1B/TLE1/LGR4/APC/GLI3/CHD8/WWTR1/TBL1X/ADNP/LATS2/STK11/SENP2/SPIN1/KREMEN1/LRRK2/USP34/CSNK1G2/ILK/…
GO:0007340	acrosome reaction	31	0.695119	1.59442	0.00360914	0.157282	0.149711	2355	tags=16%, list=14%, signal=14%	STX2/STXBP1/B4GALT1/UNC13B/PLCB1
GO:0052372	modulation by symbiont of entry into host	43	-0.709037	-1.64612	0.00363871	0.158017	0.15041	838	tags=16%, list=5%, signal=15%	CAV1/HMGB1/CD74/LGALS1/LY6E/GSN/IFITM3
GO:0006631	fatty acid metabolic process	352	-0.452571	-1.39764	0.00366887	0.158771	0.151128	1942	tags=15%, list=12%, signal=14%	INSIG2/ETFBKMT/ADIPOR1/AKR1B1/MSMO1/TECR/ECHS1/ELOVL1/CYGB/NUDT8/ECHDC1/SCD/CBR1/ACADL/PRXL2B/HSD17B10/MCEE/CYP1B1/HADHB/TNXB/ACADVL/MID1IP1/PEX13/LTC4S/EIF6/MTLN/XBP1/ETFA/ANXA1/ACAA2/CAV1/PLAA/PTGDS/TNFRSF1A/MIF/SCP2/NDUFAB1/DEGS1/DBI/ETFB/ECH1/LPL/GSTM1/QKI/CD74/GPX4/NCOR1/CD36/C3/FABP3/FABP5/APPL2/PPARGC1A/ECI1
GO:0043406	positive regulation of MAP kinase activity	114	0.52849	1.52742	0.00368948	0.159109	0.15145	2934	tags=39%, list=18%, signal=32%	VEGFA/PTPRC/TAOK3/DAB2IP/P2RX7/FGFR1/SASH1/FGD2/MAP2K5/KIT/INSR/PDGFB/MAP3K7/SYK/MAP4K2/TNFRSF11A/EGFR/MAP3K4/PTPN1/PTK2B/AKAP13/NOD2/PIK3R6/DVL3/PIK3R5/NTF3/MAP2K6/PDGFRB/MAP3K5/LRRK2/CSK/AXIN1/FGF1/GHR/ARHGEF5/ROBO1/PSEN1/PIK3CG/FGF2/NOX4/CD40/EZH2/ERN1/ROR2
GO:0035330	regulation of hippo signaling	23	0.749429	1.60855	0.00373986	0.160604	0.152872	3578	tags=61%, list=22%, signal=48%	MAPK14/FRMD6/IQCJ-SCHIP1/CORO7/MARK3/WWC2/NF2/DLG5/TIAL1/MOB3B/LIMD1/MAP2K3/WTIP/VGLL4
GO:1904879	positive regulation of calcium ion transmembrane transport via high voltage-gated calcium channel	2	0.996129	1.36515	0.00375	0.160604	0.152872	64	tags=50%, list=0%, signal=50%	CACNB2
GO:0007621	negative regulation of female receptivity	4	0.973682	1.46738	0.00394061	0.168187	0.160091	109	tags=25%, list=1%, signal=25%	THRB
GO:0042743	hydrogen peroxide metabolic process	42	-0.710539	-1.64401	0.00399896	0.170093	0.161905	819	tags=26%, list=5%, signal=25%	PRDX4/SOD1/SOD2/PRDX2/PRDX5/PARK7/CYBA/GPX3/PRDX1/HBA1/HBA2
GO:0021564	vagus nerve development	3	0.984257	1.42073	0.00401859	0.170344	0.162144	115	tags=67%, list=1%, signal=66%	PLXNA4/NAV2
GO:0046461	neutral lipid catabolic process	30	-0.747059	-1.62966	0.00406858	0.171294	0.163048	348	tags=13%, list=2%, signal=13%	PNPLA2/LPL/GPIHBP1/LIPE
GO:0046464	acylglycerol catabolic process	30	-0.747059	-1.62966	0.00406858	0.171294	0.163048	348	tags=13%, list=2%, signal=13%	PNPLA2/LPL/GPIHBP1/LIPE
GO:0010043	response to zinc ion	38	-0.720548	-1.64891	0.00411101	0.17192	0.163644	742	tags=13%, list=5%, signal=13%	SOD2/TSPO/VCAM1/CRIP1/MT1G
GO:0098719	sodium ion import across plasma membrane	21	0.753708	1.59627	0.00411114	0.17192	0.163644	1089	tags=10%, list=7%, signal=9%	SLC9A9/SLC9A1
GO:0051923	sulfation	20	0.759607	1.60733	0.00414166	0.172038	0.163756	1713	tags=30%, list=11%, signal=27%	EXT1/UST/HS3ST5/NDST1/CHSY1/EXT2
GO:0140367	antibacterial innate immune response	4	0.972125	1.46503	0.00413283	0.172038	0.163756	317	tags=25%, list=2%, signal=25%	TFEB
GO:0009954	proximal/distal pattern formation	27	0.712905	1.59378	0.00424587	0.175779	0.167317	2034	tags=19%, list=12%, signal=16%	PBX1/CYP26B1/GLI3/CHSY1/GLI2
GO:0098732	macromolecule deacylation	123	0.515515	1.4956	0.00427376	0.176346	0.167857	3200	tags=37%, list=20%, signal=30%	VEGFA/TRERF1/AKAP8L/DYRK1A/FRY/HDAC7/HDAC4/SPRED2/HDAC9/CHD3/FLNA/RCOR1/CHD4/MTA3/ABHD12/AKAP8/TBL1XR1/KAT2B/MBD2/GATAD2A/MAPT/ELK4/SIRT7/JDP2/BAZ2A/TBL1X/LRRK2/SFPQ/SMARCA5/PRKD2/PER2/PRKAA2/MTA1/CAMK2D/YEATS2/RCOR3/EP300/PRDM5/HDAC8/SIRT1/KAT2A/RBM14/MTA2/SIN3A/SPRED1/SIRT2
GO:0021534	cell proliferation in hindbrain	15	0.7991	1.61211	0.00442666	0.179085	0.170464	308	tags=13%, list=2%, signal=13%	RORA/RERE
GO:0021924	cell proliferation in external granule layer	15	0.7991	1.61211	0.00442666	0.179085	0.170464	308	tags=13%, list=2%, signal=13%	RORA/RERE
GO:0021930	cerebellar granule cell precursor proliferation	15	0.7991	1.61211	0.00442666	0.179085	0.170464	308	tags=13%, list=2%, signal=13%	RORA/RERE
GO:0072078	nephron tubule morphogenesis	71	0.595445	1.60498	0.00437395	0.179085	0.170464	2759	tags=25%, list=17%, signal=21%	VEGFA/PBX1/BCL2/KIF26B/PKD1/HS2ST1/SMAD4/PKD2/LGR4/GLI3/FMN1/KLHL3/ILK/FGF1/GREB1L/LAMA5/FGF2/HS3ST3A1
GO:1903859	regulation of dendrite extension	25	0.729331	1.60343	0.00440556	0.179085	0.170464	697	tags=24%, list=4%, signal=23%	PRKN/SMURF1/SLC23A2/SPAG9/ITSN2/NEDD4L
GO:0048672	positive regulation of collateral sprouting	10	0.846026	1.55887	0.0044012	0.179085	0.170464	1865	tags=40%, list=11%, signal=35%	EFNA5/NGF/SEMA4D/IST1
GO:0035377	transepithelial water transport	4	-0.984996	-1.50321	0.00449842	0.181397	0.172665	185	tags=50%, list=1%, signal=49%	AQP8/AQP1
GO:0016338	calcium-independent cell-cell adhesion via plasma membrane cell-adhesion molecules	20	-0.815445	-1.66324	0.00461938	0.184401	0.175524	151	tags=20%, list=1%, signal=20%	CLDN18/CLDN15/CX3CL1/CLDN5
GO:0034367	protein-containing complex remodeling	27	-0.763193	-1.63371	0.00463901	0.184401	0.175524	348	tags=11%, list=2%, signal=11%	PLTP/LPL/APOE
GO:0035855	megakaryocyte development	22	0.742301	1.58517	0.00464715	0.184401	0.175524	3882	tags=64%, list=24%, signal=49%	PIP4K2A/FLI1/FLNA/KIT/ZFPM1/MEIS1/WASF2/SH2B3/ABI1/EP300/TAL1/VPS33B/PTPN6/PTPN11
GO:0006836	neurotransmitter transport	195	0.457604	1.42404	0.00460664	0.184401	0.175524	3971	tags=23%, list=24%, signal=18%	MCTP1/PRKCB/PRKN/DYSF/MYOF/DVL1/P2RX7/SLC28A2/PRKCG/STX2/SNCAIP/DTNBP1/STXBP3/STXBP1/ATP2A2/SLC38A2/UNC13B/SYN3/PIP5K1C/RPH3AL/SLC6A6/RAB3GAP1/SYNJ1/LRRK2/STX1A/PER2/FBXL20/PSEN1/ICA1/STXBP5/CADPS2/SNAP23/SLC18A2/SLC38A1/GRIK5/NF1/NAPA/DNAJC5/SYT7/MEF2C/FMR1/KMO/SLC18B1/LIN7A/CDK5
GO:0019058	viral life cycle	283	-0.46228	-1.40158	0.00463688	0.184401	0.175524	962	tags=15%, list=6%, signal=14%	CCL2/BANF1/PCBP1/RAB1A/CR1/CAV1/VPS28/SLC3A2/GAS6/VAMP8/CHMP2A/ISG15/IFI27/LAMTOR5/HSP90AB1/PABPC1/HYAL2/ITGB1/RPSA/SPCS1/HSPA8/HMGB1/RNASEK/CTSB/EEF1A1/ICAM1/CAV2/NRP1/LAMP1/CD74/LGALS1/CTSL/PPIB/BST2/LY6E/BSG/PPIA/CD81/PIKFYVE/GSN/IFITM3/APOE
GO:0055062	phosphate ion homeostasis	17	0.777513	1.59975	0.00470558	0.185534	0.176603	299	tags=6%, list=2%, signal=6%	ANKH
GO:2001233	regulation of apoptotic signaling pathway	346	-0.44599	-1.36944	0.00470335	0.185534	0.176603	1266	tags=17%, list=8%, signal=16%	PRELID1/PEA15/HMGB2/PPP2R1A/PLAUR/NUPR1/SELENOS/ATF3/LMNA/XBP1/RACK1/TMBIM1/BAG5/ENO1/ACAA2/IER3/NCK1/CAV1/NDUFS3/SOD1/ACKR3/SOD2/PTTG1IP/PPP1CA/HNRNPK/TIMP3/BAX/PRDX2/MIF/HYAL2/CTSH/SLC25A5/BCAP31/PDIA3/ITM2C/PARK7/TMBIM6/SERINC3/PF4/G0S2/CXCL12/WWOX/TPT1/ICAM1/CLU/NRP1/CD74/HSPB1/CTSL/RPS7/RPL26/NDUFA13/RPL11/SLC25A4/RPS3/PPIA/NFE2L2/UBB/BECN1
GO:0072673	lamellipodium morphogenesis	18	0.767521	1.59504	0.00472285	0.185626	0.17669	2112	tags=50%, list=13%, signal=44%	RREB1/MYO9B/CORO1C/ARHGEF7/CD44/SNX2/WASF2/ABI1/PLEKHO1
GO:0051702	biological process involved in interaction with symbiont	100	-0.56471	-1.51156	0.00474024	0.185722	0.176781	687	tags=12%, list=4%, signal=12%	IFI27/HSPA8/PF4/EEF1A1/CAV2/ROMO1/GAPDH/JUN/PPIB/CFL1/ROCK2/APOE
GO:0048002	antigen processing and presentation of peptide antigen	45	-0.692464	-1.63482	0.00485651	0.189679	0.180548	693	tags=27%, list=4%, signal=26%	TAP2/HFE/FCER1G/TAPBP/PDIA3/HLA-DQB1/CALR/CD74/CTSL/B2M/PIKFYVE/CTSD
GO:0032342	aldosterone biosynthetic process	9	0.860559	1.55337	0.00487986	0.189993	0.180847	256	tags=22%, list=2%, signal=22%	BMP6/DAB2
GO:0045924	regulation of female receptivity	6	0.924363	1.51648	0.0049315	0.190807	0.181622	1010	tags=33%, list=6%, signal=31%	THRB/THRA
GO:0060180	female mating behavior	6	0.924363	1.51648	0.0049315	0.190807	0.181622	1010	tags=33%, list=6%, signal=31%	THRB/THRA
GO:0038083	peptidyl-tyrosine autophosphorylation	21	0.748869	1.58602	0.00495443	0.191099	0.1819	1709	tags=38%, list=11%, signal=34%	VEGFA/ABL1/DYRK1A/IGF1R/INSR/EGFR/PTK2B/BTK
GO:0006198	cAMP catabolic process	9	0.85999	1.55234	0.00500912	0.192611	0.183339	1261	tags=78%, list=8%, signal=72%	PDE4D/PDE8A/PDE4B/PDE10A/PDE7A/PDE7B/PDE4A
GO:0055081	anion homeostasis	22	0.738526	1.5771	0.00507284	0.19386	0.184528	1507	tags=23%, list=9%, signal=21%	TBXAS1/STK39/KCNQ1/SLC12A7/SLC12A6
GO:0008630	intrinsic apoptotic signaling pathway in response to DNA damage	101	-0.568083	-1.52392	0.00507192	0.19386	0.184528	934	tags=22%, list=6%, signal=21%	NUPR1/PHLDA3/CHEK2/IER3/TMEM109/ACKR3/SOD2/HNRNPK/BAX/DDIT4/TNFRSF1A/MIF/SHISA5/RPS27L/CXCL12/CDKN1A/TPT1/CLU/CD74/RPL26/RPS3/CRIP1
GO:0042730	fibrinolysis	23	-0.787645	-1.65863	0.00515633	0.195249	0.18585	1426	tags=30%, list=9%, signal=28%	PROS1/VTN/PLAUR/PLAT/ANXA2/THBD/SERPING1
GO:0032507	maintenance of protein location in cell	59	-0.635892	-1.58216	0.00512635	0.195249	0.18585	988	tags=22%, list=6%, signal=21%	KDELR2/RER1/CAV1/SRGN/TXN/PARK7/HSPA5/CHCHD10/TSPO/TMSB10/TMSB4Y/GSN/TWF2
GO:1901706	mesenchymal cell differentiation involved in bone development	2	0.993928	1.36213	0.00514378	0.195249	0.18585	53	tags=50%, list=0%, signal=50%	EXT1
GO:0018205	peptidyl-lysine modification	351	0.405364	1.33171	0.00518087	0.195582	0.186167	3323	tags=35%, list=20%, signal=28%	ZMIZ1/AUTS2/SMYD3/KMT2A/MYOCD/BRD1/NCOA6/HDAC7/DIP2B/HDAC4/BCOR/HDAC9/KAT6B/SETBP1/CAMKMT/EHMT1/ARID4A/ATXN7/HMG20B/KMT2C/BOD1L1/SETD3/TRRAP/MAP3K7/PHF20L1/RANBP2/ASH1L/KDM1A/SPI1/PHF20/BAZ1B/NFYC/DOT1L/NSMCE2/CREBBP/SMYD1/KAT6A/ZNF451/SMAD4/SLF2/PLOD1/EZH1/SF3B1/SENP5/KAT2B/ARRB1/KMT5B/KMT5C/SIRT7/ERCC6/MLLT6/TAF4/KMT2B/KMT2D/EP400/SUPT20H/IFIH1/BRPF3/SENP2/NFYA/SUPT3H/SETD7/SENP7/SETDB1/STX1A/P…
GO:0097070	ductus arteriosus closure	5	0.944975	1.49968	0.00520302	0.195823	0.186396	257	tags=20%, list=2%, signal=20%	MYOCD
GO:0003139	secondary heart field specification	11	0.83473	1.56614	0.00526708	0.19586	0.186431	1	tags=9%, list=0%, signal=9%	RBPJ
GO:0007411	axon guidance	210	0.453205	1.42166	0.00524436	0.19586	0.186431	2111	tags=20%, list=13%, signal=18%	VEGFA/SLIT3/EXT1/TRIO/FYN/NRP2/PLXNA4/SEMA6D/PLXND1/MYCBP2/EFNA5/CSF1R/ALCAM/CYFIP1/NEXN/EPHB1/PTPRM/DVL1/NTN1/KALRN/NOTCH2/OPHN1/FLRT2/NCAM1/SEMA6A/EFNB2/NOVA2/SMAD4/MYPN/PTPRO/KLF7/ARHGAP35/SLIT2/GLI3/PLXNC1/ENAH/SEMA4D/PRKCQ/CDH4/PTK2/GLI2/BOC/CYFIP2
GO:0097485	neuron projection guidance	210	0.453205	1.42166	0.00524436	0.19586	0.186431	2111	tags=20%, list=13%, signal=18%	VEGFA/SLIT3/EXT1/TRIO/FYN/NRP2/PLXNA4/SEMA6D/PLXND1/MYCBP2/EFNA5/CSF1R/ALCAM/CYFIP1/NEXN/EPHB1/PTPRM/DVL1/NTN1/KALRN/NOTCH2/OPHN1/FLRT2/NCAM1/SEMA6A/EFNB2/NOVA2/SMAD4/MYPN/PTPRO/KLF7/ARHGAP35/SLIT2/GLI3/PLXNC1/ENAH/SEMA4D/PRKCQ/CDH4/PTK2/GLI2/BOC/CYFIP2
GO:0072001	renal system development	309	0.414176	1.35111	0.00525634	0.19586	0.186431	2976	tags=27%, list=18%, signal=22%	VEGFA/MTSS1/EXT1/PBX1/KIRREL3/ERBB4/SMAD7/PLXND1/BMP6/SMAD3/MYOCD/MYO1E/BCL2/BICC1/SMAD1/IL6R/PLCE1/COL4A1/KIF26B/CYP26B1/PKD1/NFIA/STAT1/RARB/SMAD5/ANGPT1/NOTCH2/PDGFB/CNTRL/AP1B1/TGFBR1/YAP1/IQGAP1/EFNB2/HS2ST1/SULF1/SMAD4/PKD2/APAF1/DLG5/PTPRO/PROX1/LGR4/SLIT2/SMAD2/GLI3/BMPER/ASXL1/WWTR1/SMAD6/ARID5B/TGFB2/FMN1/PDGFRB/PCSK5/LRRK2/KLHL3/ILK/GLI2/TNS2/FGF1/CC2D2A/TSC1/CFLAR/FLCN/GREB1L/EDNRA/KA…
GO:0050909	sensory perception of taste	43	-0.693922	-1.61103	0.00529589	0.196343	0.186891	677	tags=9%, list=4%, signal=9%	RTP3/GNAT3/RTP4/CD36
GO:0034374	low-density lipoprotein particle remodeling	14	-0.875696	-1.67148	0.00536928	0.198471	0.188917	6	tags=14%, list=0%, signal=14%	PLA2G7/APOE
GO:0048857	neural nucleus development	55	-0.641511	-1.57597	0.00542576	0.199964	0.190338	1176	tags=33%, list=7%, signal=30%	KCNC2/ATF2/CKB/YWHAE/CDC42/YWHAQ/NDUFS3/CALM3/YWHAH/RHOA/HSPA5/S100A1/CALM2/CALM1/DYNLL1/ATP5PF/COX6B1/ACTB
GO:0015912	short-chain fatty acid transport	3	-0.989185	-1.40939	0.00552052	0.202855	0.193089	178	tags=67%, list=1%, signal=66%	SLC5A8/CD36
GO:0046928	regulation of neurotransmitter secretion	77	0.568715	1.55894	0.00561021	0.205031	0.19516	2073	tags=19%, list=13%, signal=17%	MCTP1/PRKCB/PRKN/DYSF/MYOF/DVL1/PRKCG/SNCAIP/DTNBP1/STXBP1/ATP2A2/SLC38A2/RAB3GAP1/LRRK2/STX1A
GO:0072006	nephron development	145	0.483881	1.43805	0.00561275	0.205031	0.19516	2759	tags=28%, list=17%, signal=23%	VEGFA/MTSS1/EXT1/PBX1/KIRREL3/ERBB4/MYO1E/BCL2/IL6R/PLCE1/KIF26B/PKD1/STAT1/ANGPT1/NOTCH2/PDGFB/YAP1/IQGAP1/HS2ST1/SULF1/SMAD4/PKD2/PTPRO/LGR4/GLI3/ASXL1/WWTR1/FMN1/PDGFRB/KLHL3/ILK/FGF1/CFLAR/GREB1L/EDNRA/LAMA5/PPP3CA/FGF2/COL4A3/HS3ST3A1
GO:0040010	positive regulation of growth rate	2	0.99336	1.36135	0.00567474	0.206687	0.196737	101	tags=50%, list=1%, signal=50%	RFTN1
GO:0003198	epithelial to mesenchymal transition involved in endocardial cushion formation	17	0.771119	1.58659	0.00572115	0.207442	0.197456	1744	tags=35%, list=11%, signal=32%	RBPJ/TGFBR2/TGFBR1/SMAD4/ACVR1/TGFB2
GO:0035510	DNA dealkylation	32	0.665945	1.52875	0.00574558	0.207442	0.197456	4087	tags=47%, list=25%, signal=35%	FTO/TET3/APOBEC3H/USP7/ASCC2/APOBEC1/MGMT/TET2/ASCC3/OTUD4/ASCC1/TOX/TET1/TDG/ALKBH3
GO:0032543	mitochondrial translation	130	-0.531529	-1.47621	0.00574462	0.207442	0.197456	2524	tags=52%, list=16%, signal=45%	MRPS7/MRPL49/MRPL43/MRPS25/MRPL22/MRPS30/RARS2/MRPL44/MTIF2/TRMT10C/MRPL48/MRPL16/MRPS11/MRPL13/MRPL35/TUFM/MRPL46/MPV17L2/MRPL38/MRPL28/MRPL21/MRPL11/MRPL50/MRPS26/MRPS15/NGRN/MRPL2/MRPL14/MRPS18A/MRPL40/C1QBP/MRPL36/TSFM/MRPL58/MRPL32/MRPL4/MRPS17/GADD45GIP1/MRPL30/MRPL34/MRPL18/MRPL54/MRPL20/MRPL55/MRPS34/MRPS16/MRPS18C/MRPL41/MRPL27/MRPL51/MRPL12/MRPS12/MRPL57/MRPL23/CHCHD1/MRPS24/COA3/MRPS14…
GO:0010454	negative regulation of cell fate commitment	12	-0.884861	-1.66002	0.00600683	0.215465	0.205093	252	tags=17%, list=2%, signal=16%	FZD7/HES1
GO:0034368	protein-lipid complex remodeling	25	-0.775871	-1.64916	0.00607072	0.215465	0.205093	348	tags=12%, list=2%, signal=12%	PLTP/LPL/APOE
GO:0034369	plasma lipoprotein particle remodeling	25	-0.775871	-1.64916	0.00607072	0.215465	0.205093	348	tags=12%, list=2%, signal=12%	PLTP/LPL/APOE
GO:0055064	chloride ion homeostasis	20	0.747356	1.5814	0.00598997	0.215465	0.205093	1507	tags=25%, list=9%, signal=23%	TBXAS1/STK39/KCNQ1/SLC12A7/SLC12A6
GO:0000041	transition metal ion transport	92	-0.571342	-1.5172	0.00607188	0.215465	0.205093	1573	tags=17%, list=10%, signal=16%	SLC31A2/SLC1A1/SLC48A1/SLC39A7/HFE/CP/TCN2/TF/ISCU/SLC39A1/COX17/ATOX1/FTH1/FTL/B2M/SLC39A10
GO:0090630	activation of GTPase activity	97	0.532546	1.51702	0.00605229	0.215465	0.205093	3283	tags=49%, list=20%, signal=40%	ARHGAP24/ARHGAP22/AGAP1/SIPA1L1/TBC1D4/TBC1D22A/ARHGAP45/SIPA1L2/ARHGEF10/TBC1D9B/AGAP3/ABR/ARHGAP25/TBC1D1/BCR/RALGAPA2/CORO1C/NEDD9/SIPA1L3/TBC1D2B/TBC1D8/DOCK7/TBC1D14/SIPA1/PTK2B/GMIP/TBC1D5/TBC1D16/NTF3/ARHGEF15/RAP1GAP2/TSC1/USP6NL/TBCK/ARHGEF5/ARHGEF26/TBC1D9/TBC1D2/TIAM2/EVI5L/ARHGAP42/TBC1D22B/MTSS2/RALGAPB/EVI5/ARHGAP29/SGSM1/TBC1D15
GO:1903365	regulation of fear response	9	-0.90616	-1.59108	0.00617254	0.217	0.206554	18	tags=33%, list=0%, signal=33%	PENK/PRKAR1B/APOE
GO:1902275	regulation of chromatin organization	40	0.654885	1.57141	0.00618502	0.217	0.206554	3909	tags=62%, list=24%, signal=48%	DYRK1A/MLLT3/APOBEC1/KDM1A/PHF2/BAZ1A/MORC2/TASOR/PIK3CA/SETDB1/DNMT1/RESF1/ATF7IP/TLK2/TPR/HNRNPU/ZNF445/SETD1A/CTR9/SIN3A/TAL1/SAMD1/TLK1/TET1/PPHLN1
GO:0006476	protein deacetylation	109	0.528149	1.52288	0.00617254	0.217	0.206554	3200	tags=41%, list=20%, signal=33%	VEGFA/TRERF1/AKAP8L/DYRK1A/FRY/HDAC7/HDAC4/SPRED2/HDAC9/CHD3/FLNA/RCOR1/CHD4/MTA3/AKAP8/TBL1XR1/KAT2B/MBD2/GATAD2A/MAPT/ELK4/SIRT7/JDP2/BAZ2A/TBL1X/LRRK2/SFPQ/SMARCA5/PRKD2/PER2/PRKAA2/MTA1/CAMK2D/YEATS2/RCOR3/EP300/PRDM5/HDAC8/SIRT1/KAT2A/RBM14/MTA2/SIN3A/SPRED1/SIRT2
GO:0050851	antigen receptor-mediated signaling pathway	172	0.465291	1.42873	0.00617255	0.217	0.206554	1878	tags=25%, list=12%, signal=22%	PTPRJ/PDE4D/FYB1/PTPRC/PRKCB/BANK1/INPP5D/FYN/RFTN1/PLCL2/FOXP1/ABL1/BCL2/TEC/NFATC2/DGKZ/BLNK/IKBKB/LYN/LCP2/GRB2/PLCG1/NFKB1/PDE4B/BMX/CD247/CBLB/PLCG2/MAP3K7/VAV3/SYK/PIK3CD/NCKAP1L/ELF1/GPS2/RBCK1/SPPL3/SHB/THEMIS2/BTK/DENND1B/STK11/PIK3CA
GO:0050910	detection of mechanical stimulus involved in sensory perception of sound	15	0.787313	1.58833	0.00625137	0.217487	0.207018	701	tags=13%, list=4%, signal=13%	KIT/KCNQ1
GO:0014048	regulation of glutamate secretion	18	0.761038	1.58157	0.00621782	0.217487	0.207018	2628	tags=39%, list=16%, signal=33%	P2RX7/GABBR1/DTNBP1/STXBP1/SLC38A2/RAB3GAP1/GRM7
GO:0042632	cholesterol homeostasis	79	-0.583933	-1.52111	0.00625313	0.217487	0.207018	971	tags=15%, list=6%, signal=14%	NR1D1/XBP1/CAV1/RALY/NPC2/CNBP/LPL/TSPO/FABP3/GPIHBP1/FABP4/APOE
GO:0021529	spinal cord oligodendrocyte cell differentiation	3	0.979229	1.41347	0.00626896	0.217487	0.207018	340	tags=67%, list=2%, signal=65%	SOX6/SOX13
GO:1905907	negative regulation of amyloid fibril formation	12	-0.882968	-1.65647	0.00633824	0.218676	0.208149	1023	tags=50%, list=6%, signal=47%	PFDN6/PFDN2/PFDN5/CRYAB/CLU/APOE
GO:0002121	inter-male aggressive behavior	2	0.99287	1.36068	0.00633845	0.218676	0.208149	86	tags=50%, list=1%, signal=50%	KIRREL3
GO:0045047	protein targeting to ER	36	-0.721122	-1.63462	0.00639429	0.219992	0.209402	1378	tags=36%, list=8%, signal=33%	HERPUD1/SSR3/TRAM1/SEC61A1/SRP14/SEC62/SRP9/SEC61B/SPCS2/HSPA5/SPCS1/SEC61G/MAN1A1
GO:0095500	acetylcholine receptor signaling pathway	27	0.702969	1.57157	0.00652931	0.224017	0.213233	1128	tags=22%, list=7%, signal=21%	PRKCB/ITPR1/CHRM2/GNAQ/AGRN/GRK2
GO:0055023	positive regulation of cardiac muscle tissue growth	28	0.701466	1.59115	0.00662844	0.225293	0.214448	3220	tags=54%, list=20%, signal=43%	RBPJ/ERBB4/AKAP6/MAPK14/ZFPM2/YAP1/IGF1/TGFBR3/TBX20/TBX5/FGF2/BMPR1A/NOTCH1/PARP2/GATA6
GO:0016553	base conversion or substitution editing	13	0.81199	1.57776	0.00668872	0.225293	0.214448	2098	tags=38%, list=13%, signal=34%	RBM47/APOBEC3H/APOBEC1/ADARB1/ADAR
GO:0002295	T-helper cell lineage commitment	18	0.759185	1.57772	0.0066935	0.225293	0.214448	950	tags=22%, list=6%, signal=21%	IL6R/STAT6/ZFPM1/MTOR
GO:0072171	mesonephric tubule morphogenesis	63	0.588676	1.55318	0.00665845	0.225293	0.214448	2759	tags=25%, list=17%, signal=21%	VEGFA/PBX1/BCL2/KIF26B/HS2ST1/SMAD4/PKD2/LGR4/GLI3/FMN1/ILK/FGF1/GREB1L/LAMA5/FGF2/HS3ST3A1
GO:0061138	morphogenesis of a branching epithelium	178	0.460811	1.41665	0.00662005	0.225293	0.214448	2759	tags=23%, list=17%, signal=19%	VEGFA/EXT1/PBX1/PLXND1/ABL1/BCL2/GRB2/COL4A1/PKD1/TGFBR2/LRP5/RASIP1/YAP1/BTRC/SULF1/STK4/KDM5B/SMAD4/PKD2/DLG5/ACVR1/PROX1/TIMELESS/LGR4/SLIT2/GLI3/GNA13/TIE1/TBX20/ILK/GLI2/FRS2/FGF1/RBM15/GREB1L/EDNRA/LAMA5/BTBD7/PML/FGF2/HS3ST3A1
GO:0001505	regulation of neurotransmitter levels	203	0.44274	1.38407	0.00667924	0.225293	0.214448	3971	tags=23%, list=24%, signal=18%	MCTP1/PRKCB/PRKN/DYSF/MYOF/DVL1/P2RX7/PRKCG/STX2/SNCAIP/DTNBP1/STXBP3/STXBP1/ATP2A2/SLC38A2/UNC13B/SYN3/PIP5K1C/AGTPBP1/RPH3AL/RAB3GAP1/SYNJ1/LRRK2/STX1A/PER2/DAGLA/FBXL20/PSEN1/STXBP5/CADPS2/SNAP23/SLC18A2/SLC38A1/ZNF219/GRIK5/NF1/NAPA/DNAJC5/SYT7/CLN3/MEF2C/FMR1/PDE1B/KMO/SLC18B1/LIN7A/CDK5
GO:0021784	postganglionic parasympathetic fiber development	2	0.992055	1.35956	0.0066703	0.225293	0.214448	110	tags=50%, list=1%, signal=50%	PLXNA4
GO:0014719	skeletal muscle satellite cell activation	8	0.883741	1.5432	0.00673725	0.226153	0.215266	370	tags=12%, list=2%, signal=12%	EPHB1
GO:0010952	positive regulation of peptidase activity	162	-0.500603	-1.42441	0.00676133	0.22635	0.215453	1823	tags=26%, list=11%, signal=23%	S100A9/BEX3/APH1A/PICALM/NCSTN/FIS1/BAD/S100A8/SLC1A1/VCP/CCN2/PRELID1/PSME1/DDRGK1/PSME2/ARL6IP5/PDCD6/RCN3/EFNA1/FAM162A/RACK1/CR1/HSPE1/F2R/PPARG/BAX/GRN/RHOA/PDCD5/CTSH/BCAP31/CCN1/PSENEN/HMGB1/RPS27L/CYCS/CTSL/NDUFA13/ROCK2/RPS3/GSN/CTSD
GO:0033132	negative regulation of glucokinase activity	5	0.937936	1.48851	0.00682012	0.227094	0.216161	79	tags=20%, list=0%, signal=20%	PRKN
GO:1903300	negative regulation of hexokinase activity	5	0.937936	1.48851	0.00682012	0.227094	0.216161	79	tags=20%, list=0%, signal=20%	PRKN
GO:0002021	response to dietary excess	33	-0.724402	-1.60691	0.00688763	0.228728	0.217717	47	tags=15%, list=0%, signal=15%	ADRB2/RASAL2/APPL2/PPARGC1A/APOE
GO:0006304	DNA modification	109	0.525534	1.51534	0.00690832	0.228804	0.217789	3185	tags=28%, list=20%, signal=23%	FTO/KMT2A/DNMT3A/TET3/APOBEC3H/CTCF/EHMT1/USP7/ASCC2/APOBEC1/MGMT/MBD2/ATRX/GATAD2A/PARP3/BAZ2A/TET2/CDADC1/SMARCA5/DNMT1/ASCC3/BMI1/ATF7IP/EHMT2/OTUD4/PICK1/EZH2/MTA2/KMT2E/ASCC1/PARP2
GO:0072235	metanephric distal tubule development	6	0.915427	1.50182	0.00702357	0.232002	0.220834	1205	tags=33%, list=7%, signal=31%	PKD1/PKD2
GO:0043401	steroid hormone mediated signaling pathway	126	0.493699	1.44725	0.00707651	0.233131	0.221908	2519	tags=28%, list=15%, signal=24%	ESRRG/DDX5/ZMIZ1/TRERF1/DDX17/NCOR2/FOXP1/DAB2/ARID1A/PPARGC1B/RBFOX2/PPARD/SAFB2/UBR5/SMARCA4/PKN1/PMEPA1/LATS1/RXRA/KDM1A/YAP1/ZNF366/CNOT1/SAFB/KMT2D/UFL1/NEDD4/ESRRA/DNAJA1/PIAS2/KDM3A/NR3C1/KANK2/PPARA/EP300
GO:0060306	regulation of membrane repolarization	31	0.673894	1.54574	0.00710812	0.233552	0.222309	1408	tags=39%, list=9%, signal=35%	ANK2/NOS1AP/AKAP6/FLNA/RNF207/AKAP9/SCN5A/NEDD4L/KCNQ1/CACNA2D1/CASQ2/CACNA1D
GO:0050731	positive regulation of peptidyl-tyrosine phosphorylation	167	0.461829	1.41365	0.00719877	0.235907	0.22455	1889	tags=23%, list=12%, signal=21%	PTPRJ/VEGFA/PTPRC/BANK1/FYN/ERBB4/PARP14/LRRK1/ABL1/BMP6/EFNA5/CSF1R/LYN/IL6R/KIT/ARHGEF2/ARRB2/EHD4/ANGPT1/PDGFB/NEDD9/FBXW7/PLCG2/IL15/MTOR/PARP9/SYK/IGF1/CD44/PIBF1/PTPN1/ACVR1/PTK2B/NOD2/SEMA4D/ADNP/NTF3/ADAM17/ABI1
GO:0006023	aminoglycan biosynthetic process	73	0.575474	1.56264	0.00733488	0.23827	0.226799	2944	tags=33%, list=18%, signal=27%	EXT1/CHST11/ST3GAL3/UST/NFKB1/ANGPT1/PDGFB/SLC10A7/ABCC5/ST3GAL4/CSGALNACT1/NDST1/CHSY1/ST3GAL1/XYLT1/EXT2/DSE/GCNT2/PDGFRB/B4GALT5/ST3GAL6/AP2A1/HS3ST3A1/HS3ST1
GO:1903861	positive regulation of dendrite extension	22	0.725749	1.54982	0.00734386	0.23827	0.226799	697	tags=23%, list=4%, signal=22%	PRKN/SMURF1/SLC23A2/ITSN2/NEDD4L
GO:0048859	formation of anatomical boundary	7	0.910369	1.54506	0.00736679	0.23827	0.226799	1195	tags=29%, list=7%, signal=26%	SSBP3/SMAD4
GO:0060462	lung lobe development	7	0.909667	1.54387	0.00736679	0.23827	0.226799	1310	tags=29%, list=8%, signal=26%	TGFBR2/SEC24B
GO:0060463	lung lobe morphogenesis	7	0.909667	1.54387	0.00736679	0.23827	0.226799	1310	tags=29%, list=8%, signal=26%	TGFBR2/SEC24B
GO:0038093	Fc receptor signaling pathway	51	0.613568	1.54363	0.00743036	0.239702	0.228162	1012	tags=37%, list=6%, signal=35%	PTPRJ/PTPRC/PRKCE/FYN/ABL1/MAP3K1/PRKCD/IKBKB/VAV2/LYN/FER/PLCG1/KIT/HCK/CD247/PLCG2/MAP3K7/VAV3/SYK
GO:1901186	positive regulation of ERBB signaling pathway	39	0.64169	1.52704	0.0074595	0.239955	0.228403	2516	tags=26%, list=15%, signal=22%	RBPJ/DGKD/HIP1/FBXW7/HIP1R/CBL/ADAM17/BCAR3/AFAP1L2/CCDC88A
GO:0003279	cardiac septum development	105	0.511956	1.46769	0.00749617	0.239955	0.228403	2730	tags=39%, list=17%, signal=33%	RBPJ/ANK2/SLIT3/NRP2/SMAD7/PLXND1/PARVA/CHD7/ZFPM2/EGLN1/PDE2A/NOTCH2/TGFBR2/CNTRL/TGFBR1/HEG1/ZFPM1/TRIP11/GATA4/TGFBR3/SMAD4/SAV1/NOS3/ACVR1/PROX1/DHRS3/SLIT2/NDST1/XIRP2/DCTN5/SMAD6/TGFB2/TBX20/FRS2/RBM15/NPHP3/MAML1/ROBO1/TBX5/SUFU/ADAMTS6
GO:0019439	aromatic compound catabolic process	443	0.378357	1.269	0.00748241	0.239955	0.228403	2888	tags=26%, list=18%, signal=22%	PDE4D/SAMD4A/DDX5/SND1/FTO/RBM47/MAPK14/ZHX2/PDE8A/OAS2/CTIF/PRKCD/PRKCA/TNRC6B/TET3/AGO2/APOBEC3H/TUT7/TNRC6A/ABCC1/PDE4B/KCNQ1OT1/PDE10A/TNRC6C/PDE2A/PDE7A/PDE7B/MAPKAPK2/ZC3H18/SLCO2B1/RBM24/FHIT/ENTPD1/APOBEC1/LARP1/CNOT10/THRAP3/XDH/ZCCHC8/DICER1/SMG6/SAMHD1/APAF1/PDE4A/SLC11A1/MOV10/LARP4B/NBAS/ZSWIM8/FASTKD1/SUCLG2/DPYD/PAN2/CNOT1/PLEKHN1/DHX36/SMG1/DIS3L2/NUDT3/SECISBP2/XRN2/UPF2/CASC3/NT…
GO:0002863	positive regulation of inflammatory response to antigenic stimulus	10	-0.893315	-1.60094	0.00763743	0.240754	0.229164	423	tags=30%, list=3%, signal=29%	PARK7/C3/CD81
GO:2000121	regulation of removal of superoxide radicals	6	-0.95355	-1.59172	0.00761987	0.240754	0.229164	596	tags=50%, list=4%, signal=48%	H19/CD36/NFE2L2
GO:0070741	response to interleukin-6	34	0.662648	1.55286	0.00760298	0.240754	0.229164	2484	tags=35%, list=15%, signal=30%	PID1/IL6R/FER/NFKB1/YAP1/SPI1/JAK1/SMAD4/SBNO2/RIPK1/ST3GAL6/PTPN2
GO:0030490	maturation of SSU-rRNA	52	-0.640532	-1.55027	0.00757104	0.240754	0.229164	1412	tags=29%, list=9%, signal=26%	LSM6/UTP3/IMP4/RRS1/FCF1/NGDN/GTF2H5/IMP3/SNU13/RPS21/RPS8/RPS16/RPS14/RPS19/RPS28
GO:0021846	cell proliferation in forebrain	22	0.724321	1.54677	0.00762905	0.240754	0.229164	3374	tags=36%, list=21%, signal=29%	DISC1/DOCK7/GLI3/AKNA/PCM1/CEP120/HOOK3/DCT
GO:0090183	regulation of kidney development	32	0.65949	1.51393	0.00757608	0.240754	0.229164	2922	tags=16%, list=18%, signal=13%	VEGFA/STAT1/LGR4/PPP3CA/BASP1
GO:1904666	regulation of ubiquitin protein ligase activity	24	-0.776663	-1.64343	0.00785553	0.242028	0.230377	526	tags=38%, list=3%, signal=36%	MAD2L2/UBE2S/RPL5/RPS20/RPL23/RPS7/RPL11/RPS15/RPL37
GO:0036261	7-methylguanosine cap hypermethylation	8	-0.928597	-1.59815	0.00816825	0.242028	0.230377	1064	tags=88%, list=7%, signal=82%	SNRPD1/SNRPD3/SNRPE/SNRPD2/SNRPF/SNRPB/SNRPG
GO:0019062	virion attachment to host cell	10	-0.890671	-1.5962	0.00797876	0.242028	0.230377	767	tags=40%, list=5%, signal=38%	GAS6/HSP90AB1/ICAM1/CD81
GO:0003222	ventricular trabecula myocardium morphogenesis	14	0.788954	1.5643	0.00772081	0.242028	0.230377	1744	tags=43%, list=11%, signal=38%	RBPJ/CHD7/TGFBR1/HEG1/NRG1/TGFB2
GO:0006024	glycosaminoglycan biosynthetic process	71	0.578533	1.55939	0.00772587	0.242028	0.230377	1915	tags=27%, list=12%, signal=24%	EXT1/CHST11/ST3GAL3/UST/NFKB1/ANGPT1/PDGFB/SLC10A7/ABCC5/ST3GAL4/CSGALNACT1/NDST1/CHSY1/ST3GAL1/XYLT1/EXT2/DSE/GCNT2/PDGFRB
GO:0010831	positive regulation of myotube differentiation	12	0.822933	1.55739	0.00811425	0.242028	0.230377	1165	tags=58%, list=7%, signal=54%	MAPK14/CYP26B1/PIEZO1/RBM24/MTOR/ATP11A/SMYD1
GO:0043304	regulation of mast cell degranulation	29	0.685795	1.55521	0.00819943	0.242028	0.230377	2225	tags=34%, list=14%, signal=30%	CD84/LYN/FER/GAB2/PDPK1/SYK/RABGEF1/STXBP1/FES/SNX4
GO:0007214	gamma-aminobutyric acid signaling pathway	27	0.694201	1.55196	0.00810341	0.242028	0.230377	738	tags=11%, list=5%, signal=11%	PLCL1/PLCL2/GABBR1
GO:0042167	heme catabolic process	10	0.829311	1.52807	0.00792854	0.242028	0.230377	801	tags=20%, list=5%, signal=19%	ABCC1/SLCO2B1
GO:0046149	pigment catabolic process	10	0.829311	1.52807	0.00792854	0.242028	0.230377	801	tags=20%, list=5%, signal=19%	ABCC1/SLCO2B1
GO:0046622	positive regulation of organ growth	43	0.627973	1.52526	0.00800805	0.242028	0.230377	3220	tags=42%, list=20%, signal=34%	RBPJ/ERBB4/AKAP6/MAPK14/ZFPM2/YAP1/ACACB/IGF1/TGFBR3/PROX1/TBX20/TBX5/FGF2/BMPR1A/BASP1/NOTCH1/PARP2/GATA6
GO:0035601	protein deacylation	120	0.521213	1.51411	0.0081307	0.242028	0.230377	3200	tags=38%, list=20%, signal=31%	VEGFA/TRERF1/AKAP8L/DYRK1A/FRY/HDAC7/HDAC4/SPRED2/HDAC9/CHD3/FLNA/RCOR1/CHD4/MTA3/ABHD12/AKAP8/TBL1XR1/KAT2B/MBD2/GATAD2A/MAPT/ELK4/SIRT7/JDP2/BAZ2A/TBL1X/LRRK2/SFPQ/SMARCA5/PRKD2/PER2/PRKAA2/MTA1/CAMK2D/YEATS2/RCOR3/EP300/PRDM5/HDAC8/SIRT1/KAT2A/RBM14/MTA2/SIN3A/SPRED1/SIRT2
GO:1901184	regulation of ERBB signaling pathway	78	0.549762	1.50424	0.00779478	0.242028	0.230377	2631	tags=29%, list=16%, signal=25%	RBPJ/PTPRJ/CADM1/DAB2IP/MVB12B/FER/DGKD/HIP1/CBLB/FBXW7/EGFR/HIP1R/CBL/ADAM17/BCAR3/SNX5/PTPN3/SNX6/AFAP1L2/PTPN2/CCDC88A/RAB7A/PSEN1
GO:0030326	embryonic limb morphogenesis	109	0.521446	1.50355	0.00813464	0.242028	0.230377	3789	tags=34%, list=23%, signal=26%	PBX1/SKI/CHST11/CHD7/GNA12/CYP26B1/RARB/MBNL1/NOTCH2/FBXW4/AFF3/LRP5/CREBBP/SMAD4/MAP3K20/RARG/IFT140/GLI3/TGFB2/PSEN1/TBX5/FZD6/WDPCP/BMPR1A/RPGRIP1L/NOTCH1/FBN2/MEGF8/ALDH1A2/PRRX1/RUNX2/BCL2L11/TBC1D32/INTU/DYNC2H1/PTCH1/RECK
GO:0035113	embryonic appendage morphogenesis	109	0.521446	1.50355	0.00813464	0.242028	0.230377	3789	tags=34%, list=23%, signal=26%	PBX1/SKI/CHST11/CHD7/GNA12/CYP26B1/RARB/MBNL1/NOTCH2/FBXW4/AFF3/LRP5/CREBBP/SMAD4/MAP3K20/RARG/IFT140/GLI3/TGFB2/PSEN1/TBX5/FZD6/WDPCP/BMPR1A/RPGRIP1L/NOTCH1/FBN2/MEGF8/ALDH1A2/PRRX1/RUNX2/BCL2L11/TBC1D32/INTU/DYNC2H1/PTCH1/RECK
GO:2000370	positive regulation of clathrin-dependent endocytosis	5	0.935267	1.48428	0.00785935	0.242028	0.230377	541	tags=60%, list=3%, signal=58%	DAB2/DNM2/DGKD
GO:2001235	positive regulation of apoptotic signaling pathway	127	-0.526981	-1.45287	0.00810238	0.242028	0.230377	1854	tags=28%, list=11%, signal=25%	DDIT3/S100A9/MAL/INHBA/GSDME/TNFRSF12A/FIS1/BAD/S100A8/PEA15/PPP2R1A/NUPR1/ATF3/RACK1/NCK1/CAV1/SOD1/PPP1CA/TIMP3/BAX/HYAL2/CTSH/BCAP31/PDIA3/ITM2C/PARK7/SERINC3/G0S2/WWOX/CTSL/RPS7/RPL26/RPL11/RPS3/UBB/BECN1
GO:0007259	receptor signaling pathway via JAK-STAT	136	0.483272	1.42574	0.00810956	0.242028	0.230377	3053	tags=32%, list=19%, signal=26%	PTPRC/FYN/ERBB4/PARP14/CSF1R/LYN/IL6R/FER/PTPRD/STAT2/PKD1/STAT1/KIT/GBP7/STAT6/IL15/CSF2RA/PARP9/IL10RA/IGF1/JAK1/DOT1L/STAT5B/NF2/PKD2/PIBF1/PTK2B/TYK2/SH2B3/CRLF3/IFNAR1/GHR/CENPJ/PTPN2/HSF1/INPP5F/PPP2CA/CD40/CTR9/NOTCH1/BCL3/OSBP/STAT4
GO:0071241	cellular response to inorganic substance	208	-0.485753	-1.42473	0.00816835	0.242028	0.230377	1673	tags=17%, list=10%, signal=16%	KCNC2/NCSTN/EIF4A3/BAD/ENDOG/MAPK3/SLC1A1/SMPD1/HFE/SERPINF1/PRNP/ATF4/NSMCE3/DLG2/DPEP1/CLIC4/FOSB/SOD1/TF/ATP5F1A/MAP1LC3A/HSPA5/FOS/JUND/CALR/JUN/MEF2A/TSPO/TUBA1A/JUNB/AQP1/B2M/NFE2L2/FABP4/BECN1/MT1G
GO:0061110	dense core granule biogenesis	3	0.976282	1.40921	0.00781842	0.242028	0.230377	330	tags=33%, list=2%, signal=33%	PRKCA
GO:2000705	regulation of dense core granule biogenesis	3	0.976282	1.40921	0.00781842	0.242028	0.230377	330	tags=33%, list=2%, signal=33%	PRKCA
GO:0021730	trigeminal sensory nucleus development	2	0.990909	1.35799	0.00820402	0.242028	0.230377	86	tags=50%, list=1%, signal=50%	KIRREL3
GO:0021740	principal sensory nucleus of trigeminal nerve development	2	0.990909	1.35799	0.00820402	0.242028	0.230377	86	tags=50%, list=1%, signal=50%	KIRREL3
GO:0060070	canonical Wnt signaling pathway	291	0.408909	1.32773	0.00783436	0.242028	0.230377	2052	tags=22%, list=13%, signal=19%	RBPJ/ZEB2/CDH2/EXT1/RBMS3/PRKN/TCF7L1/DISC1/EDA/LRRK1/DAB2IP/MAPK14/SMAD3/FOXO1/TCF7L2/DAB2/CCDC88C/BICC1/SOX13/TMEM131L/CDK14/DVL1/STK3/GNAQ/MLLT3/NFKB1/UBR5/OTULIN/TLE4/LRP5/LATS1/USP8/RNF220/YAP1/BTRC/TNKS/EGFR/OTUD5/STK4/ZNRF3/UBAC2/TBL1XR1/PTPRO/PPM1B/RARG/TLE1/LGR4/APC/GLI3/CHD8/DVL3/WWTR1/TBL1X/ADNP/LATS2/STK11/BCL9/KREMEN1/LRRK2/USP34/CSNK1G2/ILK/AXIN1
GO:0001822	kidney development	299	0.402064	1.3071	0.00795677	0.242028	0.230377	2976	tags=26%, list=18%, signal=22%	VEGFA/MTSS1/EXT1/PBX1/KIRREL3/ERBB4/SMAD7/PLXND1/BMP6/SMAD3/MYO1E/BCL2/BICC1/SMAD1/IL6R/PLCE1/KIF26B/CYP26B1/PKD1/STAT1/RARB/SMAD5/ANGPT1/NOTCH2/PDGFB/CNTRL/AP1B1/TGFBR1/YAP1/IQGAP1/EFNB2/HS2ST1/SULF1/SMAD4/PKD2/APAF1/DLG5/PTPRO/PROX1/LGR4/SLIT2/SMAD2/GLI3/BMPER/ASXL1/WWTR1/SMAD6/ARID5B/TGFB2/FMN1/PDGFRB/PCSK5/LRRK2/KLHL3/ILK/GLI2/TNS2/FGF1/CC2D2A/TSC1/CFLAR/FLCN/GREB1L/EDNRA/KANK2/IFT88/LAMA5/NP…
GO:0099177	regulation of trans-synaptic signaling	455	0.377412	1.26462	0.00820065	0.242028	0.230377	2823	tags=19%, list=17%, signal=16%	MCTP1/CDH2/PRKCB/PRKCE/TRIO/PRKN/FYN/GRM1/KCNB1/PLCL1/DYSF/PLCL2/DISC1/DMPK/KMT2A/ABL1/TSHZ3/SIPA1L1/LAMA2/CYFIP1/MYOF/EPHB1/DGKZ/STAU2/CHRM2/DVL1/BTBD9/ABR/SHANK3/CACNA1A/PTPRD/PLCG1/PPP1R9A/DLGAP4/PACSIN2/HIP1/BCR/AKAP9/KIT/ARRB2/PTPRA/APBA1/GABBR1/PRKCG/OPHN1/MAP1B/SNCAIP/PXK/USP8/DTNBP1/STXBP1/ATP2A2/SLC38A2/SYN3/PTPRS/PTK2B/ERC1/MAPT/SLC6A6/RAB3GAP1/ADNP/STAU1/IQSEC2/LRRK2/ITPR3/CUX2/STX1A/D…
GO:0030098	lymphocyte differentiation	387	0.38211	1.26453	0.00815406	0.242028	0.230377	2186	tags=21%, list=13%, signal=19%	RBPJ/RUNX1/PTPRJ/RORA/DOCK2/PTPRC/DOCK10/ARID1B/PBX1/ZMIZ1/INPP5D/FOXO3/SMAD7/PLCL2/ITPKB/CDK6/AP3D1/KMT2A/DCLRE1C/FOXP1/ABL1/PREX1/ARID1A/BCL2/SOX13/HDAC4/TMEM131L/SMARCA2/CHD7/BLNK/HDAC9/IL6R/CD86/CYP26B1/IKZF1/KIT/SMARCA4/NOTCH2/DOCK11/TGFBR2/STAT6/PLCG2/IL15/ZFPM1/ITGA4/MTOR/SYK/DROSHA/SPI1/PIK3CD/NCKAP1L/IL15RA/PHF14/STAT5B/GPS2/TPD52/IRF8/MERTK/ARID2/PTK2B/PIK3R6/SH3RF1/GLI3/SHB/CD46/ST3GAL…
GO:0097250	mitochondrial respirasome assembly	9	-0.898676	-1.57794	0.00824441	0.242644	0.230963	1654	tags=89%, list=10%, signal=80%	HIGD1B/STMP1/RAB5IF/COX7A2L/HIGD1A/HIGD2A/COX7A1/COX7A2
GO:0021852	pyramidal neuron migration to cerebral cortex	2	0.990906	1.35799	0.00833742	0.244223	0.232467	150	tags=100%, list=1%, signal=99%	ZMIZ1/DISC1
GO:0060485	mesenchyme development	297	0.409619	1.3278	0.00833291	0.244223	0.232467	2695	tags=23%, list=17%, signal=20%	RBPJ/CDH2/DDX5/EXT1/NRP2/ERBB4/DDX17/SMAD7/LDLRAD4/SEMA6D/CLASP1/DAB2IP/SMAD3/TCF7L2/DAB2/BCL2/SPRED2/ZFPM2/FGFR1/FLNA/FBXL17/STAT1/FAM172A/CORO1C/PHLDB1/RBM24/TGFBR2/TGFBR1/MTOR/YAP1/GATA4/SEMA6A/IGF1/OTUD5/TGFBR3/SMAD4/PKD2/DLG5/NOS3/ACVR1/APC/NRG1/PHACTR4/SMAD2/WWTR1/SEMA4D/BNC2/USF3/TGFB2/TBX20/TASOR/GCNT2/AKNA/PDGFRB/EXOC4/PTK2/PHLDB2/BCL9L/EDNRA/LRP6/LAMA5/IL17RD/ANXA6/ADAM15/ROBO1/ROCK1/TB…
GO:0042542	response to hydrogen peroxide	117	-0.524807	-1.43677	0.00841052	0.245785	0.233953	1063	tags=25%, list=7%, signal=23%	MMP2/BAD/ENDOG/CYP1B1/PCNA/UBE3A/SIGMAR1/COL1A1/RACK1/ANXA1/KCNA5/PDGFD/SOD1/PAWR/SOD2/PDCD10/TXN/MAP1LC3A/TXNIP/PARK7/CRYAB/RHOB/AQP1/HBA1/RPS3/HBA2/KLF2/NFE2L2/BECN1
GO:0006413	translational initiation	113	-0.535941	-1.45817	0.00847081	0.246388	0.234527	1549	tags=24%, list=10%, signal=22%	BZW1/EIF3D/EIF4EBP1/PPP1R15A/EIF3I/POLR2G/EIF6/NPM1/ATF4/EIF4A2/EIF1B/EIF3G/NCK1/EIF4A1/PPP1CA/EIF3K/EIF3F/TMED2/HSPB1/RPS3A/RPS17/RPL13A/RPS3/RPS5/EIF1/EIF4H/EIF4B
GO:0033030	negative regulation of neutrophil apoptotic process	2	0.990721	1.35774	0.00847081	0.246388	0.234527	152	tags=50%, list=1%, signal=50%	ITPKB
