# Supplementary material for: Improved integration of single-cell transcriptome data demonstrates common and unique signatures of heart failure in mice and humans
Source: Gigascience. 2024 Apr 4;13:giae011. doi: 10.1093/gigascience/giae011 (PMC10993718; doi:10.1093/gigascience/giae011)
Supplement: giae011_Supplemental_Files [file giae011_supplemental_files.zip › Supp_6_cell_numbers.xlsx]

## Sheet: Number of cells per sample
Human Mice Heart Failure Analysis						Human Mice Zebrafish Alzheimer Analysis
Sample	Cell Count	Median Genes per Cell	Mean Reads per Cell	Median UMI per cell		Sample	Cell Count	Median Genes per Cell	Number of Counts	Median UMI per cell
Human-CTRLlv-1	7866	1368	35126	2600		Human-Healthy-AD01101	13456	1090	25092178	1858
Human-CTRLlv-2	11868	1178	19204	2049		Human-Healthy-AD01102	24979	1518	68111364	2722
Human-CTRLlv-3	3521	1124	63421	2521		Human-Alzheimer-AD01103	8852	1230	18953181	2078
Human-CTRLlv-4	1865	1580	127699	4263		Human-Alzheimer-AD01104	11840	1890	42780440	3603
Human-CTRLlv-5	8450	1180	29608	2190
Human-CTRLlv-6	10334	1402	25594	2792		Mice-Healthy_AD00601	134	267	589829	375
Human-CTRLlv-7	7518	764	38067	1154		Mice-Healthy_AD00602	511	401	655434	571
Human-CTRLlv-8	7292	766	47334	1211		Mice-Alzheimer-ADAD00603	621	391	625829	546
Human-CTRLlv-9	7605	878	46594	1532		Mice-Alzheimer-ADAD00604	988	401	1216943	585
Human-CTRLlv-10	341	1024	161232	1864
Human-CTRLlv-11	13017	1493	17337	2948		Zebrafish-Healthy-PBS_Cells	633	1289	2709515	3833
Human-CTRLlv-12	5881	1009	38780	2235		Zebrafish-Alzheimer-AB42_Cells	809	1278	3100607	3920
Human-HFrEF-n1	11717	1274	19663	2159		Zebrafish-Alzheimer-IL4_Cells	488	1392	1912751	4280
Human-HFrEF-n2	4400	1556	99596	2886
Human-HFrEF-n3	3213	1866	158706	3432
Mice-CTRL-n1	6419	1460	131208	6685
Mice-CTRL-n2	3789	1560	177435	6237
Mice-CTRL-n3	5097	1556	142376	3905
Mice-CTRL-n4	5410	600	54808	800
Mice-CTRL-n5	4059	592	65157	801
Mice-CTRL-n6	3953	822	68678	1182
Mice-CTRL-n7	3692	674	91096	897
Mice-CTRL-n8	4120	468	47319	608
Mice-CTRL-n9	3665	462	54114	578
Mice-HFrEF-n1	3299	2438	202440	5670
Mice-HFrEF-n2	822	2682	447074	6870
Mice-HFrEF-n3	1300	2620	542292	6237
Mice-HFrEF-n4	1625	2427	332593	5821

## Sheet: Number of cell per celltype
Human Mice Heart Failure Analysis					Human Mice Zebrafish Alzheimer Analysis
Celltype Human	Cell Count	Celltype Mouse	Cell Count		Celltype Human	Cell Count	Celltype Mouse	Cell Count	Celltype Zebrafish	Cell Count
Cardiommyocytes	49760	Cardiommyocytes	16976		Excitatory Neurons	48326	Excitatory Neurons	1615	Excitatory Neurons	47
Fibroblasts	16297	Fibroblasts	11069		Inhibitory Neurons	9640	Inhibitory Neurons	49	Inhibitory Neurons	733
Endothelial cells	12892	Endothelial cells	11422		Astrocytes	1161	Astrocytes	590	Astrocytes	1150
Pericytes	19196	Pericytes	3042
Immune cells	2810	Immune cells	4208
Smooth Muscle cells	2867	Smooth Muscle cells	373
Neuronal cells	1066	Neuronal cells	161
